# Supplementary material for: Transcriptome Analysis Provides Insight into the Molecular Mechanisms Underlying gametophyte factor 2-Mediated Cross-Incompatibility in Maize
Source: Int J Mol Sci. 2018 Jun 13;19(6):1757. doi: 10.3390/ijms19061757 (PMC6032218; doi:10.3390/ijms19061757)
Supplement: Supplementary file 1 [file ijms-19-01757-s001.zip]

Archive with 14 entries (13 files):
- ijms-287360-SI proofreading-WM/
- ijms-287360-SI proofreading-WM/Table S1.xlsx
- ijms-287360-SI proofreading-WM/Table S10.xlsx
- ijms-287360-SI proofreading-WM/Table S11.xlsx
- ijms-287360-SI proofreading-WM/Table S12.xlsx
- ijms-287360-SI proofreading-WM/Table S2.xlsx
- ijms-287360-SI proofreading-WM/Table S3.xlsx
- ijms-287360-SI proofreading-WM/Table S4.xlsx
- ijms-287360-SI proofreading-WM/Table S5.xlsx
- ijms-287360-SI proofreading-WM/Table S6.xlsx
- ijms-287360-SI proofreading-WM/Table S7.xlsx
- ijms-287360-SI proofreading-WM/Table S8.xlsx
- ijms-287360-SI proofreading-WM/Table S9.xlsx
- ijms-287360-SI proofreading-WM/ijms-287360-supplementary-proofreading.docx
