# Supplementary material for: Transcriptome Analysis Provides Insight into the Molecular Mechanisms Underlying gametophyte factor 2-Mediated Cross-Incompatibility in Maize
Source: Int J Mol Sci. 2018 Jun 13;19(6):1757. doi: 10.3390/ijms19061757 (PMC6032218; doi:10.3390/ijms19061757)
Supplement: Supplementary file 1 [file ijms-19-01757-s001.zip › ijms-287360-SI proofreading-WM/Table S1.xlsx]

## Sheet: sheet1
Table S1. Distribution of reads sequenced from all tissues in the maize reference genome
	B1	B2	BB1	BB2	BG1	BG2	G1	G2	GG1	GG2	GB1	GB2
Total reads	29829536	31166248	30867366	32973386	30393482	30945930	30135400	33738394	29624512	32868370	27501696	27636140
Total mapped (%)	28038952 (94.00)	29589570 (94.94)	28416902 (92.06)	30347012 (92.03)	28702041 (94.43)	29282675 (94.63)	22980492 (76.26)	26522890 (78.61)	23017746 (77.7)	25037065 (76.17)	21697568 (78.9)	21184574 (76.66)
multiple mapped (%)	2130649 (7.14)	3086326 (9.90)	2448416 (7.93)	2345840 (7.11)	1942971 (6.39)	1796023 (5.80)	2295663 (7.62)	2453311 (7.27)	2143010 (7.23)	2050401 (6.24)	2331900 (8.48)	2045641 (7.40)
unique mapped (%)	25908303 (86.85)	26503244 (85.04)	25968486 (84.13)	28001172 (84.92)	26759070 (88.04)	27486652 (88.82)	20684829 (68.64)	24069579 (71.34)	20874736 (70.46)	22986664 (69.94)	19365668 (70.42)	19138933 (69.25)
Read-1 (%)	13154958 (44.10)	13287923 (42.64)	13154360 (42.62)	14208772 (43.09)	13452175 (44.26)	13816927 (44.65)	10571326 (35.08)	12242101 (36.29)	10687090 (36.08)	11676091 (35.52)	9738076 (35.41)	9665062 (34.97)
Read-2 (%)	12753345 (42.75)	13215321 (42.40)	12814126 (41.51)	13792400 (41.83)	13306895 (43.78)	13669725 (44.17)	10113503 (33.56)	11827478 (35.06)	10187646 (34.39)	11310573 (34.41)	9627592 (35.01)	9473871 (34.28)
Reads map to '+' (%)	12958837 (43.44)	13259598 (42.54)	12987774 (42.08)	14004510 (42.47)	13382366 (44.03)	13747093 (44.42)	10330222 (34.28)	12058543 (35.74)	10433407 (35.22)	11492574 (34.97)	9680408 (35.20)	9584731 (34.68)
Reads map to '-' (%)	12949466 (43.41)	13243646 (42.49)	12980712 (42.05)	13996662 (42.45)	13376704 (44.01)	13739559 (44.40)	10354607 (34.36)	12011036 (35.60)	10441329 (35.25)	11494090 (34.97)	9685260 (35.22)	9554202 (34.57)
Non-splice reads (%)	18051266 (60.51)	18422725 (59.11)	17863617 (57.87)	19251893 (58.39)	18490026 (60.84)	19245645 (62.19)	13674885 (45.38)	15845559 (46.97)	13804545 (46.60)	15219731 (46.31)	12889167 (46.87)	12867331 (46.56)
GC (%)	0.5634	0.5534	0.5503	0.5536	0.5612	0.5711	0.5531	0.5544	0.5438	0.5554	0.5592	0.5565
Q30 (%)	0.9126	0.9307	0.9144	0.9122	0.9228	0.9236	0.9103	0.9142	0.9125	0.915	0.9312	0.895
Splice reads (%)	7857037 (26.34)	8080519 (25.93)	8104869 (26.26)	8749279 (26.53)	8269044 (27.21)	8241007 (26.63)	7009944 (23.26)	8224020 (24.38)	7070191 (23.87)	7766933 (23.63)	6476501 (23.55)	6271602 (22.69)
B, unpollinated silks of B73;
BB, self-crossed silks of B73 at 3 hap;
BG, silks of B73 pollinated with 511L pollen at 3 hap;
G, unpollinated silks of 511L;
GG, self-crossed silks of 511L at 3 hap;
GB, silks of 511L pollinated with B73 pollen at 3 hap;
1 and 2 represent different replications;
Total reads, Total number of reads;
Total mapped, Total number of reads mapped on the maize genome;
Multiple mapped, Total number of reads mapped to multiple locations in maize genome;
Uniquely mapped, Total number of reads mapped to uniquely locations in the maize genome;
Reads map to '+', Total number of reads mapped to positive strand of maize genome;
Reads map to '-', Total number of reads mapped to negative strand of maize genome.
