# Supplementary material for: Transcriptome Analysis Provides Insight into the Molecular Mechanisms Underlying gametophyte factor 2-Mediated Cross-Incompatibility in Maize
Source: Int J Mol Sci. 2018 Jun 13;19(6):1757. doi: 10.3390/ijms19061757 (PMC6032218; doi:10.3390/ijms19061757)
Supplement: Supplementary file 1 [file ijms-19-01757-s001.zip › ijms-287360-SI proofreading-WM/Table S10.xlsx]

## Sheet: Sheet1
Table S10. List of shared DEGs in the 511L and B73 lines
#ID	B1_B2_vs_G1_G2_DESeq_FDR	B1_B2_vs_G1_G2_DESeq_log2FC	B1_B2_vs_G1_G2_DESeq_(FDR_0.01_FC_2)_regulated	BB1_BB2_vs_GB1_GB2_DESeq_FDR	BB1_BB2_vs_GB1_GB2_DESeq_log2FC	BB1_BB2_vs_GB1_GB2_DESeq_(FDR_0.01_FC_2)_regulated	BG1_BG2_vs_GG1_GG2_DESeq_FDR	BG1_BG2_vs_GG1_GG2_DESeq_log2FC	BG1_BG2_vs_GG1_GG2_DESeq_(FDR_0.01_FC_2)_regulated	Swiss_Prot_annotation	NR_annotation
AC155434.2_FG003	8.91973e-15	5.35272	up	9.09087e-23	3.07747	up	1.7401e-33	4.38277	up	Aspartic proteinase (Precursor) GN=OJ1127_B08.13 OS=Oryza sativa subsp. japonica (Rice) PE=2 SV=2	TPA: hypothetical protein ZEAMMB73_634609 [Zea mays]
AC186231.4_FG002	0.00246488	2.05053	up	0.000284476	3.59778	up	0.000170466	2.20434	up	Glycine-rich cell wall structural protein (Precursor) GN=At3g17050 OS=Arabidopsis thaliana (Mouse-ear cress) PE=4 SV=2	uncharacterized protein LOC100272479 precursor [Zea mays]
AC187263.4_FG001	5.4499e-06	#NAME?	down	1.60322e-15	#NAME?	down	5.97098e-06	#NAME?	down	Leucine-rich repeat extensin-like protein 5 (Precursor) GN=LRX5 OS=Arabidopsis thaliana (Mouse-ear cress) PE=2 SV=2	hypothetical protein ZEAMMB73_750292 [Zea mays]
AC188134.2_FG011	7.42301e-18	-8.05703	down	1.13615e-94	-8.16955	down	1.69939e-77	-9.18071	down	--	hypothetical protein ZEAMMB73_402764 [Zea mays]
AC190792.2_FG006	0.00187048	-2.57244	down	1.19118e-11	-2.37302	down	4.0741e-06	-1.8813	down	Tetraspanin-19 GN=At2g20740 OS=Arabidopsis thaliana (Mouse-ear cress) PE=2 SV=1	TPA: hypothetical protein ZEAMMB73_608500 [Zea mays]
AC192244.3_FG007	0.00158839	-2.05823	down	2.59748e-05	-1.41641	down	0.000323474	-1.36548	down	Phosphopantetheine adenylyltransferase GN=T30D6.24 OS=Arabidopsis thaliana (Mouse-ear cress) PE=1 SV=1	hypothetical protein ZEAMMB73_784228 [Zea mays]
AC193324.3_FG002	2.73894e-06	2.23584	up	1.50211e-05	1.70714	up	7.03389e-15	1.78536	up	--	hypothetical protein ZEAMMB73_147965 [Zea mays]
AC195172.3_FG001	0.00708866	-2.00797	down	4.30946e-09	-2.02446	down	9.21227e-06	-1.6888	down	Electron transfer flavoprotein subunit alpha, mitochondrial (Precursor) OS=Oryza sativa subsp. japonica (Rice) PE=2 SV=1	hypothetical protein ZEAMMB73_192972 [Zea mays]
AC195685.3_FG001	1.83126e-08	Inf	up	8.47377e-18	Inf	up	5.06517e-14	Inf	up	Meiotic recombination protein DMC1 homolog GN=LIM15 OS=Lilium longiflorum (Trumpet lily) PE=2 SV=1	hypothetical protein ZEAMMB73_666969 [Zea mays]
AC195860.3_FG002	0.00213168	4.90408	up	1.67263e-10	6.57819	up	2.67436e-08	Inf	up	--	hypothetical protein ZEAMMB73_990281 [Zea mays]
AC196954.2_FG012	3.91154e-07	Inf	up	5.42398e-14	Inf	up	3.45632e-10	Inf	up	Formin-like protein 5 GN=P0453E05.107 OS=Oryza sativa subsp. japonica (Rice) PE=2 SV=2	TPA: hypothetical protein ZEAMMB73_959182 [Zea mays]
AC197387.3_FG004	0.000512214	2.67388	up	1.3141e-15	2.16579	up	1.81739e-06	1.58347	up	--	TPA: hypothetical protein ZEAMMB73_745831 [Zea mays]
AC197705.4_FG003	0.000285924	5.69912	up	3.4936e-08	3.43999	up	2.06877e-20	4.89028	up	Formin-like protein 5 GN=P0453E05.107 OS=Oryza sativa subsp. japonica (Rice) PE=2 SV=2	uncharacterized protein LOC100279044 [Zea mays]
AC197771.3_FG001	0.000889772	-5.49737	down	3.75192e-09	-6.11467	down	6.41662e-10	-5.76194	down	Formin-like protein 5 GN=P0453E05.107 OS=Oryza sativa subsp. japonica (Rice) PE=2 SV=2	hypothetical protein ZEAMMB73_201404 [Zea mays]
AC199054.3_FG003	7.75357e-07	#NAME?	down	6.00318e-15	#NAME?	down	7.03669e-12	#NAME?	down	--	hypothetical protein ZEAMMB73_640652 [Zea mays]
AC199068.2_FG017	9.38593e-05	-3.85827	down	1.64899e-33	-3.70057	down	1.69898e-36	-4.09544	down	Vegetative cell wall protein gp1 (Precursor) GN=GP1 OS=Chlamydomonas reinhardtii (Chlamydomonas smithii) PE=2 SV=1	TPA: hypothetical protein ZEAMMB73_744626 [Zea mays]
AC202707.3_FG002	6.79553e-05	5.42979	up	1.57871e-14	4.58787	up	6.03611e-17	6.03828	up	--	hypothetical protein ZEAMMB73_636432 [Zea mays]
AC203324.3_FG008	0.000502156	Inf	up	2.20313e-08	Inf	up	2.01613e-06	Inf	up	--	hypothetical protein ZEAMMB73_258694 [Zea mays]
AC204007.3_FG001	0.000557534	Inf	up	4.15631e-06	Inf	up	2.63866e-06	Inf	up	--	hypothetical protein ZEAMMB73_872668 [Zea mays]
AC204254.3_FG001	9.84058e-07	3.51299	up	2.03792e-15	4.74801	up	4.01325e-07	2.54179	up	Formin-like protein 5 GN=P0453E05.107 OS=Oryza sativa subsp. japonica (Rice) PE=2 SV=2	uncharacterized protein LOC100276643 precursor [Zea mays]
AC204539.4_FG002	2.73894e-06	-4.22381	down	1.85331e-19	-3.39307	down	2.40237e-11	-2.59211	down	--	TPA: hypothetical protein ZEAMMB73_285088 [Zea mays]
AC205466.3_FG003	0.000400587	Inf	up	2.1199e-05	Inf	up	1.17015e-05	Inf	up	Vegetative cell wall protein gp1 (Precursor) GN=GP1 OS=Chlamydomonas reinhardtii (Chlamydomonas smithii) PE=2 SV=1	hypothetical protein ZEAMMB73_968946 [Zea mays]
AC205500.3_FG002	0.00361923	-2.93708	down	2.05965e-18	#NAME?	down	4.36978e-07	-2.90914	down	Pentatricopeptide repeat-containing protein At2g15980 GN=At2g15980 OS=Arabidopsis thaliana (Mouse-ear cress) PE=2 SV=1	TPA: hypothetical protein ZEAMMB73_823043 [Zea mays]
AC205725.3_FG010	5.43388e-17	-4.88995	down	8.94186e-109	-10.656	down	7.32359e-85	-8.46341	down	Nucleolar complex protein 2 homolog GN=At2g18220 OS=Arabidopsis thaliana (Mouse-ear cress) PE=2 SV=2	TPA: hypothetical protein ZEAMMB73_660226 [Zea mays]
AC205886.3_FG001	0.000383984	#NAME?	down	1.81394e-06	-5.47505	down	2.50149e-05	-4.86377	down	40S ribosomal protein S4 GN=RPS4 OS=Zea mays (Maize) PE=2 SV=1	putative ribosomal protein S4 (RPS4A) family protein [Zea mays]
AC206201.3_FG004	3.40094e-08	-2.96423	down	9.28229e-08	-1.5083	down	4.46048e-09	-1.5947	down	Anthranilate synthase component I-1, chloroplastic (Precursor) GN=ASA1 OS=Arabidopsis thaliana (Mouse-ear cress) PE=2 SV=1	TPA: hypothetical protein ZEAMMB73_868333, partial [Zea mays]
AC206788.3_FG015	8.06163e-08	#NAME?	down	1.02036e-71	#NAME?	down	1.84284e-40	#NAME?	down	Anthocyanidin 5,3-O-glucosyltransferase GN=RhGT1 OS=Rosa hybrid cultivar PE=2 SV=1	uncharacterized protein LOC100191664 [Zea mays]
AC207260.3_FG003	0.000270205	#NAME?	down	4.14353e-09	#NAME?	down	6.76737e-09	#NAME?	down	Vegetative cell wall protein gp1 (Precursor) GN=GP1 OS=Chlamydomonas reinhardtii (Chlamydomonas smithii) PE=2 SV=1	hypothetical protein ZEAMMB73_325223 [Zea mays]
AC207628.4_FG002	9.62079e-10	-2.89256	down	3.59734e-05	-1.03617	down	1.30326e-05	-1.77528	down	Protein IQ-DOMAIN 31 GN=IQD31 OS=Arabidopsis thaliana (Mouse-ear cress) PE=1 SV=1	TPA: hypothetical protein ZEAMMB73_558403, partial [Zea mays]
AC207628.4_FG009	0.000487419	-2.65252	down	3.14996e-09	-2.12235	down	3.7763e-09	-2.67982	down	Type I inositol 1,4,5-trisphosphate 5-phosphatase 1 GN=F12G12.6 OS=Arabidopsis thaliana (Mouse-ear cress) PE=1 SV=2	TPA: hypothetical protein ZEAMMB73_219431 [Zea mays]
AC207628.4_FG010	1.74858e-08	#NAME?	down	4.50069e-14	#NAME?	down	3.60815e-19	#NAME?	down	Formin-like protein 5 GN=P0453E05.107 OS=Oryza sativa subsp. japonica (Rice) PE=2 SV=2	unknown [Zea mays]
AC208327.4_FG002	0.000626596	Inf	up	8.32188e-07	Inf	up	0.000177192	Inf	up	Monothiol glutaredoxin-S1, mitochondrial (Precursor) GN=OSJNBa0089K24.28 OS=Oryza sativa subsp. japonica (Rice) PE=2 SV=2	hypothetical protein ZEAMMB73_397965 [Zea mays]
AC209729.3_FG003	2.33387e-10	3.52719	up	4.30946e-09	4.23137	up	4.73053e-17	4.59842	up	Leucine-rich repeat extensin-like protein 5 (Precursor) GN=LRX5 OS=Arabidopsis thaliana (Mouse-ear cress) PE=2 SV=2	TPA: hypothetical protein ZEAMMB73_801833 [Zea mays]
AC210013.4_FG003	1.71308e-15	6.07726	up	6.16487e-23	5.08288	up	2.42899e-24	4.39813	up	Cycloartenol-C-24-methyltransferase 1 GN=OJ1119_B04.19-1 OS=Oryza sativa subsp. japonica (Rice) PE=2 SV=1	cycloartenol-C-24-methyltransferase 1 [Zea mays]
AC210595.3_FG004	1.27027e-06	-2.89528	down	1.01294e-10	-2.27243	down	7.35189e-07	-1.71607	down	Salt stress root protein RS1 OS=Oryza sativa subsp. japonica (Rice) PE=2 SV=1	hypothetical protein ZEAMMB73_868118 [Zea mays]
AC211467.4_FG002	6.9252e-05	Inf	up	5.11818e-07	Inf	up	8.69471e-05	Inf	up	--	TPA: hypothetical protein ZEAMMB73_314401 [Zea mays]
AC211972.4_FG003	3.15531e-08	Inf	up	0.0092822	Inf	up	0.000107368	Inf	up	--	TPA: hypothetical protein ZEAMMB73_976751 [Zea mays]
AC212023.4_FG004	0.00123908	-4.5654	down	3.41534e-19	-3.86144	down	0.000463222	-2.63884	down	21 kDa protein (Precursor) OS=Daucus carota (Carrot) PE=2 SV=1	TPA: hypothetical protein ZEAMMB73_629316 [Zea mays]
AC212186.3_FG011	4.48622e-05	#NAME?	down	1.60322e-15	#NAME?	down	1.11802e-11	#NAME?	down	--	TPA: hypothetical protein ZEAMMB73_617343 [Zea mays]
AC214613.3_FG003	0.00171809	6.22273	up	6.73979e-20	Inf	up	8.71691e-10	Inf	up	Formin-like protein 16 (Precursor) GN=OsJ_008039 OS=Oryza sativa subsp. japonica (Rice) PE=2 SV=1	TPA: hypothetical protein ZEAMMB73_040195 [Zea mays]
AC214817.3_FG004	0.00919984	-2.44748	down	2.7282e-07	-1.36871	down	1.79331e-23	-2.58165	down	Probable inactive receptor kinase At5g58300 (Precursor) GN=At5g58300 OS=Arabidopsis thaliana (Mouse-ear cress) PE=1 SV=1	putative leucine-rich repeat receptor-like protein kinase family protein [Zea mays]
AC217553.3_FG008	0.00159637	3.03269	up	6.07165e-08	2.4047	up	4.80078e-08	2.73214	up	Probable RNA-dependent RNA polymerase 4 OS=Oryza sativa subsp. japonica (Rice) PE=2 SV=2	TPA: hypothetical protein ZEAMMB73_906920 [Zea mays]
AC217811.3_FG002	0.00366229	1.53307	up	3.26202e-15	1.74536	up	0.00326528	1.41052	up	Sulfated surface glycoprotein 185 (Precursor) OS=Volvox carteri (Green alga) PE=1 SV=1	hypothetical protein ZEAMMB73_005785 [Zea mays]
AC217897.3_FG010	1.46107e-13	5.53147	up	6.5609e-44	5.68096	up	3.93e-09	5.65675	up	--	TPA: hypothetical protein ZEAMMB73_200815 [Zea mays]
AC219156.3_FG002	1.20867e-07	-4.6111	down	6.19396e-19	-3.20627	down	3.44643e-11	-2.69434	down	--	hypothetical protein ZEAMMB73_356204 [Zea mays]
AC233900.1_FG002	1.67552e-07	Inf	up	3.19751e-12	Inf	up	8.42421e-12	Inf	up	1,2-dihydroxy-3-keto-5-methylthiopentene dioxygenase 4 GN=ARD4 OS=Oryza sativa subsp. japonica (Rice) PE=2 SV=1	TPA: hypothetical protein ZEAMMB73_936907 [Zea mays]
AC233945.1_FG003	0.00539993	2.79165	up	3.35226e-05	3.46792	up	1.61674e-15	3.3568	up	MATE efflux family protein 9 GN=F3L12.7 OS=Arabidopsis thaliana (Mouse-ear cress) PE=2 SV=1	LOC100285550 [Zea mays]
AC233960.1_FG002	0.000133536	-1.96515	down	7.6504e-60	-4.1237	down	8.84187e-14	-3.08628	down	Ubiquinol oxidase 1a, mitochondrial (Precursor) GN=MCB17.11 OS=Arabidopsis thaliana (Mouse-ear cress) PE=1 SV=2	alternative oxidase AOX1 precursor [Zea mays]
AC234152.1_FG005	1.24552e-12	3.73476	up	6.85252e-10	2.64563	up	1.64811e-36	3.28169	up	Beta-galactosidase 7 (Precursor) OS=Oryza sativa subsp. japonica (Rice) PE=2 SV=1	hypothetical protein ZEAMMB73_495459 [Zea mays]
AC234202.1_FG004	0.00411801	Inf	up	3.01255e-11	Inf	up	3.8379e-11	Inf	up	--	hypothetical protein ZEAMMB73_137218 [Zea mays]
AC234528.1_FG001	3.31742e-08	-3.85052	down	9.36773e-21	-3.53181	down	2.13379e-31	-4.80633	down	Hypersensitive-induced response protein 1 GN=HIR1 OS=Arabidopsis thaliana (Mouse-ear cress) PE=1 SV=1	TPA: hypothetical protein ZEAMMB73_404025 [Zea mays]
GRMZM2G000292	0.000831255	6.34353	up	1.91524e-05	Inf	up	2.24776e-05	Inf	up	Leucine-rich repeat extensin-like protein 3 (Precursor) GN=LRX3 OS=Arabidopsis thaliana (Mouse-ear cress) PE=1 SV=1	hypothetical protein ZEAMMB73_700725 [Zea mays]
GRMZM2G000451	3.23535e-05	-3.58181	down	3.28182e-10	-2.95595	down	6.76803e-09	-2.78945	down	Protein IQ-DOMAIN 14 GN=IQD14 OS=Arabidopsis thaliana (Mouse-ear cress) PE=1 SV=1	TPA: hypothetical protein ZEAMMB73_300645 [Zea mays]
GRMZM2G000481	0.00924418	-2.0474	down	3.67655e-19	-3.35582	down	2.80561e-06	-1.79852	down	--	tyrosyl-tRNA synthetase [Zea mays]
GRMZM2G000566	1.6173e-08	-6.30383	down	9.22822e-29	-6.38984	down	2.59207e-12	-7.0007	down	Arginine/serine-rich protein 45 GN=F19K19.9 OS=Arabidopsis thaliana (Mouse-ear cress) PE=1 SV=1	uncharacterized protein LOC100384546 precursor [Zea mays]
GRMZM2G000670	0.00133327	Inf	up	1.17451e-05	3.81279	up	0.000216674	3.47211	up	10-deacetylbaccatin III 10-O-acetyltransferase OS=Taxus cuspidata (Japanese yew) PE=1 SV=1	hypothetical protein ZEAMMB73_767449 [Zea mays]
GRMZM2G001106	2.63282e-09	Inf	up	2.73024e-14	Inf	up	1.06355e-08	6.45153	up	Myb-related protein Myb4 GN=OSJNBa0073E02.6 OS=Oryza sativa subsp. japonica (Rice) PE=2 SV=2	uncharacterized protein LOC100192750 [Zea mays]
GRMZM2G001221	0.00942391	3.19407	up	1.59501e-05	3.74769	up	6.09681e-05	2.60298	up	Calcineurin B-like protein 4 OS=Oryza sativa subsp. japonica (Rice) PE=1 SV=1	LOC100283705 [Zea mays]
GRMZM2G001451	1.58317e-08	#NAME?	down	3.51412e-40	#NAME?	down	3.75986e-19	-7.66121	down	Formin-like protein 14 GN=FH14 OS=Arabidopsis thaliana (Mouse-ear cress) PE=3 SV=3	TPA: hypothetical protein ZEAMMB73_272026 [Zea mays]
GRMZM2G001514	1.32849e-08	-4.2502	down	1.85458e-08	-2.31983	down	2.02389e-26	-3.41541	down	Fasciclin-like arabinogalactan protein 12 (Precursor) GN=FLA12 OS=Arabidopsis thaliana (Mouse-ear cress) PE=2 SV=2	fasciclin-like arabinogalactan protein 7 [Zea mays]
GRMZM2G001648	4.925e-10	Inf	up	4.47537e-102	Inf	up	4.35698e-80	Inf	up	--	hypothetical protein ZEAMMB73_219027 [Zea mays]
GRMZM2G001676	0.000109101	-2.99677	down	4.18321e-47	-3.30289	down	9.93361e-23	-2.83257	down	Peptide transporter PTR3-A GN=PTR3-A OS=Arabidopsis thaliana (Mouse-ear cress) PE=2 SV=1	TPA: hypothetical protein ZEAMMB73_763141 [Zea mays]
GRMZM2G001853	5.42658e-05	5.0645	up	1.66112e-28	4.12062	up	0.00111592	4.66577	up	Formin-like protein 18 (Precursor) GN=B1160F02.7 OS=Oryza sativa subsp. japonica (Rice) PE=2 SV=1	uncharacterized protein LOC100274741 [Zea mays]
GRMZM2G001953	2.52052e-06	-2.54793	down	5.83753e-10	-2.92635	down	4.07502e-13	-2.10044	down	Rac-like GTP-binding protein 3 GN=P0585G03.19 OS=Oryza sativa subsp. japonica (Rice) PE=2 SV=1	GTPase protein [Zea mays]
GRMZM2G002656	5.46821e-09	6.83095	up	9.81954e-54	4.45016	up	7.22969e-07	6.6118	up	Putative disease resistance RPP13-like protein 3 GN=RPP13L3 OS=Arabidopsis thaliana (Mouse-ear cress) PE=3 SV=1	hypothetical protein ZEAMMB73_292632 [Zea mays]
GRMZM2G002879	1.67552e-07	-3.11329	down	1.26602e-19	-2.88741	down	2.50113e-18	-3.05872	down	Methionine aminopeptidase 1B, chloroplastic (Precursor) GN=MAP1B OS=Arabidopsis thaliana (Mouse-ear cress) PE=2 SV=2	TPA: methionine aminopeptidase [Zea mays]
GRMZM2G002918	0.00826482	Inf	up	5.78755e-13	Inf	up	5.57781e-08	Inf	up	--	hypothetical protein ZEAMMB73_167383 [Zea mays]
GRMZM2G002921	1.00438e-05	Inf	up	4.98049e-17	Inf	up	2.31665e-13	Inf	up	Acyl carrier protein 2, chloroplastic (Precursor) GN=ACL1.2 OS=Hordeum vulgare (Barley) PE=1 SV=2	hypothetical protein ZEAMMB73_087376 [Zea mays]
GRMZM2G003165	0.0083292	Inf	up	4.64479e-13	7.63047	up	4.26936e-24	5.70549	up	Fasciclin-like arabinogalactan protein 2 (Precursor) GN=FLA2 OS=Arabidopsis thaliana (Mouse-ear cress) PE=1 SV=1	uncharacterized protein LOC100274054 precursor [Zea mays]
GRMZM2G003466	0.000225651	3.59725	up	5.70348e-10	3.73886	up	1.03742e-10	3.49494	up	Ethylene-responsive transcription factor ERF060 GN=ERF060 OS=Arabidopsis thaliana (Mouse-ear cress) PE=2 SV=1	putative AP2/EREBP transcription factor superfamily protein [Zea mays]
GRMZM2G003514	2.04574e-13	Inf	up	9.14472e-13	9.33648	up	2.40484e-24	6.28083	up	MADS-box transcription factor 6 OS=Oryza sativa subsp. japonica (Rice) PE=1 SV=1	unknown [Zea mays]
GRMZM2G003679	0.00155287	1.88559	up	7.78311e-16	2.10834	up	1.6946e-14	2.16002	up	Vegetative cell wall protein gp1 (Precursor) GN=GP1 OS=Chlamydomonas reinhardtii (Chlamydomonas smithii) PE=2 SV=1	hypothetical protein ZEAMMB73_605344 [Zea mays]
GRMZM2G003789	2.49579e-09	2.82583	up	2.52885e-09	1.44524	up	3.71551e-09	2.55024	up	IAA-amino acid hydrolase ILR1-like 9 (Precursor) OS=Oryza sativa subsp. japonica (Rice) PE=2 SV=2	uncharacterized protein LOC100383476 precursor [Zea mays]
GRMZM2G004305	7.54499e-11	-6.50153	down	1.77735e-34	-5.13928	down	8.61753e-27	-5.16671	down	Sulfated surface glycoprotein 185 (Precursor) OS=Volvox carteri (Green alga) PE=1 SV=1	TPA: hypothetical protein ZEAMMB73_504936 [Zea mays]
GRMZM2G004641	0.00311805	-1.48097	down	5.18249e-10	-1.13938	down	1.09673e-06	-1.37733	down	BEL1-like homeodomain protein 7 GN=BLH7 OS=Arabidopsis thaliana (Mouse-ear cress) PE=2 SV=1	TPA: putative POX domain/homeobox DNA-binding domain family protein isoform 1 [Zea mays]
GRMZM2G004909	0.000296695	4.68563	up	1.82355e-11	Inf	up	2.91576e-10	3.90858	up	Non-specific lipid-transfer protein 2 (Precursor) GN=LTP-2 OS=Oryza sativa subsp. indica (Rice) PE=2 SV=2	nonspecific lipid-transfer protein precursor [Zea mays]
GRMZM2G005134	8.85703e-09	#NAME?	down	1.3785e-19	#NAME?	down	1.80379e-13	#NAME?	down	Putative disease resistance protein At3g14460 GN=At3g14460 OS=Arabidopsis thaliana (Mouse-ear cress) PE=3 SV=1	hypothetical protein ZEAMMB73_632942 [Zea mays]
GRMZM2G005480	0.00112136	Inf	up	2.61817e-05	Inf	up	0.000353466	Inf	up	B3 domain-containing protein Os07g0679700 GN=OJ1205_F02.12 OS=Oryza sativa subsp. japonica (Rice) PE=2 SV=1	TPA: hypothetical protein ZEAMMB73_999189 [Zea mays]
GRMZM2G005486	0.00136528	2.48832	up	4.55751e-10	2.02216	up	1.73794e-06	1.67478	up	F-box protein At1g10780 GN=At1g10780 OS=Arabidopsis thaliana (Mouse-ear cress) PE=2 SV=1	TPA: F-box domain containing protein [Zea mays]
GRMZM2G005516	0.00878204	Inf	up	7.64867e-06	Inf	up	0.000115972	Inf	up	Tubulin beta-6 chain OS=Oryza sativa subsp. japonica (Rice) PE=1 SV=1	TPA: hypothetical protein ZEAMMB73_115755 [Zea mays]
GRMZM2G005640	9.96216e-31	-9.10639	down	1.40781e-78	-10.0408	down	8.84187e-14	-3.04085	down	40S ribosomal protein S4 GN=OJ1359_D06.12 OS=Oryza sativa subsp. japonica (Rice) PE=2 SV=3	putative ribosomal protein S4 (RPS4A) family protein [Zea mays]
GRMZM2G006341	0.000271984	-1.83569	down	0.000198535	-1.3178	down	6.7067e-05	-2.07746	down	Kinesin-4 GN=F2P16.12 OS=Arabidopsis thaliana (Mouse-ear cress) PE=1 SV=2	hypothetical protein ZEAMMB73_479429 [Zea mays]
GRMZM2G006480	0.000200695	1.88023	up	8.43012e-32	2.56941	up	7.59565e-22	2.30189	up	Nicotianamine aminotransferase A GN=naat-A OS=Hordeum vulgare (Barley) PE=1 SV=2	unknown [Zea mays]
GRMZM2G006753	0.000394545	Inf	up	4.44162e-14	Inf	up	4.73498e-10	Inf	up	Chaperone protein dnaJ 6 GN=MOJ9.8 OS=Arabidopsis thaliana (Mouse-ear cress) PE=1 SV=1	TPA: hypothetical protein ZEAMMB73_153577 [Zea mays]
GRMZM2G006884	0.00693479	5.08354	up	3.27036e-32	8.42874	up	1.31783e-10	4.07536	up	--	hypothetical protein ZEAMMB73_323616 [Zea mays]
GRMZM2G007053	4.96886e-06	Inf	up	3.58911e-13	Inf	up	5.61906e-13	Inf	up	Anthocyanidin reductase GN=T13M11.8 OS=Arabidopsis thaliana (Mouse-ear cress) PE=1 SV=2	TPA: hypothetical protein ZEAMMB73_986247 [Zea mays]
GRMZM2G007157	1.63451e-09	3.06998	up	1.19706e-23	2.8014	up	9.7661e-23	2.86394	up	Lecithin-cholesterol acyltransferase-like 4 GN=LCAT4 OS=Arabidopsis thaliana (Mouse-ear cress) PE=2 SV=1	unknown [Zea mays]
GRMZM2G007288	1.21747e-06	2.42912	up	4.57209e-17	2.92205	up	1.59297e-24	2.75149	up	--	putative RING zinc finger domain superfamily protein [Zea mays]
GRMZM2G007695	1.20152e-07	#NAME?	down	1.86852e-18	-3.13275	down	3.18904e-12	-3.54077	down	60S ribosomal protein L4-1 GN=RPL4A OS=Arabidopsis thaliana (Mouse-ear cress) PE=2 SV=1	unknown [Zea mays]
GRMZM2G007715	2.47862e-37	Inf	up	1.90087e-74	Inf	up	1.96484e-26	10.0093	up	Probable mitochondrial-processing peptidase subunit beta (Precursor) GN=At3g02090 OS=Arabidopsis thaliana (Mouse-ear cress) PE=1 SV=2	TPA: hypothetical protein ZEAMMB73_819012 [Zea mays]
GRMZM2G007754	0.00207477	Inf	up	7.31068e-09	Inf	up	4.3044e-07	Inf	up	Putative transcription elongation factor SPT5 homolog 1 GN=At4g08350 OS=Arabidopsis thaliana (Mouse-ear cress) PE=1 SV=2	hypothetical protein ZEAMMB73_838818 [Zea mays]
GRMZM2G008464	3.24371e-28	9.82897	up	4.16348e-61	Inf	up	4.55239e-38	Inf	up	NADH dehydrogenase [ubiquinone] 1 alpha subcomplex subunit 2 GN=At5g47890 OS=Arabidopsis thaliana (Mouse-ear cress) PE=3 SV=1	NADH-ubiquinone oxidoreductase 10.5 kDa subunit [Zea mays]
GRMZM2G008730	0.00282481	#NAME?	down	0.000190385	-5.36708	down	0.00010954	-5.61868	down	Chlorophyll a-b binding protein CP26, chloroplastic (Precursor) GN=LHCB5 OS=Arabidopsis thaliana (Mouse-ear cress) PE=2 SV=1	hypothetical protein ZEAMMB73_658231 [Zea mays]
GRMZM2G008864	1.19146e-07	#NAME?	down	2.33795e-12	#NAME?	down	2.3443e-16	#NAME?	down	Electron transfer flavoprotein subunit beta, mitochondrial (Precursor) GN=ETFB OS=Oryza sativa subsp. indica (Rice) PE=2 SV=1	uncharacterized protein LOC100382262 [Zea mays]
GRMZM2G008935	9.85987e-05	-5.40778	down	4.33053e-09	-4.07412	down	6.5271e-08	-3.90204	down	UDP-glycosyltransferase 73C3 GN=UGT73C3 OS=Arabidopsis thaliana (Mouse-ear cress) PE=2 SV=1	hypothetical protein ZEAMMB73_299943 [Zea mays]
GRMZM2G009223	0.000372202	-1.72544	down	8.0496e-34	-2.41046	down	9.17662e-30	-2.88738	down	Glucose-6-phosphate/phosphate translocator 2, chloroplastic (Precursor) GN=GPT2 OS=Arabidopsis thaliana (Mouse-ear cress) PE=2 SV=2	TPA: glucose-6-phosphate/phosphate translocator 2 [Zea mays]
GRMZM2G009435	4.90077e-16	3.83649	up	4.47802e-49	3.14118	up	2.0577e-12	2.60134	up	3beta-hydroxysteroid-dehydrogenase/decarboxylase isoform 1 GN=T3F24.9 OS=Arabidopsis thaliana (Mouse-ear cress) PE=2 SV=1	TPA: hypothetical protein ZEAMMB73_834557 [Zea mays]
GRMZM2G009438	0.00289689	1.6704	up	1.09017e-07	1.38597	up	2.4884e-06	1.36686	up	Protein DA1-related 2 GN=DAR2 OS=Arabidopsis thaliana (Mouse-ear cress) PE=2 SV=1	hypothetical protein ZEAMMB73_055802 [Zea mays]
GRMZM2G009598	0.00295296	-1.71593	down	5.5113e-07	-1.35445	down	9.02761e-07	-1.38774	down	Ethylene-responsive transcription factor CRF3 GN=K19E1.9 OS=Arabidopsis thaliana (Mouse-ear cress) PE=1 SV=1	DNA binding protein [Zea mays]
GRMZM2G009719	0.000611948	2.319	up	7.51227e-05	1.56726	up	0.00426488	1.30521	up	Universal stress protein A-like protein GN=At3g01520 OS=Arabidopsis thaliana (Mouse-ear cress) PE=1 SV=2	uncharacterized protein LOC100194015 [Zea mays]
GRMZM2G009958	4.34718e-05	-3.01711	down	7.52219e-18	-3.54432	down	6.07971e-15	-3.36975	down	--	TPA: hypothetical protein ZEAMMB73_084939 [Zea mays]
GRMZM2G010163	6.06937e-12	-8.19127	down	4.1458e-21	#NAME?	down	6.66766e-19	#NAME?	down	--	hypothetical protein ZEAMMB73_020607 [Zea mays]
GRMZM2G010356	0.00084135	-3.72231	down	9.42243e-21	-2.44955	down	1.18849e-43	-3.46545	down	Alpha-humulene synthase GN=ZSS1 OS=Zingiber zerumbet (Shampoo ginger) PE=1 SV=1	TPA: terpene synthase 7 [Zea mays]
GRMZM2G010460	0.00504064	1.44145	up	1.01195e-08	1.22281	up	6.84774e-10	1.4962	up	Probable ubiquitin-conjugating enzyme E2 24 GN=T1B8.8 OS=Arabidopsis thaliana (Mouse-ear cress) PE=2 SV=1	uncharacterized protein LOC100194284 [Zea mays]
GRMZM2G012127	5.47591e-06	Inf	up	3.25516e-12	Inf	up	2.73262e-10	Inf	up	--	TPA: hypothetical protein ZEAMMB73_736356 [Zea mays]
GRMZM2G012690	4.81953e-06	2.13834	up	2.72034e-31	2.29325	up	6.91668e-18	1.99474	up	Chromatin assembly factor 1 subunit FSM OS=Oryza sativa subsp. japonica (Rice) PE=2 SV=1	hypothetical protein ZEAMMB73_033478 [Zea mays]
GRMZM2G012958	0.00095464	-1.61931	down	7.63905e-12	-1.30255	down	5.02971e-08	-1.26182	down	Uncharacterized GTP-binding protein At5g64813 GN=At5g64813 OS=Arabidopsis thaliana (Mouse-ear cress) PE=1 SV=1	putative RAB, member of RAS oncogene family-like 3 [Zea mays]
GRMZM2G013671	3.65021e-07	3.69635	up	1.08162e-52	6.7204	up	2.03497e-08	3.77793	up	Expansin-B3 (Precursor) OS=Oryza sativa subsp. japonica (Rice) PE=2 SV=2	beta-expansin 5 [Zea mays]
GRMZM2G013761	1.56829e-07	4.20918	up	7.89581e-71	5.36583	up	1.69356e-52	5.3309	up	DEAD-box ATP-dependent RNA helicase 7 OS=Oryza sativa subsp. japonica (Rice) PE=2 SV=1	hypothetical protein ZEAMMB73_467708 [Zea mays]
GRMZM2G014709	0.00473486	-1.48065	down	2.77882e-07	-1.1827	down	9.10698e-07	-1.27291	down	Protein ROOT PRIMORDIUM DEFECTIVE 1 GN=RPD1 OS=Arabidopsis thaliana (Mouse-ear cress) PE=1 SV=1	uncharacterized protein LOC100274156 [Zea mays]
GRMZM2G015049	0.00570038	-2.14864	down	1.09655e-17	-1.71851	down	7.53728e-26	-2.43824	down	Auxin-induced protein 6B OS=Glycine max (Soybean) PE=2 SV=1	uncharacterized protein LOC100381449 [Zea mays]
GRMZM2G015333	1.79116e-09	Inf	up	1.18628e-113	10.7583	up	4.58575e-75	Inf	up	Dirigent protein 1 (Precursor) GN=DIR1 OS=Arabidopsis thaliana (Mouse-ear cress) PE=2 SV=1	hypothetical protein ZEAMMB73_251778 [Zea mays]
GRMZM2G015432	4.8163e-09	-3.90472	down	6.3068e-19	-3.31569	down	4.00137e-19	-3.36699	down	60S ribosomal protein L11 GN=OJ1430_B02.2 OS=Oryza sativa subsp. japonica (Rice) PE=2 SV=1	hypothetical protein ZEAMMB73_696876 [Zea mays]
GRMZM2G015805	0.00762955	Inf	up	4.55295e-13	Inf	up	7.05697e-05	Inf	up	--	TPA: hypothetical protein ZEAMMB73_449830 [Zea mays]
GRMZM2G016150	1.15445e-20	-9.15597	down	7.11827e-23	-2.92343	down	8.94053e-31	-4.23562	down	Light-inducible protein CPRF2 GN=CPRF2 OS=Petroselinum crispum (Parsley) PE=2 SV=2	TPA: opaque2 heterodimerizing protein1 [Zea mays]
GRMZM2G016212	2.49055e-11	Inf	up	5.43931e-32	Inf	up	1.00412e-26	Inf	up	Serine/threonine-protein kinase At5g01020 GN=At5g01020 OS=Arabidopsis thaliana (Mouse-ear cress) PE=1 SV=1	TPA: hypothetical protein ZEAMMB73_626221 [Zea mays]
GRMZM2G016393	5.72491e-07	6.44297	up	7.79981e-09	5.90733	up	5.10377e-17	7.47019	up	40S ribosomal protein S4 GN=RPS4 OS=Zea mays (Maize) PE=2 SV=1	putative ribosomal protein S4 (RPS4A) family protein [Zea mays]
GRMZM2G017414	6.4291e-09	3.09623	up	1.28307e-08	1.62557	up	7.39175e-14	2.13621	up	Transcription factor LHW GN=F12K2 OS=Arabidopsis thaliana (Mouse-ear cress) PE=1 SV=1	putative HLH DNA-binding domain superfamily protein [Zea mays]
GRMZM2G017847	5.84442e-14	5.78286	up	2.47232e-27	8.14772	up	4.49082e-20	7.7293	up	Actin-2 OS=Oryza sativa subsp. japonica (Rice) PE=2 SV=1	putative actin family protein [Zea mays]
GRMZM2G018004	1.75645e-09	-3.35733	down	1.58599e-23	-1.90055	down	0.00822301	-1.82171	down	Sulfated surface glycoprotein 185 (Precursor) OS=Volvox carteri (Green alga) PE=1 SV=1	hypothetical protein [Zea mays]
GRMZM2G018018	0.00504064	Inf	up	0.000168875	Inf	up	0.000202822	Inf	up	SPX domain-containing membrane protein Os04g0573000 OS=Oryza sativa subsp. japonica (Rice) PE=2 SV=2	hypothetical protein ZEAMMB73_251761 [Zea mays]
GRMZM2G018984	2.80053e-07	-8.2947	down	2.61353e-31	-7.43409	down	1.13792e-39	#NAME?	down	Ethylene-responsive transcription factor 1 GN=OJ1311_D08.9 OS=Oryza sativa subsp. japonica (Rice) PE=1 SV=1	unknown [Zea mays]
GRMZM2G018988	1.64857e-24	8.58648	up	2.33849e-11	Inf	up	2.97932e-06	5.20315	up	BAG family molecular chaperone regulator 6 GN=T3F17.11 OS=Arabidopsis thaliana (Mouse-ear cress) PE=1 SV=1	hypothetical protein ZEAMMB73_678428 [Zea mays]
GRMZM2G019106	2.93961e-06	-2.77641	down	5.24042e-13	-2.28121	down	1.33637e-10	-2.37047	down	Transcription factor HBP-1a OS=Triticum aestivum (Wheat) PE=2 SV=1	putative bZIP transcription factor superfamily protein [Zea mays]
GRMZM2G019515	1.38599e-06	-3.11392	down	0.000377119	-1.32008	down	0.00180986	-1.66223	down	Probable indole-3-pyruvate monooxygenase YUCCA10 GN=F27K7.7 OS=Arabidopsis thaliana (Mouse-ear cress) PE=2 SV=1	disulfide oxidoreductase/ monooxygenase/ oxidoreductase [Zea mays]
GRMZM2G019958	1.98995e-07	-3.28237	down	1.25965e-18	-2.642	down	8.90309e-21	-2.96313	down	Thioredoxin-like protein AAED1, chloroplastic (Precursor) GN=At2g37240 OS=Arabidopsis thaliana (Mouse-ear cress) PE=2 SV=2	unknown [Zea mays]
GRMZM2G020148	1.80446e-08	-2.79463	down	5.9759e-33	-2.90055	down	3.96724e-08	-2.51042	down	Arginine/serine-rich protein 45 GN=F19K19.9 OS=Arabidopsis thaliana (Mouse-ear cress) PE=1 SV=1	unknown [Zea mays]
GRMZM2G020231	0.00106551	#NAME?	down	4.31108e-07	#NAME?	down	6.34882e-08	#NAME?	down	--	TPA: hypothetical protein ZEAMMB73_670292 [Zea mays]
GRMZM2G020468	7.18017e-16	#NAME?	down	8.58897e-36	#NAME?	down	2.78262e-33	-7.60007	down	--	hypothetical protein ZEAMMB73_730189, partial [Zea mays]
GRMZM2G020514	0.00593909	-5.96832	down	4.95147e-10	-5.61868	down	1.10562e-08	#NAME?	down	--	uncharacterized protein LOC100276989 [Zea mays]
GRMZM2G020840	0.00395624	-2.31179	down	4.57698e-15	-1.38138	down	7.80936e-17	-1.92849	down	Vegetative cell wall protein gp1 (Precursor) GN=GP1 OS=Chlamydomonas reinhardtii (Chlamydomonas smithii) PE=2 SV=1	hypothetical protein [Zea mays]
GRMZM2G021270	1.21641e-07	2.70467	up	1.64899e-33	3.40144	up	7.27154e-31	3.1911	up	DNA topoisomerase 2 GN=TOP2 OS=Arabidopsis thaliana (Mouse-ear cress) PE=2 SV=2	DNA topoisomerase 2 [Zea mays]
GRMZM2G021422	0.00242352	-2.01737	down	1.32574e-06	-1.81652	down	5.22417e-10	-2.3252	down	Proline-rich receptor-like protein kinase PERK2 GN=PERK2 OS=Arabidopsis thaliana (Mouse-ear cress) PE=2 SV=3	TPA: hypothetical protein ZEAMMB73_378923 [Zea mays]
GRMZM2G022181	0.00441068	5.71019	up	7.22887e-40	4.83032	up	5.10476e-19	5.56621	up	Early nodulin-20 (Precursor) GN=ENOD20 OS=Medicago truncatula (Barrel medic) PE=3 SV=1	hypothetical protein ZEAMMB73_696617 [Zea mays]
GRMZM2G022279	0.000261217	-1.80388	down	1.34142e-14	-1.6354	down	6.47171e-11	-1.60849	down	GDSL esterase/lipase At2g27360 (Precursor) GN=At2g27360 OS=Arabidopsis thaliana (Mouse-ear cress) PE=2 SV=1	hypothetical protein [Zea mays]
GRMZM2G022996	1.19146e-07	#NAME?	down	8.51894e-11	#NAME?	down	8.83311e-22	#NAME?	down	Cytochrome P450 86B1 GN=CYP86B1 OS=Arabidopsis thaliana (Mouse-ear cress) PE=2 SV=1	uncharacterized protein LOC100273139 [Zea mays]
GRMZM2G023520	3.44326e-19	6.11088	up	1.27392e-58	7.33245	up	3.66219e-38	5.09538	up	Protein IQ-DOMAIN 14 GN=IQD14 OS=Arabidopsis thaliana (Mouse-ear cress) PE=1 SV=1	hypothetical protein ZEAMMB73_543053 [Zea mays]
GRMZM2G023755	7.00664e-11	3.19019	up	1.68933e-15	1.79922	up	7.79862e-16	2.1166	up	Probable E3 ubiquitin ligase SUD1 GN=F28A23.140 OS=Arabidopsis thaliana (Mouse-ear cress) PE=1 SV=1	LOC100280854 [Zea mays]
GRMZM2G024099	0.00651498	-8.51719	down	2.08138e-41	-6.14204	down	7.21632e-67	-7.94222	down	Protein ASPARTIC PROTEASE IN GUARD CELL 2 (Precursor) GN=ASPG2 OS=Arabidopsis thaliana (Mouse-ear cress) PE=2 SV=1	unknown [Zea mays]
GRMZM2G024104	6.84072e-05	-2.3249	down	8.64855e-06	-1.30287	down	1.42637e-23	-3.0232	down	Glutamine synthetase root isozyme 2 GN=GLN2 OS=Zea mays (Maize) PE=2 SV=1	unknown [Zea mays]
GRMZM2G024109	4.53165e-09	#NAME?	down	1.09351e-24	#NAME?	down	8.2937e-20	#NAME?	down	Extensin (Precursor) GN=HRGP OS=Zea mays (Maize) PE=2 SV=1	hypothetical protein ZEAMMB73_721708 [Zea mays]
GRMZM2G024561	0.000454233	3.88145	up	7.00011e-12	4.31103	up	2.35835e-05	2.99352	up	Glucan endo-1,3-beta-glucosidase-like protein 3 (Precursor) GN=At5g08000 OS=Arabidopsis thaliana (Mouse-ear cress) PE=1 SV=1	hypothetical protein ZEAMMB73_351842 [Zea mays]
GRMZM2G024799	0.00312438	1.96877	up	4.05118e-30	3.86855	up	3.44511e-16	2.58533	up	Protein IQ-DOMAIN 14 GN=IQD14 OS=Arabidopsis thaliana (Mouse-ear cress) PE=1 SV=1	SF16 protein [Zea mays]
GRMZM2G025793	0.00112136	Inf	up	2.73024e-14	Inf	up	7.05697e-05	Inf	up	Late embryogenesis abundant protein D-34 OS=Gossypium hirsutum (Upland cotton) PE=4 SV=1	TPA: hypothetical protein ZEAMMB73_781057 [Zea mays]
GRMZM2G025870	2.75519e-07	2.54632	up	3.35816e-42	2.39573	up	8.97554e-05	3.03126	up	Protein SRG1 GN=SRG1 OS=Arabidopsis thaliana (Mouse-ear cress) PE=2 SV=1	flavonol synthase/flavanone 3-hydroxylase [Zea mays]
GRMZM2G025954	0.00705142	1.4319	up	3.14996e-09	1.39783	up	0.00404234	1.89176	up	Thioredoxin F, chloroplastic (Precursor) OS=Oryza sativa subsp. japonica (Rice) PE=2 SV=1	unknown [Zea mays]
GRMZM2G026556	0.000111216	2.45702	up	1.99784e-10	3.53515	up	0.000352974	2.06619	up	Regulatory protein NPR5 GN=F13H10.8 OS=Arabidopsis thaliana (Mouse-ear cress) PE=1 SV=1	TPA: hypothetical protein ZEAMMB73_394788 [Zea mays]
GRMZM2G026839	0.000467694	-2.20835	down	1.38221e-08	-1.82459	down	2.06632e-12	-2.31404	down	--	hypothetical protein ZEAMMB73_984204 [Zea mays]
GRMZM2G026855	0.00397155	-1.557	down	6.34488e-08	-1.35805	down	4.59894e-13	-1.86067	down	2-alkenal reductase (NADP(+)-dependent) GN=DBR OS=Nicotiana tabacum (Common tobacco) PE=1 SV=1	TPA: putative alcohol dehydrogenase superfamily protein [Zea mays]
GRMZM2G027336	0.000626596	Inf	up	9.71642e-18	6.51708	up	0.000358532	2.72043	up	Vegetative cell wall protein gp1 (Precursor) GN=GP1 OS=Chlamydomonas reinhardtii (Chlamydomonas smithii) PE=2 SV=1	glyoxal oxidase precursor [Zea mays]
GRMZM2G027495	2.64258e-06	-5.48424	down	1.95065e-06	-3.42132	down	0.000501674	-1.82291	down	E3 ubiquitin-protein ligase RHF2A GN=RHF2A OS=Arabidopsis thaliana (Mouse-ear cress) PE=2 SV=1	putative RING zinc finger domain superfamily protein [Zea mays]
GRMZM2G027737	1.67142e-05	#NAME?	down	2.47027e-14	-4.43418	down	4.02123e-05	-2.60084	down	--	hypothetical protein ZEAMMB73_945340 [Zea mays]
GRMZM2G028218	0.00237766	4.24112	up	5.88597e-53	6.29453	up	1.49756e-15	5.1434	up	DnaJ protein homolog 2 (Precursor) GN=LDJ2 OS=Allium porrum (Leek) PE=2 SV=1	putative dnaJ chaperone family protein [Zea mays]
GRMZM2G028258	7.65165e-13	-4.73265	down	3.83863e-10	-2.6571	down	2.25214e-40	-4.82515	down	Potassium channel KOR2 GN=OSJNBa0027P08.8 OS=Oryza sativa subsp. japonica (Rice) PE=2 SV=2	TPA: hypothetical protein ZEAMMB73_388919 [Zea mays]
GRMZM2G028353	0.00111337	-1.67074	down	3.69105e-17	-1.47887	down	2.64806e-17	-1.97969	down	Probable cellulose synthase A catalytic subunit 3 [UDP-forming] GN=P0409D09.11 OS=Oryza sativa subsp. japonica (Rice) PE=2 SV=1	TPA: putative cellulose synthase family protein [Zea mays]
GRMZM2G028726	0.000258253	-3.73874	down	7.9584e-12	-3.30927	down	0.00114457	-2.95291	down	Guanine nucleotide-binding protein subunit gamma 3 (Precursor) GN=GG3 OS=Arabidopsis thaliana (Mouse-ear cress) PE=2 SV=1	TPA: keratin-associated protein 5-4 [Zea mays]
GRMZM2G028885	1.86168e-05	#NAME?	down	4.76134e-12	-6.78229	down	2.96601e-07	#NAME?	down	Probable galacturonosyltransferase 7 GN=T6A23.15 OS=Arabidopsis thaliana (Mouse-ear cress) PE=1 SV=2	hypothetical protein [Zea mays]
GRMZM2G029039	1.08835e-06	-3.41746	down	2.19694e-06	-1.76653	down	5.74442e-15	-2.88533	down	F-box/kelch-repeat protein At5g60570 GN=At5g60570 OS=Arabidopsis thaliana (Mouse-ear cress) PE=2 SV=1	kelch motif family protein [Zea mays]
GRMZM2G029141	7.57659e-06	-6.16301	down	4.72396e-14	-4.5293	down	3.74354e-10	-4.71661	down	Probable thylakoidal processing peptidase 2, chloroplastic (Precursor) GN=TPP2 OS=Arabidopsis thaliana (Mouse-ear cress) PE=2 SV=1	mitochondrial inner membrane protease subunit 2 [Zea mays]
GRMZM2G029356	0.00014783	-2.50384	down	9.73192e-11	-2.31125	down	7.55056e-13	-2.56428	down	--	uncharacterized protein LOC100381835 [Zea mays]
GRMZM2G029382	4.29745e-07	Inf	up	1.78984e-10	Inf	up	2.96234e-09	Inf	up	--	hypothetical protein ZEAMMB73_961180 [Zea mays]
GRMZM2G029455	4.98218e-06	#NAME?	down	2.38191e-08	-3.962	down	1.49906e-06	-3.0991	down	Proline-rich receptor-like protein kinase PERK9 GN=PERK9 OS=Arabidopsis thaliana (Mouse-ear cress) PE=2 SV=1	hypothetical protein ZEAMMB73_540088 [Zea mays]
GRMZM2G029506	9.99979e-05	2.27745	up	6.87492e-05	1.63399	up	3.02774e-09	2.17919	up	Pleiotropic drug resistance protein 12 OS=Oryza sativa subsp. japonica (Rice) PE=2 SV=1	hypothetical protein ZEAMMB73_082078 [Zea mays]
GRMZM2G029609	0.000450528	Inf	up	3.81922e-07	Inf	up	0.00188172	Inf	up	Arginine/serine-rich protein 45 GN=F19K19.9 OS=Arabidopsis thaliana (Mouse-ear cress) PE=1 SV=1	hypothetical protein ZEAMMB73_645691 [Zea mays]
GRMZM2G029623	5.47591e-06	Inf	up	9.01077e-16	Inf	up	0.000353466	Inf	up	RING-H2 finger protein ATL70 GN=ATL70 OS=Arabidopsis thaliana (Mouse-ear cress) PE=2 SV=1	TPA: putative RING zinc finger domain superfamily protein [Zea mays]
GRMZM2G029810	1.01417e-10	#NAME?	down	1.17893e-16	#NAME?	down	1.02845e-14	-7.24845	down	--	uncharacterized protein LOC100383738 [Zea mays]
GRMZM2G029845	9.07677e-11	-4.47388	down	0.00126623	-1.92219	down	7.17941e-07	-2.23225	down	Probable uridine nucleosidase 2 GN=URH2 OS=Arabidopsis thaliana (Mouse-ear cress) PE=2 SV=1	nucleoside N-ribohydrolase 1a [Zea mays]
GRMZM2G029868	0.000256302	-2.55251	down	1.74184e-24	-3.40672	down	1.20848e-17	-3.06365	down	--	hypothetical protein [Zea mays]
GRMZM2G030013	0.000510734	-5.59175	down	6.19125e-17	#NAME?	down	3.79941e-09	-4.82406	down	KH domain-containing protein At4g18375 GN=At4g18375 OS=Arabidopsis thaliana (Mouse-ear cress) PE=2 SV=1	hypothetical protein ZEAMMB73_108333 [Zea mays]
GRMZM2G030305	5.23393e-06	-3.86458	down	2.85384e-14	-1.72439	down	6.06579e-14	-1.88103	down	Mitogen-activated protein kinase 8 GN=P0003E08.19-1 OS=Oryza sativa subsp. japonica (Rice) PE=2 SV=2	putative MAP kinase family protein, partial [Zea mays]
GRMZM2G030839	0.00156784	2.60264	up	8.90748e-15	2.28958	up	5.4953e-17	2.07203	up	--	unknown [Zea mays]
GRMZM2G030945	0.0078295	5.91014	up	0.00892655	4.12923	up	1.9759e-06	6.70783	up	Formin-like protein 8 (Precursor) GN=FH8 OS=Oryza sativa subsp. japonica (Rice) PE=2 SV=1	hypothetical protein ZEAMMB73_635590 [Zea mays]
GRMZM2G031177	4.39586e-07	-3.87003	down	1.54164e-34	-3.29423	down	3.4408e-24	-3.88719	down	Protein TRANSPARENT TESTA 12 GN=F17J16_80 OS=Arabidopsis thaliana (Mouse-ear cress) PE=2 SV=1	TPA: putative MATE efflux family protein [Zea mays]
GRMZM2G031204	6.7218e-06	Inf	up	2.73024e-14	Inf	up	3.00184e-12	6.96062	up	Peptidyl-prolyl cis-trans isomerase FKBP15-1 (Precursor) GN=FKBP15-1 OS=Arabidopsis thaliana (Mouse-ear cress) PE=2 SV=2	putative FKBP-type peptidyl-prolyl cis-trans isomerase family protein [Zea mays]
GRMZM2G031586	9.26815e-12	-3.19146	down	2.19252e-47	-2.82712	down	5.18141e-24	-3.20556	down	--	unknown [Zea mays]
GRMZM2G031827	7.60667e-29	6.87976	up	7.70958e-53	4.33768	up	6.01203e-45	4.15478	up	Splicing factor U2af small subunit B OS=Oryza sativa subsp. japonica (Rice) PE=2 SV=1	splicing factor U2af subunit isoform 1 [Zea mays]
GRMZM2G031837	0.00215445	-2.34425	down	0.00525808	-1.32659	down	1.43941e-13	-3.18593	down	Patellin-3 GN=PATL3 OS=Arabidopsis thaliana (Mouse-ear cress) PE=1 SV=2	unknown [Zea mays]
GRMZM2G031904	1.31949e-26	-9.68499	down	3.45424e-74	-7.30832	down	1.35762e-59	-7.80959	down	--	hypothetical protein [Zea mays]
GRMZM2G032042	2.43192e-16	#NAME?	down	4.64299e-27	#NAME?	down	3.43095e-33	-8.54162	down	Zinc finger protein ZAT2 GN=T23A1.4 OS=Arabidopsis thaliana (Mouse-ear cress) PE=2 SV=1	TPA: hypothetical protein ZEAMMB73_301419 [Zea mays]
GRMZM2G032107	0.000383984	-3.05945	down	3.37006e-10	-2.19239	down	1.54477e-17	-3.19922	down	Arginine/serine-rich protein 45 GN=F19K19.9 OS=Arabidopsis thaliana (Mouse-ear cress) PE=1 SV=1	hypothetical protein [Zea mays]
GRMZM2G032244	2.0142e-10	#NAME?	down	1.15947e-17	-6.4984	down	1.307e-20	#NAME?	down	--	unknown [Zea mays]
GRMZM2G032315	0.00679132	-1.42842	down	6.03018e-19	-1.57075	down	1.57158e-09	-1.42334	down	60S acidic ribosomal protein P1 GN=RPP1A OS=Zea mays (Maize) PE=1 SV=1	60S acidic ribosomal protein P1 [Zea mays]
GRMZM2G032759	8.92384e-10	-7.86182	down	1.84603e-25	#NAME?	down	4.21097e-23	#NAME?	down	--	TPA: hypothetical protein ZEAMMB73_758674 [Zea mays]
GRMZM2G032878	1.704e-09	-2.99316	down	2.17861e-23	-2.7757	down	1.4662e-19	-2.44433	down	--	TPA: hypothetical protein ZEAMMB73_290602, partial [Zea mays]
GRMZM2G032887	2.26428e-17	Inf	up	1.16207e-37	Inf	up	3.94336e-23	Inf	up	Elongation factor Tu, mitochondrial (Precursor) GN=TUFA OS=Arabidopsis thaliana (Mouse-ear cress) PE=1 SV=1	TPA: putative translation elongation factor family protein [Zea mays]
GRMZM2G032977	0.00053121	1.73497	up	5.02646e-15	1.68798	up	3.6188e-08	2.60508	up	Endonuclease 2 (Precursor) GN=ENDO2 OS=Arabidopsis thaliana (Mouse-ear cress) PE=1 SV=1	LOC100282067 precursor [Zea mays]
GRMZM2G033570	1.60787e-22	-4.99446	down	4.47651e-136	-5.14539	down	1.39151e-24	-3.1537	down	Protein ETHYLENE INSENSITIVE 3 GN=EIN3 OS=Arabidopsis thaliana (Mouse-ear cress) PE=1 SV=1	unknown [Zea mays]
GRMZM2G033746	4.59555e-05	-3.26547	down	2.22516e-29	-4.09433	down	9.81276e-25	-3.67742	down	Vegetative cell wall protein gp1 (Precursor) GN=GP1 OS=Chlamydomonas reinhardtii (Chlamydomonas smithii) PE=2 SV=1	uncharacterized protein LOC100274204 [Zea mays]
GRMZM2G034079	5.50655e-15	Inf	up	9.80255e-09	Inf	up	7.74964e-05	Inf	up	--	TPA: hypothetical protein ZEAMMB73_991074 [Zea mays]
GRMZM2G034253	2.24462e-10	Inf	up	3.58911e-13	Inf	up	2.59579e-07	Inf	up	Histidine kinase CKI1 GN=CKI1 OS=Arabidopsis thaliana (Mouse-ear cress) PE=1 SV=1	hypothetical protein ZEAMMB73_026273 [Zea mays]
GRMZM2G034668	5.03879e-15	-3.82862	down	1.61858e-20	-2.31064	down	6.80687e-55	-4.10519	down	Probable ascorbate-specific transmembrane electron transporter 2 OS=Oryza sativa subsp. japonica (Rice) PE=2 SV=2	TPA: hypothetical protein ZEAMMB73_743413 [Zea mays]
GRMZM2G034896	0.00523258	2.2439	up	1.80915e-16	1.89089	up	0.000223195	1.38276	up	Respiratory burst oxidase homolog protein B OS=Oryza sativa subsp. japonica (Rice) PE=1 SV=1	TPA: hypothetical protein ZEAMMB73_247137 [Zea mays]
GRMZM2G034943	4.39885e-06	-2.80495	down	4.92709e-15	-2.56244	down	4.60467e-12	-2.41349	down	Leucine-rich repeat extensin-like protein 5 (Precursor) GN=LRX5 OS=Arabidopsis thaliana (Mouse-ear cress) PE=2 SV=2	unknown [Zea mays]
GRMZM2G035008	2.06655e-14	-8.91065	down	1.16958e-76	#NAME?	down	1.6143e-63	-8.21695	down	Methyl-CpG-binding domain-containing protein 2 GN=MBD2 OS=Arabidopsis thaliana (Mouse-ear cress) PE=1 SV=1	unknown [Zea mays]
GRMZM2G035278	6.03395e-16	-5.0289	down	6.01344e-29	-3.26586	down	4.92043e-44	-5.41313	down	Lachrymatory-factor synthase (Precursor) GN=LFS OS=Allium cepa (Onion) PE=1 SV=1	uncharacterized protein LOC100273389 [Zea mays]
GRMZM2G035557	0.000162215	1.84904	up	6.65552e-07	1.45446	up	1.83287e-07	1.20771	up	Early nodulin-like protein 2 (Precursor) GN=At4g27520 OS=Arabidopsis thaliana (Mouse-ear cress) PE=1 SV=1	uncharacterized protein LOC100191804 [Zea mays]
GRMZM2G035636	6.7218e-06	Inf	up	1.78984e-10	Inf	up	9.30142e-07	Inf	up	Aspartic proteinase oryzasin-1 (Precursor) GN=OJ1781_H11.11 OS=Oryza sativa subsp. japonica (Rice) PE=2 SV=2	hypothetical protein ZEAMMB73_522985 [Zea mays]
GRMZM2G036759	9.40674e-06	Inf	up	3.42101e-26	Inf	up	7.69878e-13	Inf	up	Isocitrate dehydrogenase [NADP], chloroplastic (Precursor; Fragment) OS=Medicago sativa (Alfalfa) PE=1 SV=1	hypothetical protein ZEAMMB73_413140 [Zea mays]
GRMZM2G037048	0.000356952	2.1785	up	3.76131e-12	2.11441	up	4.33294e-23	2.93004	up	--	hypothetical protein ZEAMMB73_027373 [Zea mays]
GRMZM2G037209	0.00315491	-1.62421	down	5.15834e-13	-1.65419	down	5.93594e-06	-1.19799	down	--	hypothetical protein [Zea mays]
GRMZM2G037452	1.92205e-05	-2.07769	down	0.000151693	-1.76338	down	0.000649184	-1.59765	down	CYSTM1 family protein B GN=At3g57160 OS=Arabidopsis thaliana (Mouse-ear cress) PE=3 SV=2	hypothetical protein [Zea mays]
GRMZM2G037875	1.99863e-05	2.78439	up	1.27684e-13	2.18838	up	1.97487e-09	2.02079	up	Molybdenum cofactor sulfurase GN=P0686E06.35 OS=Oryza sativa subsp. japonica (Rice) PE=2 SV=2	TPA: hypothetical protein ZEAMMB73_907333 [Zea mays]
GRMZM2G038170	5.47204e-08	Inf	up	8.1892e-11	Inf	up	6.70464e-17	Inf	up	Glutathione gamma-glutamylcysteinyltransferase 1 GN=PCS1 OS=Triticum aestivum (Wheat) PE=2 SV=1	TPA: hypothetical protein ZEAMMB73_685839 [Zea mays]
GRMZM2G038898	1.80842e-09	-2.93547	down	1.36215e-27	-2.91432	down	2.12696e-37	-3.49584	down	Leucine-rich repeat extensin-like protein 5 (Precursor) GN=LRX5 OS=Arabidopsis thaliana (Mouse-ear cress) PE=2 SV=2	unknown [Zea mays]
GRMZM2G038931	1.61075e-05	3.4526	up	6.02943e-10	2.45468	up	1.17777e-12	3.19077	up	Leucine-rich repeat extensin-like protein 5 (Precursor) GN=LRX5 OS=Arabidopsis thaliana (Mouse-ear cress) PE=2 SV=2	hypothetical protein [Zea mays]
GRMZM2G039408	0.00444093	Inf	up	1.97678e-05	Inf	up	3.39665e-14	Inf	up	Polyol transporter 5 GN=PLT5 OS=Arabidopsis thaliana (Mouse-ear cress) PE=1 SV=2	hypothetical protein ZEAMMB73_753369 [Zea mays]
GRMZM2G039431	3.94116e-07	2.84818	up	3.14199e-17	3.54352	up	4.35652e-10	2.06107	up	Probable LRR receptor-like serine/threonine-protein kinase At4g26540 (Precursor) GN=At4g26540 OS=Arabidopsis thaliana (Mouse-ear cress) PE=1 SV=1	putative leucine-rich repeat receptor protein kinase family protein [Zea mays]
GRMZM2G039443	9.25151e-06	#NAME?	down	4.72604e-28	#NAME?	down	6.84283e-16	#NAME?	down	Proline-rich receptor-like protein kinase PERK8 GN=PERK8 OS=Arabidopsis thaliana (Mouse-ear cress) PE=1 SV=1	hypothetical protein ZEAMMB73_348793 [Zea mays]
GRMZM2G039455	0.000118334	1.86053	up	1.13921e-13	1.30485	up	9.92507e-11	1.52458	up	Protein argonaute 1B GN=OSJNBa0005N02.3 OS=Oryza sativa subsp. japonica (Rice) PE=2 SV=3	TPA: putative argonaute family protein [Zea mays]
GRMZM2G039580	0.000119755	4.53415	up	1.2988e-20	3.00422	up	1.25607e-11	2.52745	up	Polyol transporter 5 GN=PLT5 OS=Arabidopsis thaliana (Mouse-ear cress) PE=1 SV=2	uncharacterized protein LOC100193068 [Zea mays]
GRMZM2G040446	5.49487e-10	Inf	up	2.54072e-10	Inf	up	5.06021e-14	Inf	up	--	hypothetical protein ZEAMMB73_128485 [Zea mays]
GRMZM2G040692	0.00651498	-1.46156	down	1.93361e-07	-1.27849	down	7.98292e-07	-1.33567	down	--	TPA: hypothetical protein ZEAMMB73_797954 [Zea mays]
GRMZM2G040736	0.000756678	-5.98882	down	1.20871e-09	-5.55989	down	1.18221e-07	-5.39915	down	Two-component response regulator ARR3 GN=ARR3 OS=Arabidopsis thaliana (Mouse-ear cress) PE=2 SV=1	RR6 - Corn type-A response regulator [Zea mays]
GRMZM2G040881	2.37159e-06	-7.15139	down	7.10323e-09	-3.69736	down	2.95995e-13	#NAME?	down	--	TPA: hypothetical protein ZEAMMB73_904838 [Zea mays]
GRMZM2G040970	0.00632829	-1.71815	down	3.1756e-09	-1.72869	down	7.90106e-09	-1.74308	down	Pentatricopeptide repeat-containing protein At4g21190 GN=EMB1417 OS=Arabidopsis thaliana (Mouse-ear cress) PE=2 SV=1	EMB1417 [Zea mays]
GRMZM2G041694	2.73894e-06	-2.29082	down	7.43279e-26	-2.76347	down	5.60706e-33	-4.78549	down	Tropinone reductase-like 3 OS=Erythroxylum coca (Coca plant) PE=2 SV=1	dehydrogenase/reductase SDR family member 2 [Zea mays]
GRMZM2G042438	1.49069e-24	#NAME?	down	4.56884e-64	#NAME?	down	3.21916e-50	#NAME?	down	--	hypothetical protein ZEAMMB73_713969 [Zea mays]
GRMZM2G042548	3.02609e-08	#NAME?	down	7.37733e-20	#NAME?	down	5.904e-22	#NAME?	down	Glutathione S-transferase T3 GN=K1O13.1 OS=Arabidopsis thaliana (Mouse-ear cress) PE=2 SV=1	LOC100285171 [Zea mays]
GRMZM2G042782	2.39144e-09	Inf	up	3.84083e-27	Inf	up	2.38773e-22	Inf	up	--	hypothetical protein ZEAMMB73_896339 [Zea mays]
GRMZM2G042933	0.00215519	-1.59279	down	1.9749e-13	-1.30124	down	3.61546e-12	-1.86051	down	Probable amino acid permease 7 GN=AAP7 OS=Arabidopsis thaliana (Mouse-ear cress) PE=1 SV=1	TPA: hypothetical protein ZEAMMB73_604824 [Zea mays]
GRMZM2G043127	0.00273033	-1.5116	down	2.20975e-17	-1.6806	down	6.02184e-06	-1.08923	down	Mitochondrial import receptor subunit TOM6 homolog GN=TOM6 OS=Arabidopsis thaliana (Mouse-ear cress) PE=1 SV=1	unknown [Zea mays]
GRMZM2G043498	5.4349e-09	#NAME?	down	1.24224e-28	#NAME?	down	2.86058e-18	#NAME?	down	Sorting nexin 2B GN=SNX2B OS=Arabidopsis thaliana (Mouse-ear cress) PE=1 SV=1	hypothetical protein ZEAMMB73_204935 [Zea mays]
GRMZM2G043857	1.7905e-06	-4.51324	down	1.90999e-22	-4.52326	down	4.43949e-12	-3.10484	down	DNA-directed RNA polymerase II subunit RPB1 GN=F4B14.70 OS=Arabidopsis thaliana (Mouse-ear cress) PE=1 SV=3	TPA: hypothetical protein ZEAMMB73_571062 [Zea mays]
GRMZM2G043862	0.0016708	2.65154	up	5.51304e-29	2.7483	up	1.03108e-19	2.29263	up	Actin-related protein 8 OS=Oryza sativa subsp. japonica (Rice) PE=2 SV=1	uncharacterized protein LOC100273116 [Zea mays]
GRMZM2G043878	0.00023641	-8.04459	down	1.18192e-177	-9.13974	down	1.58381e-17	-3.96851	down	Cysteine-rich repeat secretory protein 55 (Precursor) GN=CRRSP55 OS=Arabidopsis thaliana (Mouse-ear cress) PE=2 SV=1	unknown [Zea mays]
GRMZM2G043887	3.09888e-09	-3.39615	down	1.85666e-13	-2.3745	down	4.2366e-18	-2.82619	down	--	L-allo-threonine aldolase [Zea mays]
GRMZM2G043980	5.36897e-36	-10.437	down	1.00655e-111	-8.49748	down	3.00159e-89	#NAME?	down	Histone-lysine N-methyltransferase ASHR1 GN=T13L16.8 OS=Arabidopsis thaliana (Mouse-ear cress) PE=2 SV=2	hypothetical protein ZEAMMB73_999877 [Zea mays]
GRMZM2G043992	0.00758458	1.87277	up	0.000338354	1.86973	up	0.000574277	1.69202	up	--	unknown [Zea mays]
GRMZM2G044236	5.50655e-15	Inf	up	1.21299e-18	Inf	up	1.49008e-26	Inf	up	L-type lectin-domain containing receptor kinase IX.1 (Precursor) GN=LECRK91 OS=Arabidopsis thaliana (Mouse-ear cress) PE=2 SV=1	TPA: putative lectin-domain receptor-like protein kinase family protein [Zea mays]
GRMZM2G044503	0.000400587	-2.6877	down	2.58646e-27	-3.09301	down	3.36002e-16	-2.44873	down	--	TPA: hypothetical protein ZEAMMB73_787198 [Zea mays]
GRMZM2G044851	6.99444e-05	3.83803	up	1.18021e-07	3.46421	up	5.23121e-16	3.2772	up	Nitrate transporter 1.5 GN=NRT1.5 OS=Arabidopsis thaliana (Mouse-ear cress) PE=1 SV=2	hypothetical protein ZEAMMB73_561824 [Zea mays]
GRMZM2G045318	6.14962e-14	-4.39911	down	2.60767e-33	-4.35142	down	6.05689e-36	-4.28364	down	--	TPA: hypothetical protein ZEAMMB73_378482, partial [Zea mays]
GRMZM2G045720	1.52597e-05	2.74793	up	0.000322067	1.12867	up	9.10118e-07	1.48304	up	Eukaryotic peptide chain release factor subunit 1-3 GN=ERF1-3 OS=Arabidopsis thaliana (Mouse-ear cress) PE=2 SV=1	eukaryotic peptide chain release factor subunit 1-1 [Zea mays]
GRMZM2G046191	1.00354e-23	-6.85428	down	3.92421e-46	-5.27129	down	1.14802e-58	-7.16782	down	Tryptophan synthase alpha chain, chloroplastic (Precursor) GN=T14E10.210 OS=Arabidopsis thaliana (Mouse-ear cress) PE=1 SV=1	TPA: tryptophan synthase A-like protein [Zea mays]
GRMZM2G046264	0.00194135	#NAME?	down	0.000365881	-2.403	down	1.63072e-08	-5.54296	down	Proline-rich receptor-like protein kinase PERK2 GN=PERK2 OS=Arabidopsis thaliana (Mouse-ear cress) PE=2 SV=3	TPA: hypothetical protein ZEAMMB73_434278 [Zea mays]
GRMZM2G046359	1.01674e-06	#NAME?	down	9.70587e-05	-2.34743	down	0.000729707	-2.12598	down	--	hypothetical protein ZEAMMB73_691238 [Zea mays]
GRMZM2G046431	0.00343348	Inf	up	1.66697e-08	Inf	up	9.30142e-07	Inf	up	Actin-related protein 2/3 complex subunit 3 GN=ARPC3 OS=Arabidopsis thaliana (Mouse-ear cress) PE=1 SV=1	TPA: hypothetical protein ZEAMMB73_714549 [Zea mays]
GRMZM2G046776	0.0095738	Inf	up	0.00085073	Inf	up	0.000947294	Inf	up	Pumilio homolog 1 GN=APUM1 OS=Arabidopsis thaliana (Mouse-ear cress) PE=1 SV=1	hypothetical protein [Zea mays]
GRMZM2G046952	0.000138427	-1.95152	down	4.16968e-06	-1.10544	down	0.00480363	-1.68871	down	Putative GEM-like protein 8 GN=At5g23370 OS=Arabidopsis thaliana (Mouse-ear cress) PE=3 SV=1	uncharacterized protein LOC100857033 [Zea mays]
GRMZM2G047139	3.77182e-11	-3.09188	down	7.06039e-27	-2.59311	down	0.000215807	-2.0805	down	GDSL esterase/lipase At5g45910 (Precursor) GN=At5g45910 OS=Arabidopsis thaliana (Mouse-ear cress) PE=2 SV=1	hypothetical protein ZEAMMB73_198775 [Zea mays]
GRMZM2G047347	0.00111858	-1.89614	down	1.80022e-13	-2.17828	down	7.10147e-19	-2.68726	down	Branched-chain-amino-acid aminotransferase 5, chloroplastic (Precursor) GN=BCAT5 OS=Arabidopsis thaliana (Mouse-ear cress) PE=1 SV=1	unknown [Zea mays]
GRMZM2G047546	2.55941e-38	-9.20885	down	1.51763e-131	-10.0905	down	1.92788e-89	-8.59128	down	65-kDa microtubule-associated protein 3 GN=K17N15.15 OS=Arabidopsis thaliana (Mouse-ear cress) PE=1 SV=1	putative protein kinase superfamily protein [Zea mays]
GRMZM2G047763	1.17393e-06	4.16272	up	8.87251e-08	2.25369	up	5.76397e-09	2.66765	up	--	hypothetical protein ZEAMMB73_060684 [Zea mays]
GRMZM2G047956	0.000150242	3.10348	up	1.04484e-07	1.59499	up	2.78615e-14	2.52004	up	--	uncharacterized protein LOC100216787 precursor [Zea mays]
GRMZM2G048294	1.51483e-23	#NAME?	down	8.21655e-43	#NAME?	down	1.75344e-47	#NAME?	down	Systemin receptor SR160 (Precursor) OS=Solanum peruvianum (Peruvian tomato) PE=1 SV=1	putative leucine-rich repeat receptor-like protein kinase family protein [Zea mays]
GRMZM2G048403	8.8435e-06	7.1935	up	6.63751e-08	4.48465	up	4.95676e-13	5.05324	up	4-coumarate--CoA ligase-like 1 GN=4CLL1 OS=Oryza sativa subsp. japonica (Rice) PE=2 SV=2	TPA: hypothetical protein ZEAMMB73_356682 [Zea mays]
GRMZM2G048549	0.00311805	-3.18057	down	3.99593e-06	-3.08571	down	9.87789e-05	-1.93269	down	--	unknown [Zea mays]
GRMZM2G048567	0.00117779	-6.6072	down	1.35853e-13	-6.97474	down	1.02659e-10	-6.75876	down	--	hypothetical protein ZEAMMB73_738649 [Zea mays]
GRMZM2G048775	1.71683e-17	#NAME?	down	5.06503e-109	#NAME?	down	7.13615e-23	-10.2392	down	Peroxidase 51 (Precursor) OS=Arabidopsis thaliana (Mouse-ear cress) PE=2 SV=1	unknown [Zea mays]
GRMZM2G049021	3.64768e-16	4.75248	up	3.0556e-39	4.21807	up	1.39784e-36	4.30595	up	--	isochorismatase family protein rutB [Zea mays]
GRMZM2G049057	0.000216943	2.98502	up	3.03091e-05	1.8289	up	1.87681e-05	1.92556	up	Thaumatin-like protein 1 (Precursor) GN=TL1 OS=Pyrus pyrifolia (Chinese pear) PE=1 SV=1	TPA: putative thaumatin domain family protein [Zea mays]
GRMZM2G049913	1.03044e-05	#NAME?	down	2.26784e-87	#NAME?	down	1.29923e-44	-6.06319	down	--	unknown [Zea mays]
GRMZM2G049915	5.12984e-53	#NAME?	down	9.37418e-137	-8.24697	down	1.50572e-139	-10.2582	down	Glycine-rich cell wall structural protein (Precursor) GN=At3g17050 OS=Arabidopsis thaliana (Mouse-ear cress) PE=4 SV=2	proline-rich family protein [Zea mays]
GRMZM2G050003	0.000365625	-2.1621	down	7.33547e-10	-2.0052	down	3.59527e-14	-2.29264	down	Plastidic ATP/ADP-transporter OS=Solanum tuberosum (Potato) PE=2 SV=2	hypothetical protein ZEAMMB73_806603 [Zea mays]
GRMZM2G050803	0.000683965	-1.67949	down	8.78944e-13	-1.59906	down	7.86604e-10	-1.50924	down	--	unknown [Zea mays]
GRMZM2G050875	3.16071e-18	-9.03869	down	6.61393e-42	-7.02189	down	1.64321e-23	-7.6894	down	--	hypothetical protein ZEAMMB73_186677 [Zea mays]
GRMZM2G050885	0.00205531	1.61055	up	9.43563e-06	1.00142	up	8.18755e-05	1.02595	up	Arginine/serine-rich protein 45 GN=F19K19.9 OS=Arabidopsis thaliana (Mouse-ear cress) PE=1 SV=1	hypothetical protein [Zea mays]
GRMZM2G050961	3.85581e-08	-3.04809	down	3.84802e-11	-2.63326	down	0.000380389	-1.69923	down	20 kDa chaperonin, chloroplastic (Precursor) GN=T1M15.120 OS=Arabidopsis thaliana (Mouse-ear cress) PE=1 SV=2	CHL-CPN10 isoform 1 [Zea mays]
GRMZM2G051045	1.30604e-14	#NAME?	down	0.000302357	-2.21788	down	5.33778e-06	-2.6073	down	--	hypothetical protein ZEAMMB73_684145 [Zea mays]
GRMZM2G051545	5.07254e-13	-5.79662	down	6.06012e-24	-4.76224	down	1.95633e-32	-5.10345	down	Expansin-like A2 (Precursor) GN=OSJNBb0015I11.10 OS=Oryza sativa subsp. japonica (Rice) PE=2 SV=1	hypothetical protein ZEAMMB73_455558 [Zea mays]
GRMZM2G051697	2.5754e-10	-3.27101	down	5.9175e-16	-2.43979	down	2.60368e-20	-2.62077	down	--	hypothetical protein ZEAMMB73_508512 [Zea mays]
GRMZM2G051753	1.19732e-05	-3.39588	down	6.5275e-14	-2.87998	down	1.43977e-07	-2.54841	down	Boron transporter 4 GN=BOR4 OS=Arabidopsis thaliana (Mouse-ear cress) PE=2 SV=1	TPA: hypothetical protein ZEAMMB73_362768 [Zea mays]
GRMZM2G051842	0.00102789	-3.59684	down	0.000309181	-1.38818	down	9.28816e-05	-2.02887	down	Adenosine kinase 2 GN=ADK2 OS=Arabidopsis thaliana (Mouse-ear cress) PE=1 SV=1	uncharacterized protein LOC100193343 [Zea mays]
GRMZM2G052255	2.22724e-11	-4.7324	down	1.14271e-25	-3.05788	down	1.52161e-07	-1.74011	down	--	hypothetical protein ZEAMMB73_075608 [Zea mays]
GRMZM2G052296	0.00084135	#NAME?	down	1.39895e-13	#NAME?	down	1.10594e-08	#NAME?	down	Probable helicase MAGATAMA 3 GN=MAA3 OS=Arabidopsis thaliana (Mouse-ear cress) PE=2 SV=1	hypothetical protein ZEAMMB73_230367 [Zea mays]
GRMZM2G052467	7.9803e-05	-3.49185	down	0.000742989	-1.88455	down	1.27083e-09	-3.32868	down	Formin-like protein 3 OS=Oryza sativa subsp. japonica (Rice) PE=2 SV=2	uncharacterized protein LOC100275173 [Zea mays]
GRMZM2G052562	0.000138048	-3.48563	down	9.07038e-18	-1.48978	down	1.64423e-27	-2.68652	down	GDSL esterase/lipase At5g45910 (Precursor) GN=At5g45910 OS=Arabidopsis thaliana (Mouse-ear cress) PE=2 SV=1	Zea nodulation homolog1 precursor [Zea mays]
GRMZM2G053311	6.13794e-13	-3.75565	down	1.56435e-37	-3.69501	down	2.56591e-47	-4.5443	down	Tubby-like F-box protein 11 OS=Oryza sativa subsp. japonica (Rice) PE=2 SV=1	TPA: hypothetical protein ZEAMMB73_819811 [Zea mays]
GRMZM2G053925	0.00755557	-1.55633	down	2.88352e-10	-1.57471	down	4.45784e-06	-1.23494	down	--	VHS and GAT domain protein [Zea mays]
GRMZM2G054023	0.000202916	-6.57433	down	7.39126e-38	#NAME?	down	1.43183e-11	#NAME?	down	L-type lectin-domain containing receptor kinase IV.1 (Precursor) GN=F13M22.21 OS=Arabidopsis thaliana (Mouse-ear cress) PE=1 SV=1	putative lectin-like receptor protein kinase family protein [Zea mays]
GRMZM2G054221	3.94051e-43	-11.0346	down	4.45414e-137	-8.93305	down	6.61119e-109	-11.0235	down	Probable LRR receptor-like serine/threonine-protein kinase At1g29720 (Precursor) GN=RFK1 OS=Arabidopsis thaliana (Mouse-ear cress) PE=2 SV=3	TPA: hypothetical protein ZEAMMB73_682873 [Zea mays]
GRMZM2G054397	2.70617e-08	-7.69338	down	2.15027e-22	-2.28482	down	1.79081e-28	-3.10753	down	Ras-related protein RABH1e GN=RABH1E OS=Arabidopsis thaliana (Mouse-ear cress) PE=2 SV=1	hypothetical protein ZEAMMB73_563855 [Zea mays]
GRMZM2G054678	1.11545e-37	#NAME?	down	3.72166e-148	-11.3368	down	7.04596e-112	-11.1057	down	Putative ubiquitin-like-specific protease 1B GN=ULP1B OS=Arabidopsis thaliana (Mouse-ear cress) PE=5 SV=2	hypothetical protein ZEAMMB73_277006 [Zea mays]
GRMZM2G054803	1.55999e-11	-5.76761	down	3.86599e-54	-5.92396	down	2.80969e-41	-5.01964	down	Dehydrodolichyl diphosphate synthase 2 GN=At5g58770 OS=Arabidopsis thaliana (Mouse-ear cress) PE=2 SV=2	unknown [Zea mays]
GRMZM2G054905	2.01832e-05	2.54092	up	2.80855e-27	2.44462	up	2.35376e-05	2.63599	up	Zinc-metallopeptidase, peroxisomal GN=PXM16 OS=Arabidopsis thaliana (Mouse-ear cress) PE=2 SV=1	TPA: hypothetical protein ZEAMMB73_104939 [Zea mays]
GRMZM2G054916	0.00226994	-4.51207	down	1.43422e-21	-6.82048	down	1.83168e-24	-4.70488	down	Globulin-1 S allele (Precursor) GN=GLB1 OS=Zea mays (Maize) PE=1 SV=2	TPA: hypothetical protein ZEAMMB73_974672 [Zea mays]
GRMZM2G055025	0.0017601	1.55673	up	1.12937e-18	1.75711	up	2.76244e-10	1.49156	up	Mitochondrial outer membrane protein porin 5 GN=OsJ_09816 OS=Oryza sativa subsp. japonica (Rice) PE=2 SV=1	TPA: outer membrane protein porin [Zea mays]
GRMZM2G055158	0.000136244	2.43233	up	3.00534e-15	2.5855	up	1.07768e-08	2.01013	up	Protein ODORANT1 GN=ODO1 OS=Petunia hybrida (Petunia) PE=2 SV=1	putative MYB DNA-binding domain superfamily protein [Zea mays]
GRMZM2G055180	0.00114994	2.23784	up	5.14641e-06	1.3431	up	8.52268e-06	1.27461	up	Ethylene-responsive transcription factor 2 GN=ERF2 OS=Nicotiana tabacum (Common tobacco) PE=2 SV=1	TPA: putative AP2/EREBP transcription factor superfamily protein [Zea mays]
GRMZM2G055507	0.00293705	-2.1244	down	1.20703e-26	-3.46819	down	8.56818e-17	-2.79418	down	2-isopropylmalate synthase 2, chloroplastic (Precursor) GN=F2P9.9 OS=Arabidopsis thaliana (Mouse-ear cress) PE=1 SV=1	2-isopropylmalate synthase B [Zea mays]
GRMZM2G055585	0.000310673	-1.92138	down	1.48594e-13	-1.31021	down	2.67319e-05	-1.70324	down	Mannan endo-1,4-beta-mannosidase 1 (Precursor) GN=P0671D01.40 OS=Oryza sativa subsp. japonica (Rice) PE=2 SV=2	TPA: putative endo-1,4-beta-mannosidase family protein isoform 1 [Zea mays]
GRMZM2G055678	0.00831617	-1.83027	down	0.000846485	-1.25839	down	7.87255e-08	-1.96834	down	Proline-rich receptor-like protein kinase PERK1 GN=PERK1 OS=Arabidopsis thaliana (Mouse-ear cress) PE=1 SV=1	putative prolin-rich extensin-like receptor protein kinase family protein [Zea mays]
GRMZM2G055752	5.89253e-08	#NAME?	down	1.09612e-18	#NAME?	down	3.43927e-23	#NAME?	down	--	unknown [Zea mays]
GRMZM2G055826	0.00112136	Inf	up	2.73087e-09	5.5187	up	6.27504e-10	4.93367	up	Vegetative cell wall protein gp1 (Precursor) GN=GP1 OS=Chlamydomonas reinhardtii (Chlamydomonas smithii) PE=2 SV=1	F-box domain containing protein [Zea mays]
GRMZM2G056236	5.37078e-06	-2.19435	down	8.3708e-44	-2.48023	down	1.33223e-05	-2.70961	down	Expansin-B11 (Precursor) OS=Oryza sativa subsp. japonica (Rice) PE=2 SV=1	uncharacterized protein LOC100273516 precursor [Zea mays]
GRMZM2G056407	0.000153556	-1.86688	down	2.02054e-15	-1.73895	down	3.6341e-15	-1.94676	down	Myb-related protein 306 GN=MYB306 OS=Antirrhinum majus (Garden snapdragon) PE=2 SV=1	unknown [Zea mays]
GRMZM2G056629	0.00324313	-1.50396	down	9.42889e-22	-2.01907	down	2.56135e-17	-2.07285	down	Alpha-amylase isozyme C OS=Oryza sativa subsp. japonica (Rice) PE=2 SV=1	uncharacterized protein LOC100383712 precursor [Zea mays]
GRMZM2G056920	0.000406234	-6.78044	down	8.83968e-13	-4.07748	down	3.74468e-18	-6.14631	down	Zinc finger CCCH domain-containing protein 14 OS=Oryza sativa subsp. japonica (Rice) PE=2 SV=1	hypothetical protein ZEAMMB73_084342 [Zea mays]
GRMZM2G057044	0.00554311	-4.71118	down	9.90945e-10	-6.45029	down	2.90358e-05	-4.11677	down	Histone deacetylase HDT3 GN=HDT3 OS=Zea mays (Maize) PE=2 SV=1	TPA: hypothetical protein ZEAMMB73_710900 [Zea mays]
GRMZM2G057140	2.11947e-09	4.2169	up	2.22945e-10	2.95754	up	1.9759e-06	3.32794	up	--	TPA: hypothetical protein ZEAMMB73_767801 [Zea mays]
GRMZM2G057491	4.56518e-07	-3.94977	down	1.22034e-35	#NAME?	down	2.57197e-35	#NAME?	down	Glutamine--tRNA ligase OS=Lupinus luteus (European yellow lupin) PE=2 SV=2	glutamyl-tRNA synthetase, cytoplasmic [Zea mays]
GRMZM2G057733	0.00225001	-3.43139	down	8.66088e-18	-3.39106	down	3.78136e-10	-3.26703	down	Probable GABA transporter 2 GN=At5g41800 OS=Arabidopsis thaliana (Mouse-ear cress) PE=2 SV=1	TPA: hypothetical protein ZEAMMB73_705932 [Zea mays]
GRMZM2G057768	0.000546054	1.98746	up	0.000713024	1.55458	up	5.4217e-05	1.57965	up	Probable protein phosphatase 2C 27 GN=At2g33700 OS=Arabidopsis thaliana (Mouse-ear cress) PE=2 SV=1	Ca2+/calmodulin-dependent protein kinase phosphatase [Zea mays]
GRMZM2G057789	1.29758e-07	-3.44387	down	1.94134e-22	-2.63634	down	8.47748e-09	-2.99878	down	RING-H2 finger protein ATL8 GN=ATL8 OS=Arabidopsis thaliana (Mouse-ear cress) PE=2 SV=2	uncharacterized LOC100382012 [Zea mays]
GRMZM2G057963	4.41848e-05	-4.1625	down	1.20724e-11	-4.32639	down	4.25779e-13	-4.54858	down	Nudix hydrolase 12, mitochondrial (Precursor) GN=F13K23.14 OS=Arabidopsis thaliana (Mouse-ear cress) PE=2 SV=1	uncharacterized protein LOC100193807 [Zea mays]
GRMZM2G058314	0.0070036	-3.2367	down	2.37918e-29	-3.00293	down	1.33039e-32	-3.4652	down	Anthocyanidin 5,3-O-glucosyltransferase GN=RhGT1 OS=Rosa hybrid cultivar PE=2 SV=1	anthocyanidin 5,3-O-glucosyltransferase [Zea mays]
GRMZM2G058402	0.00114963	3.23206	up	3.04152e-09	2.45567	up	7.20757e-11	2.69078	up	--	hypothetical protein [Zea mays]
GRMZM2G058655	0.00152832	-2.84933	down	4.50307e-13	-2.87328	down	8.3945e-09	-2.32945	down	--	TPA: hypothetical protein ZEAMMB73_083739 [Zea mays]
GRMZM2G058881	0.00020499	Inf	up	1.36575e-08	Inf	up	2.66434e-08	Inf	up	Formin-like protein 1 (Precursor) OS=Oryza sativa subsp. japonica (Rice) PE=2 SV=1	TPA: hypothetical protein ZEAMMB73_858821 [Zea mays]
GRMZM2G059252	5.13674e-10	2.97574	up	1.1463e-15	2.93334	up	0.000502141	2.82244	up	--	hypothetical protein ZEAMMB73_666367 [Zea mays]
GRMZM2G059497	0.00662638	-1.49075	down	1.98012e-11	-1.49797	down	1.63785e-06	-1.25605	down	Probable LRR receptor-like serine/threonine-protein kinase MRH1 (Precursor) GN=MRH1 OS=Arabidopsis thaliana (Mouse-ear cress) PE=2 SV=1	uncharacterized protein LOC100191464 precursor [Zea mays]
GRMZM2G059517	0.00275144	-4.54436	down	3.65646e-09	-4.43421	down	1.85686e-08	-5.05027	down	Leucine-rich repeat extensin-like protein 5 (Precursor) GN=LRX5 OS=Arabidopsis thaliana (Mouse-ear cress) PE=2 SV=2	hypothetical protein [Zea mays]
GRMZM2G059565	1.56465e-10	#NAME?	down	2.04925e-14	-5.07916	down	2.11456e-17	-5.72647	down	Arginine/serine-rich protein 45 GN=F19K19.9 OS=Arabidopsis thaliana (Mouse-ear cress) PE=1 SV=1	uncharacterized protein LOC100274457 [Zea mays]
GRMZM2G060943	0.00257358	1.74478	up	1.74322e-19	2.46474	up	0.00222892	2.0745	up	--	TPA: hypothetical protein ZEAMMB73_358162 [Zea mays]
GRMZM2G061280	0.000667888	-2.01394	down	1.1932e-08	-1.45635	down	1.93511e-14	-1.90935	down	Ras-related protein Rab11D GN=RAB11D OS=Nicotiana tabacum (Common tobacco) PE=2 SV=1	ras-related protein Rab11D [Zea mays]
GRMZM2G061469	0.00111478	1.60033	up	2.38848e-12	1.3517	up	5.97853e-07	1.47658	up	S-type anion channel SLAH3 GN=SLAH3 OS=Arabidopsis thaliana (Mouse-ear cress) PE=1 SV=1	C4-dicarboxylate transporter/malic acid transport protein isoform 1 [Zea mays]
GRMZM2G061568	0.00464143	-3.78432	down	1.49915e-09	-5.06253	down	6.7406e-12	-3.92984	down	Lipid phosphate phosphatase 2 GN=F9L1.2 OS=Arabidopsis thaliana (Mouse-ear cress) PE=2 SV=1	uncharacterized protein LOC100280353 [Zea mays]
GRMZM2G061700	0.000168708	-3.11504	down	1.39668e-07	-2.52377	down	9.54511e-10	-3.41599	down	Vegetative cell wall protein gp1 (Precursor) GN=GP1 OS=Chlamydomonas reinhardtii (Chlamydomonas smithii) PE=2 SV=1	hypothetical protein ZEAMMB73_453015 [Zea mays]
GRMZM2G061879	0.00100119	-3.06361	down	1.63521e-19	-4.86565	down	1.07122e-05	-4.04857	down	Fruit bromelain (Precursor) OS=Ananas comosus (Pineapple) PE=1 SV=1	hypothetical protein ZEAMMB73_361217 [Zea mays]
GRMZM2G062042	6.98044e-07	Inf	up	4.98851e-11	Inf	up	0.00066792	Inf	up	Clathrin heavy chain 1 OS=Oryza sativa subsp. japonica (Rice) PE=2 SV=1	putative clathrin heavy chain family protein [Zea mays]
GRMZM2G062245	3.89989e-07	-3.96263	down	9.49236e-20	-5.54779	down	3.34834e-17	-5.05714	down	--	unknown [Zea mays]
GRMZM2G062391	0.00988795	-1.49811	down	1.11498e-05	-1.24363	down	3.07976e-09	-1.56534	down	Transcription factor RF2b GN=RF2b OS=Oryza sativa subsp. japonica (Rice) PE=1 SV=1	unknown [Zea mays]
GRMZM2G062396	1.05349e-06	-7.24165	down	5.39598e-31	#NAME?	down	0.000199139	-8.39233	down	Naringenin,2-oxoglutarate 3-dioxygenase OS=Hordeum vulgare (Barley) PE=2 SV=1	TPA: flavanone 3-hydroxylase1 [Zea mays]
GRMZM2G062495	1.44337e-27	#NAME?	down	2.23021e-37	-5.06454	down	1.73065e-43	-8.05399	down	--	hypothetical protein [Zea mays]
GRMZM2G062654	0.00079025	Inf	up	1.90492e-09	Inf	up	5.5646e-07	Inf	up	--	hypothetical protein ZEAMMB73_837433 [Zea mays]
GRMZM2G062772	0.00546026	-1.60867	down	9.87005e-07	-1.33651	down	0.00345714	-1.16317	down	Calcium and calcium/calmodulin-dependent serine/threonine-protein kinase OS=Oryza sativa subsp. japonica (Rice) PE=2 SV=1	putative calcium/calmodulin dependent protein kinase [Zea mays]
GRMZM2G063042	0.000814814	5.25923	up	9.95552e-10	4.33616	up	0.000310399	3.94757	up	Crocetin glucosyltransferase 2 GN=GLT2 OS=Crocus sativus (Saffron) PE=1 SV=1	hypothetical protein ZEAMMB73_759796 [Zea mays]
GRMZM2G063144	4.38924e-12	Inf	up	2.8767e-14	Inf	up	1.85974e-21	7.83332	up	Mitogen-activated protein kinase 9 OS=Oryza sativa subsp. japonica (Rice) PE=3 SV=2	putative MAP kinase family protein [Zea mays]
GRMZM2G063291	3.11466e-15	#NAME?	down	7.88307e-33	#NAME?	down	2.62411e-31	#NAME?	down	Arginine/serine-rich protein 45 GN=F19K19.9 OS=Arabidopsis thaliana (Mouse-ear cress) PE=1 SV=1	TPA: hypothetical protein ZEAMMB73_564111 [Zea mays]
GRMZM2G063824	0.00110517	5.3469	up	2.30711e-32	4.99661	up	3.56078e-16	3.71174	up	Probable polyol transporter 6 GN=PLT6 OS=Arabidopsis thaliana (Mouse-ear cress) PE=2 SV=2	TPA: carbohydrate transporter/ sugar porter [Zea mays]
GRMZM2G063875	6.93941e-09	-2.71478	down	5.7081e-38	-2.87841	down	1.10214e-24	-2.5343	down	Leucine-rich repeat extensin-like protein 2 (Precursor) GN=LRX2 OS=Arabidopsis thaliana (Mouse-ear cress) PE=1 SV=1	uncharacterized protein LOC100280228 [Zea mays]
GRMZM2G063909	0.000467652	2.16744	up	3.11292e-16	2.52533	up	5.04162e-12	2.257	up	Citrate synthase, mitochondrial (Precursor) GN=CIT OS=Citrus maxima (Pomelo) PE=2 SV=1	putative citrate synthase family protein isoform 1 [Zea mays]
GRMZM2G064437	0.00488512	1.93533	up	0.00119791	1.34718	up	0.000156544	1.49601	up	Polyol transporter 5 GN=PLT5 OS=Arabidopsis thaliana (Mouse-ear cress) PE=1 SV=2	proton myo-inositol cotransporter [Zea mays]
GRMZM2G064590	0.00439189	-2.08531	down	7.40816e-07	-1.24668	down	7.67317e-20	-2.28987	down	Glycerol-3-phosphate 2-O-acyltransferase 6 GN=GPAT6 OS=Arabidopsis thaliana (Mouse-ear cress) PE=1 SV=1	TPA: hypothetical protein ZEAMMB73_898628 [Zea mays]
GRMZM2G064601	1.22904e-10	-3.21693	down	1.47591e-57	-4.41976	down	1.32114e-48	-4.3138	down	Mitogen-activated protein kinase kinase kinase YODA GN=YDA OS=Arabidopsis thaliana (Mouse-ear cress) PE=1 SV=1	TPA: hypothetical protein ZEAMMB73_263651 [Zea mays]
GRMZM2G064657	0.00573031	-2.77981	down	9.25409e-13	-3.2334	down	1.47458e-17	-4.4145	down	Phosphate transporter PHO1-3 GN=B1423D04.17 OS=Oryza sativa subsp. japonica (Rice) PE=2 SV=1	hypothetical protein ZEAMMB73_414542 [Zea mays]
GRMZM2G064701	5.22565e-08	-2.63685	down	2.24135e-16	-2.3889	down	3.5968e-28	-2.71153	down	Omega-6 fatty acid desaturase, endoplasmic reticulum isozyme 2 GN=FAD2-2 OS=Glycine max (Soybean) PE=2 SV=1	omega-6 fatty acid desaturase, endoplasmic reticulum isozyme 2 [Zea mays]
GRMZM2G064715	1.22058e-05	#NAME?	down	0.00457555	-1.95652	down	0.00875726	-2.13686	down	--	hypothetical protein ZEAMMB73_878123 [Zea mays]
GRMZM2G064853	0.000541828	2.71149	up	2.13127e-14	3.30042	up	5.82903e-18	3.57814	up	Probable protein S-acyltransferase 16 GN=PAT16 OS=Arabidopsis thaliana (Mouse-ear cress) PE=2 SV=1	TPA: hypothetical protein ZEAMMB73_863098 [Zea mays]
GRMZM2G065394	5.08468e-08	-4.82479	down	0.000686212	-1.97338	down	0.000645128	-1.66205	down	Protein IQ-DOMAIN 1 GN=IQD1 OS=Arabidopsis thaliana (Mouse-ear cress) PE=1 SV=1	hypothetical protein ZEAMMB73_350371 [Zea mays]
GRMZM2G065632	8.23009e-06	Inf	up	1.3848e-13	Inf	up	3.45632e-10	Inf	up	60S ribosomal protein L11 GN=RPL11 OS=Medicago sativa (Alfalfa) PE=2 SV=1	hypothetical protein ZEAMMB73_644994 [Zea mays]
GRMZM2G065655	0.0019418	-3.83186	down	6.28949e-17	-4.55366	down	3.77421e-05	-2.39405	down	Putative cysteine-rich receptor-like protein kinase 20 (Precursor) GN=CRK20 OS=Arabidopsis thaliana (Mouse-ear cress) PE=2 SV=2	unknown [Zea mays]
GRMZM2G065953	0.000843162	#NAME?	down	4.07501e-10	#NAME?	down	9.05826e-06	#NAME?	down	--	TPA: hypothetical protein ZEAMMB73_377283 [Zea mays]
GRMZM2G066369	0.000106463	-2.93712	down	6.5907e-14	-1.87606	down	6.43103e-08	-1.34994	down	Probable glutathione S-transferase GSTU6 GN=OSJNBb0038A07.2 OS=Oryza sativa subsp. japonica (Rice) PE=2 SV=2	TPA: glutathione S-transferase GSTU6 [Zea mays]
GRMZM2G066426	0.00135748	4.98323	up	1.10428e-09	4.03767	up	1.12801e-06	3.47827	up	2-succinylbenzoate--CoA ligase, chloroplastic/peroxisomal (Precursor) OS=Arabidopsis thaliana (Mouse-ear cress) PE=1 SV=1	putative AMP-dependent synthetase and ligase superfamily protein [Zea mays]
GRMZM2G066618	0.000503393	-1.81663	down	2.09646e-08	-1.29479	down	7.82721e-06	-1.22277	down	Long-chain-alcohol oxidase FAO2 GN=FAO2 OS=Lotus japonicus (Lotus corniculatus var. japonicus) PE=2 SV=1	unknown [Zea mays]
GRMZM2G066805	0.00143298	-6.6237	down	2.42578e-12	-6.82016	down	5.33158e-09	#NAME?	down	--	putative protein of unknown function (DUF594) domain family protein [Zea mays]
GRMZM2G066923	0.00264662	-2.692	down	2.28275e-15	-2.39341	down	2.45793e-05	-1.48802	down	Equilibrative nucleotide transporter 3 OS=Arabidopsis thaliana (Mouse-ear cress) PE=1 SV=1	unknown [Zea mays]
GRMZM2G067630	3.15531e-08	Inf	up	1.39864e-21	Inf	up	2.64562e-13	5.68406	up	Formin-like protein 5 GN=P0453E05.107 OS=Oryza sativa subsp. japonica (Rice) PE=2 SV=2	TPA: hypothetical protein ZEAMMB73_954426 [Zea mays]
GRMZM2G068259	7.39e-29	-6.14374	down	1.78529e-88	-6.15683	down	4.35506e-94	-6.87896	down	Plasma membrane ATPase 1 GN=LHA1 OS=Solanum lycopersicum (Tomato) PE=2 SV=1	TPA: hypothetical protein ZEAMMB73_722190 [Zea mays]
GRMZM2G068943	0.000184239	-3.84546	down	0.00101133	-1.60437	down	7.09587e-05	-2.16289	down	Alpha,alpha-trehalose-phosphate synthase [UDP-forming] 1 GN=TPS1 OS=Arabidopsis thaliana (Mouse-ear cress) PE=1 SV=1	hypothetical protein ZEAMMB73_791394 [Zea mays]
GRMZM2G069370	2.83438e-05	#NAME?	down	1.0038e-09	#NAME?	down	9.35514e-13	#NAME?	down	MADS-box transcription factor 26 GN=P0498H04.24 OS=Oryza sativa subsp. japonica (Rice) PE=2 SV=1	putative MADS-box transcription factor family protein [Zea mays]
GRMZM2G069713	2.93917e-06	-2.61945	down	5.69341e-25	-2.42689	down	1.05248e-07	-2.56926	down	Probable protein phosphatase 2C 48 OS=Oryza sativa subsp. japonica (Rice) PE=2 SV=1	putative protein phosphatase 2C family protein [Zea mays]
GRMZM2G069905	5.27136e-13	Inf	up	9.20239e-23	Inf	up	6.20935e-25	Inf	up	--	hypothetical protein ZEAMMB73_401717 [Zea mays]
GRMZM2G070041	0.00573031	Inf	up	0.00220783	Inf	up	9.27363e-07	Inf	up	--	hypothetical protein ZEAMMB73_272085 [Zea mays]
GRMZM2G070375	7.55319e-06	-4.29122	down	2.7652e-27	-4.55337	down	6.25589e-32	-4.59498	down	GLABRA2 expression modulator GN=GEM OS=Arabidopsis thaliana (Mouse-ear cress) PE=1 SV=1	TPA: FIP1 [Zea mays]
GRMZM2G070465	1.88893e-05	Inf	up	1.95566e-12	Inf	up	1.07141e-10	Inf	up	Actin-related protein 2/3 complex subunit 3 GN=ARPC3 OS=Arabidopsis thaliana (Mouse-ear cress) PE=1 SV=1	hypothetical protein ZEAMMB73_310296 [Zea mays]
GRMZM2G071206	9.21623e-11	-5.65086	down	5.05035e-29	-5.92122	down	2.21576e-37	-7.79162	down	Nitrate reductase [NADH] (Fragment) OS=Zea mays (Maize) PE=1 SV=2	TPA: hypothetical protein ZEAMMB73_221224 [Zea mays]
GRMZM2G071264	7.50615e-07	3.2257	up	3.56572e-28	3.97325	up	6.8959e-25	3.66414	up	--	hypothetical protein ZEAMMB73_746167 [Zea mays]
GRMZM2G071468	0.00390077	-1.53513	down	1.17769e-12	-1.56806	down	9.77104e-15	-1.91611	down	--	putative MYB DNA-binding domain superfamily protein [Zea mays]
GRMZM2G071808	7.96079e-25	Inf	up	3.9821e-22	Inf	up	2.00326e-09	Inf	up	--	TPA: hypothetical protein ZEAMMB73_637615 [Zea mays]
GRMZM2G072569	1.53556e-06	-2.24812	down	5.85878e-05	-1.19234	down	2.00939e-08	-1.86816	down	Leucine-rich repeat receptor-like serine/threonine-protein kinase BAM1 (Precursor) GN=BAM1 OS=Arabidopsis thaliana (Mouse-ear cress) PE=1 SV=1	TPA: putative leucine-rich repeat receptor-like protein kinase family protein [Zea mays]
GRMZM2G072868	0.00512911	3.47901	up	2.16719e-16	4.11214	up	1.20508e-06	2.29525	up	Probable LRR receptor-like serine/threonine-protein kinase At4g37250 (Precursor) GN=At4g37250 OS=Arabidopsis thaliana (Mouse-ear cress) PE=2 SV=1	TPA: putative leucine-rich repat protein kinase family protein [Zea mays]
GRMZM2G073731	0.0040828	-2.80677	down	7.38165e-20	-5.34396	down	5.02332e-09	-3.46601	down	--	hypothetical protein ZEAMMB73_414712 [Zea mays]
GRMZM2G074097	5.51087e-09	2.76502	up	5.0465e-49	2.95194	up	9.14424e-07	1.71818	up	Thiamine thiazole synthase 2, chloroplastic (Precursor) GN=THI1-2 OS=Zea mays (Maize) PE=2 SV=1	unknown [Zea mays]
GRMZM2G074414	0.00234285	4.18358	up	4.27121e-05	4.71254	up	5.27663e-11	Inf	up	--	hypothetical protein ZEAMMB73_109561 [Zea mays]
GRMZM2G074466	0.000809494	1.64312	up	6.37345e-21	1.6935	up	1.05485e-07	1.7559	up	Lissencephaly-1 homolog GN=PHATRDRAFT_17300 OS=Phaeodactylum tricornutum (strain CCAP 1055/1) PE=3 SV=1	TPA: hypothetical protein ZEAMMB73_019867 [Zea mays]
GRMZM2G074761	1.45082e-08	#NAME?	down	5.6349e-11	-4.68617	down	5.31365e-17	#NAME?	down	Ubiquinol oxidase 1a, mitochondrial (Precursor) GN=MCB17.11 OS=Arabidopsis thaliana (Mouse-ear cress) PE=1 SV=2	transposon protein [Zea mays]
GRMZM2G075158	0.00272108	-1.84647	down	1.16466e-15	-2.32959	down	3.75941e-17	-2.54579	down	--	hypothetical protein ZEAMMB73_953909 [Zea mays]
GRMZM2G075502	0.000361967	1.8054	up	1.10615e-14	1.72583	up	3.20355e-11	1.72637	up	Vegetative cell wall protein gp1 (Precursor) GN=GP1 OS=Chlamydomonas reinhardtii (Chlamydomonas smithii) PE=2 SV=1	TPA: putative heavy metal transport/detoxification superfamily protein [Zea mays]
GRMZM2G075676	0.00084135	2.01535	up	0.000206588	1.03169	up	4.7591e-13	2.05842	up	Serine carboxypeptidase-like 18 (Precursor) GN=SCPL18 OS=Arabidopsis thaliana (Mouse-ear cress) PE=2 SV=2	serine carboxypeptidase 1 precursor [Zea mays]
GRMZM2G076399	0.00426763	-1.95602	down	4.34256e-05	-1.49118	down	1.92241e-05	-1.5712	down	--	hypothetical protein ZEAMMB73_294095 [Zea mays]
GRMZM2G076796	4.79065e-12	Inf	up	3.36441e-10	Inf	up	2.40695e-22	Inf	up	Monothiol glutaredoxin-S11 GN=OSJNBa0078O01.9 OS=Oryza sativa subsp. japonica (Rice) PE=2 SV=2	TPA: hypothetical protein ZEAMMB73_930302 [Zea mays]
GRMZM2G077299	0.00998212	1.50396	up	3.12879e-07	1.22682	up	0.00614966	1.3862	up	Alpha-L-arabinofuranosidase 1 (Precursor) GN=T7M13.18 OS=Arabidopsis thaliana (Mouse-ear cress) PE=1 SV=1	putative alpha-L-arabinofuranosidase family protein [Zea mays]
GRMZM2G077356	1.61263e-07	-2.75791	down	7.80301e-34	-2.12896	down	6.75344e-25	-2.63054	down	Auxin-responsive protein IAA13 OS=Oryza sativa subsp. japonica (Rice) PE=2 SV=1	uncharacterized protein LOC100384262 [Zea mays]
GRMZM2G077389	2.37183e-06	-7.15111	down	1.04731e-21	-7.74938	down	2.21664e-10	-5.83025	down	Alpha-galactosidase (Precursor) OS=Coffea arabica (Arabian coffee) PE=1 SV=1	hypothetical protein ZEAMMB73_740778 [Zea mays]
GRMZM2G077546	3.19187e-10	-3.07496	down	3.75192e-09	-1.57816	down	6.22999e-23	-2.6861	down	Sugar transporter ERD6-like 4 GN=At1g19450 OS=Arabidopsis thaliana (Mouse-ear cress) PE=2 SV=1	hypothetical protein ZEAMMB73_252256 [Zea mays]
GRMZM2G077858	0.000159422	-5.77409	down	5.36437e-09	-6.33218	down	8.14697e-05	#NAME?	down	--	unknown [Zea mays]
GRMZM2G078013	0.0018159	-4.61927	down	1.32536e-08	-4.91306	down	1.40785e-09	-4.88804	down	Disease resistance protein RPM1 GN=F17A9.20 OS=Arabidopsis thaliana (Mouse-ear cress) PE=1 SV=1	TPA: hypothetical protein ZEAMMB73_770178 [Zea mays]
GRMZM2G078294	1.64049e-16	#NAME?	down	1.37991e-39	#NAME?	down	8.77861e-36	#NAME?	down	--	hypothetical protein ZEAMMB73_873398 [Zea mays]
GRMZM2G078401	0.00785194	#NAME?	down	0.00107465	#NAME?	down	6.68983e-05	-5.68259	down	Formin-like protein 5 GN=P0453E05.107 OS=Oryza sativa subsp. japonica (Rice) PE=2 SV=2	TPA: hypothetical protein ZEAMMB73_677530 [Zea mays]
GRMZM2G078500	8.59243e-08	-2.67082	down	4.86945e-47	-3.36749	down	6.70379e-17	-3.78277	down	4,5-DOPA dioxygenase extradiol-like protein GN=At4g15093 OS=Arabidopsis thaliana (Mouse-ear cress) PE=2 SV=1	TPA: hypothetical protein ZEAMMB73_133109 [Zea mays]
GRMZM2G078650	1.65967e-17	4.80513	up	3.82913e-52	5.235	up	4.07167e-07	5.0791	up	PI-PLC X domain-containing protein At5g67130 (Precursor) GN=At5g67130 OS=Arabidopsis thaliana (Mouse-ear cress) PE=1 SV=1	TPA: phospholipase [Zea mays]
GRMZM2G078946	3.1534e-12	-8.23109	down	8.45207e-23	-5.37204	down	3.73891e-25	-6.63466	down	Phytosulfokine receptor 2 (Precursor) GN=PSKR2 OS=Arabidopsis thaliana (Mouse-ear cress) PE=2 SV=1	TPA: hypothetical protein ZEAMMB73_732604 [Zea mays]
GRMZM2G079127	1.28158e-13	-3.49995	down	4.52558e-87	-4.14395	down	1.11264e-46	-3.49931	down	Protein TRANSPARENT TESTA 12 GN=F17J16_80 OS=Arabidopsis thaliana (Mouse-ear cress) PE=2 SV=1	uncharacterized protein LOC100273132 [Zea mays]
GRMZM2G079281	7.42593e-08	3.58665	up	4.4807e-24	4.3617	up	6.65959e-36	3.54161	up	--	TPA: hypothetical protein ZEAMMB73_645170 [Zea mays]
GRMZM2G079477	3.9058e-06	-5.7653	down	7.19001e-09	-3.52929	down	6.03688e-05	-2.97707	down	Phosphoribosylformylglycinamidine cyclo-ligase, chloroplastic (Precursor) GN=PUR5 OS=Arabidopsis thaliana (Mouse-ear cress) PE=2 SV=2	hypothetical protein ZEAMMB73_596834 [Zea mays]
GRMZM2G079490	0.000504953	Inf	up	5.00569e-07	4.07462	up	9.32601e-15	4.69935	up	Aspartic proteinase nepenthesin-1 (Precursor) GN=nep1 OS=Nepenthes gracilis (Slender pitcher plant) PE=1 SV=1	hypothetical protein ZEAMMB73_998053 [Zea mays]
GRMZM2G080054	0.00734429	3.03866	up	6.65187e-15	4.4997	up	5.93594e-06	2.75918	up	Transcription factor PIF1 GN=T2G17.2 OS=Arabidopsis thaliana (Mouse-ear cress) PE=1 SV=1	protein SPATULA [Zea mays]
GRMZM2G080156	1.04682e-11	#NAME?	down	7.92395e-24	#NAME?	down	4.23677e-18	-7.57243	down	Polyprenol reductase 1 OS=Oryza sativa subsp. japonica (Rice) PE=2 SV=2	uncharacterized protein LOC100194237 precursor [Zea mays]
GRMZM2G080521	0.00576441	1.41922	up	3.51102e-11	1.54002	up	5.46842e-10	1.50868	up	--	unknown [Zea mays]
GRMZM2G080698	0.000198799	#NAME?	down	3.50813e-08	#NAME?	down	1.83859e-10	#NAME?	down	--	TPA: hypothetical protein ZEAMMB73_517519 [Zea mays]
GRMZM2G081017	2.18771e-07	5.46932	up	6.38426e-06	5.75477	up	1.9162e-05	4.94794	up	Fasciclin-like arabinogalactan protein 7 (Precursor) GN=FLA7 OS=Arabidopsis thaliana (Mouse-ear cress) PE=1 SV=1	TPA: hypothetical protein ZEAMMB73_555717 [Zea mays]
GRMZM2G081032	1.01782e-05	-2.73442	down	3.39644e-14	-2.56555	down	1.0448e-13	-2.56817	down	F-box protein PP2-A13 GN=T27I15.150 OS=Arabidopsis thaliana (Mouse-ear cress) PE=1 SV=1	TPA: hypothetical protein ZEAMMB73_935840 [Zea mays]
GRMZM2G081148	2.9165e-08	-7.58385	down	4.96426e-14	-3.83896	down	1.4055e-11	-3.63758	down	Probable ascorbate-specific transmembrane electron transporter 1 OS=Oryza sativa subsp. japonica (Rice) PE=2 SV=1	uncharacterized protein LOC100216802 [Zea mays]
GRMZM2G081668	2.88783e-27	-9.97586	down	1.27556e-74	-9.94208	down	7.35289e-63	#NAME?	down	--	TPA: hypothetical protein ZEAMMB73_672345 [Zea mays]
GRMZM2G082174	5.715e-07	-2.32554	down	5.83279e-32	-2.20691	down	4.28567e-29	-2.59634	down	Polypyrimidine tract-binding protein homolog 1 GN=PTB OS=Arabidopsis thaliana (Mouse-ear cress) PE=2 SV=1	TPA: hypothetical protein ZEAMMB73_491521 [Zea mays]
GRMZM2G082227	0.0034523	-1.76612	down	6.77577e-05	-1.83523	down	1.49445e-25	-3.06145	down	B3 domain-containing protein Os03g0120900 OS=Oryza sativa subsp. japonica (Rice) PE=2 SV=1	TPA: hypothetical protein ZEAMMB73_938349 [Zea mays]
GRMZM2G082434	4.38744e-06	-2.87631	down	1.32097e-33	-3.69194	down	5.93988e-52	-4.88473	down	Amino acid permease 3 GN=AAP3 OS=Arabidopsis thaliana (Mouse-ear cress) PE=1 SV=2	TPA: hypothetical protein ZEAMMB73_639977 [Zea mays]
GRMZM2G082522	0.00548526	-2.21161	down	2.27022e-31	-3.28228	down	0.00467734	-2.0122	down	Wall-associated receptor kinase 4 (Precursor) GN=WAK4 OS=Arabidopsis thaliana (Mouse-ear cress) PE=2 SV=1	putative protein kinase superfamily protein, partial [Zea mays]
GRMZM2G082836	0.00943902	-2.20873	down	5.47521e-17	-2.85127	down	4.12427e-05	-1.53386	down	ADP-ribosylation factor 1 GN=ARF1 OS=Brassica rapa subsp. pekinensis (Chinese cabbage) PE=2 SV=3	unknown [Zea mays]
GRMZM2G083156	0.000128398	Inf	up	3.134e-11	4.23508	up	1.47189e-08	4.73339	up	Molybdate transporter 1 GN=F3N11.13 OS=Arabidopsis thaliana (Mouse-ear cress) PE=1 SV=1	TPA: hypothetical protein ZEAMMB73_877871 [Zea mays]
GRMZM2G083186	2.09165e-10	-7.96511	down	4.1913e-26	-5.97474	down	4.2598e-19	-6.73507	down	Indole-3-acetaldehyde oxidase GN=AO2 OS=Zea mays (Maize) PE=2 SV=1	hypothetical protein ZEAMMB73_406371 [Zea mays]
GRMZM2G083328	0.00981945	2.13835	up	4.77663e-12	2.35997	up	0.00397677	2.28658	up	--	uncharacterized protein LOC100192776 [Zea mays]
GRMZM2G083555	4.03373e-24	#NAME?	down	9.75995e-38	-8.69247	down	1.28215e-42	#NAME?	down	Arginine/serine-rich protein 45 GN=F19K19.9 OS=Arabidopsis thaliana (Mouse-ear cress) PE=1 SV=1	TPA: putative DUF231 domain containing family protein [Zea mays]
GRMZM2G083759	6.76545e-06	5.7105	up	8.36513e-08	2.92364	up	2.89018e-05	3.29871	up	BTB/POZ domain-containing protein NPY1 GN=F11C18.20 OS=Arabidopsis thaliana (Mouse-ear cress) PE=2 SV=1	signal transducer [Zea mays]
GRMZM2G083850	0.00068501	5.54253	up	0.000253439	4.02576	up	0.00197679	3.19076	up	Vegetative cell wall protein gp1 (Precursor) GN=GP1 OS=Chlamydomonas reinhardtii (Chlamydomonas smithii) PE=2 SV=1	TPA: hypothetical protein ZEAMMB73_481823 [Zea mays]
GRMZM2G084369	7.98723e-06	-2.15265	down	5.67856e-16	-1.46545	down	2.97728e-13	-1.68723	down	Protein IN2-1 GN=IN2-1 OS=Zea mays (Maize) PE=2 SV=1	hypothetical protein ZEAMMB73_904646, partial [Zea mays]
GRMZM2G085019	0.000550408	3.26903	up	6.04061e-10	2.11685	up	5.53393e-07	2.10322	up	NADP-dependent malic enzyme, chloroplastic (Precursor) GN=MOD1 OS=Zea mays (Maize) PE=1 SV=1	unknown [Zea mays]
GRMZM2G085320	6.91963e-05	-2.18074	down	2.32071e-14	-2.23274	down	7.43856e-17	-2.3774	down	--	uncharacterized protein LOC100381995 [Zea mays]
GRMZM2G085678	0.00636449	-3.06533	down	0.00106241	-1.40592	down	4.23699e-19	-3.03584	down	Ethylene-responsive transcription factor WIN1 GN=F9L1.31 OS=Arabidopsis thaliana (Mouse-ear cress) PE=2 SV=1	ethylene responsive element [Zea mays]
GRMZM2G086486	0.00873572	5.04522	up	1.98245e-18	5.71952	up	8.50717e-26	Inf	up	40S ribosomal protein S11 GN=RPS11 OS=Euphorbia esula (Leafy spurge) PE=2 SV=1	TPA: 40S ribosomal protein S11 [Zea mays]
GRMZM2G086702	3.2512e-11	Inf	up	8.48957e-27	Inf	up	6.70151e-28	Inf	up	Salicylic acid-binding protein 2 GN=SABP2 OS=Nicotiana tabacum (Common tobacco) PE=1 SV=1	hypothetical protein ZEAMMB73_010687 [Zea mays]
GRMZM2G086856	0.000857578	-4.06802	down	2.89145e-07	-3.7819	down	1.52246e-07	-3.62696	down	Formin-like protein 5 GN=P0453E05.107 OS=Oryza sativa subsp. japonica (Rice) PE=2 SV=2	TPA: hypothetical protein ZEAMMB73_128111 [Zea mays]
GRMZM2G086897	2.2697e-07	-6.04501	down	0.00119698	-1.81121	down	0.00161803	-2.04761	down	--	hypothetical protein [Zea mays]
GRMZM2G087150	1.1963e-17	-4.25645	down	2.0389e-92	-3.90566	down	3.536e-46	-3.52691	down	GDSL esterase/lipase At1g28600 (Precursor) GN=At1g28600 OS=Arabidopsis thaliana (Mouse-ear cress) PE=2 SV=1	LOC100282715 precursor [Zea mays]
GRMZM2G087226	0.00771419	2.23143	up	7.04965e-06	1.83834	up	1.78043e-06	2.01415	up	Pentatricopeptide repeat-containing protein At4g21065 GN=PCMP-H28 OS=Arabidopsis thaliana (Mouse-ear cress) PE=2 SV=2	uncharacterized protein LOC100193546 [Zea mays]
GRMZM2G087625	0.00247199	3.31476	up	2.16314e-24	-1.81668	down	0.00718551	1.0291	up	Cysteine-rich receptor-like protein kinase 10 (Precursor) GN=F21P8.70 OS=Arabidopsis thaliana (Mouse-ear cress) PE=1 SV=3	TPA: putative DUF26-domain receptor-like protein kinase family protein [Zea mays]
GRMZM2G087824	1.2745e-06	6.0938	up	5.36905e-10	6.63139	up	7.07668e-40	6.29398	up	--	hypothetical protein ZEAMMB73_078341 [Zea mays]
GRMZM2G088243	6.83909e-07	-3.55942	down	2.00172e-21	-4.78207	down	4.46274e-17	-3.7811	down	--	uncharacterized protein LOC100277026 [Zea mays]
GRMZM2G088375	7.42289e-18	-5.36731	down	2.50273e-45	-5.05158	down	1.25629e-43	-5.81169	down	--	TPA: hypothetical protein ZEAMMB73_771547 [Zea mays]
GRMZM2G088627	0.001112	1.6028	up	1.88515e-17	1.70974	up	3.96724e-08	1.30983	up	--	TPA: aminoacylase-1 [Zea mays]
GRMZM2G088951	0.000378106	-3.82362	down	9.87189e-09	-2.23791	down	1.77447e-06	-2.37253	down	Putative glucan endo-1,3-beta-glucosidase GVI (Precursor; Fragment) OS=Hordeum vulgare (Barley) PE=3 SV=1	putative O-Glycosyl hydrolase superfamily protein [Zea mays]
GRMZM2G089361	0.000551697	6.413	up	9.4268e-05	3.417	up	1.14905e-06	6.0784	up	Transcription factor PCF6 GN=PCF6 OS=Oryza sativa subsp. indica (Rice) PE=2 SV=1	hypothetical protein ZEAMMB73_484166 [Zea mays]
GRMZM2G089567	1.77412e-10	-3.36266	down	5.74753e-48	-2.92548	down	4.93281e-44	-3.32491	down	--	hypothetical protein ZEAMMB73_611490 [Zea mays]
GRMZM2G089596	0.000928652	-2.87015	down	1.1624e-08	-2.423	down	1.44429e-06	-2.1766	down	Transcription factor bHLH68 GN=F19B15.130 OS=Arabidopsis thaliana (Mouse-ear cress) PE=2 SV=2	TPA: putative HLH DNA-binding domain superfamily protein [Zea mays]
GRMZM2G089655	0.000534911	#NAME?	down	0.00146355	#NAME?	down	1.8216e-06	#NAME?	down	--	hypothetical protein ZEAMMB73_792276 [Zea mays]
GRMZM2G089736	0.00390138	-1.45723	down	1.19003e-19	-1.9918	down	0.000160292	-1.60786	down	Protein TIFY 10B OS=Arabidopsis thaliana (Mouse-ear cress) PE=1 SV=1	unknown [Zea mays]
GRMZM2G089783	0.00536138	-3.48832	down	8.93504e-07	-2.53659	down	4.99198e-15	-3.43416	down	PRA1 family protein B4 GN=PRA1B4 OS=Arabidopsis thaliana (Mouse-ear cress) PE=1 SV=1	prenylated Rab receptor 2 [Zea mays]
GRMZM2G090563	2.34882e-07	6.04382	up	6.38693e-08	5.29986	up	9.87145e-06	4.53642	up	Leucine-rich repeat extensin-like protein 5 (Precursor) GN=LRX5 OS=Arabidopsis thaliana (Mouse-ear cress) PE=2 SV=2	uncharacterized protein LOC100193752 precursor [Zea mays]
GRMZM2G090728	4.7748e-06	2.79942	up	2.69888e-18	2.7895	up	8.78683e-12	2.28653	up	--	putative DUF231 domain containing family protein [Zea mays]
GRMZM2G091191	9.91694e-08	-3.37027	down	6.97452e-24	-3.54694	down	1.46599e-17	-3.23352	down	Probable xyloglucan endotransglucosylase/hydrolase protein 25 (Precursor) GN=MUA2.12 OS=Arabidopsis thaliana (Mouse-ear cress) PE=2 SV=2	TPA: hypothetical protein ZEAMMB73_701492 [Zea mays]
GRMZM2G091226	0.000870885	-2.06923	down	2.15898e-12	-2.0312	down	2.6186e-25	-3.35778	down	B3 domain-containing protein LFL1 GN=B1142C05.32 OS=Oryza sativa subsp. japonica (Rice) PE=2 SV=1	uncharacterized protein LOC100193008 [Zea mays]
GRMZM2G091588	6.1314e-05	-2.23555	down	1.45745e-11	-2.55973	down	4.36978e-07	-1.66311	down	Flavonoid 3&apos;-monooxygenase GN=CYP75B2 OS=Petunia hybrida (Petunia) PE=2 SV=1	cytochrome P450 monooxygenase CYP92A1 [Zea mays subsp. mays]
GRMZM2G092137	0.000267339	-1.75969	down	1.73413e-05	-1.23005	down	1.00411e-07	-1.51557	down	Ocs element-binding factor 1 GN=OBF1 OS=Zea mays (Maize) PE=2 SV=2	putative bZIP transcription factor superfamily protein [Zea mays]
GRMZM2G092483	2.84405e-06	-4.43174	down	2.15476e-27	-5.49454	down	2.69642e-22	-5.26195	down	LOB domain-containing protein 16 GN=MHK10.15 OS=Arabidopsis thaliana (Mouse-ear cress) PE=2 SV=1	LOC100125645 [Zea mays]
GRMZM2G092768	8.50699e-11	Inf	up	6.54097e-23	7.8534	up	2.36702e-06	Inf	up	--	hypothetical protein ZEAMMB73_592548 [Zea mays]
GRMZM2G092973	6.16811e-08	#NAME?	down	7.13104e-13	#NAME?	down	5.10641e-14	#NAME?	down	--	hypothetical protein ZEAMMB73_366854 [Zea mays]
GRMZM2G093035	8.57836e-05	-3.15033	down	2.2823e-17	-3.45794	down	7.94794e-24	-3.84838	down	--	hypothetical protein ZEAMMB73_808630 [Zea mays]
GRMZM2G093246	0.00921272	-3.65001	down	3.91402e-07	-2.88653	down	1.69888e-07	-3.19727	down	L-type lectin-domain containing receptor kinase IV.1 (Precursor) GN=F13M22.21 OS=Arabidopsis thaliana (Mouse-ear cress) PE=1 SV=1	TPA: putative lectin-like receptor protein kinase family protein [Zea mays]
GRMZM2G093399	2.33743e-05	Inf	up	1.34715e-11	Inf	up	2.36041e-06	7.50918	up	--	TPA: hypothetical protein ZEAMMB73_048726 [Zea mays]
GRMZM2G093755	1.29434e-07	7.61368	up	2.23477e-09	3.08935	up	3.57784e-14	3.87717	up	--	TPA: hypothetical protein ZEAMMB73_810334, partial [Zea mays]
GRMZM2G093761	9.95274e-06	2.07333	up	4.0382e-06	1.30555	up	9.24664e-14	1.71609	up	--	ML domain protein precursor [Zea mays]
GRMZM2G093789	8.25686e-06	-3.02048	down	2.12956e-09	-2.04798	down	2.70088e-12	-2.37079	down	Transcription factor GAMYB GN=GAM1 OS=Oryza sativa subsp. indica (Rice) PE=2 SV=1	uncharacterized protein LOC100273858 [Zea mays]
GRMZM2G094072	0.000208374	-1.86311	down	1.60397e-08	-1.34984	down	1.88564e-13	-1.91065	down	Chloroplastic group IIA intron splicing facilitator CRS1, chloroplastic (Precursor) GN=OJ1014_E02.14 OS=Oryza sativa subsp. japonica (Rice) PE=2 SV=1	CFM2 [Zea mays]
GRMZM2G094353	0.000870885	2.1591	up	1.34847e-12	2.0725	up	4.57931e-07	2.36305	up	--	uncharacterized protein LOC100194201 [Zea mays]
GRMZM2G094490	0.000378106	4.65305	up	4.38986e-09	4.06475	up	8.06019e-09	3.72186	up	ABC transporter G family member 10 GN=F12M16.17 OS=Arabidopsis thaliana (Mouse-ear cress) PE=3 SV=1	TPA: hypothetical protein ZEAMMB73_409598 [Zea mays]
GRMZM2G095020	2.23711e-09	#NAME?	down	1.53288e-19	-7.57457	down	7.21112e-22	#NAME?	down	--	TPA: hypothetical protein ZEAMMB73_721288 [Zea mays]
GRMZM2G095209	1.9401e-10	7.97918	up	1.82305e-18	5.45916	up	1.22395e-26	Inf	up	Wall-associated receptor kinase-like 8 (Precursor) GN=WAKL8 OS=Arabidopsis thaliana (Mouse-ear cress) PE=2 SV=1	TPA: putative wall-associated receptor protein kinase family protein [Zea mays]
GRMZM2G095363	0.00400953	#NAME?	down	4.32625e-16	#NAME?	down	1.15002e-12	#NAME?	down	--	hypothetical protein ZEAMMB73_030685 [Zea mays]
GRMZM2G095634	3.13715e-07	-4.15737	down	7.88477e-22	-4.19966	down	1.02418e-14	-4.81798	down	--	hypothetical protein ZEAMMB73_338907 [Zea mays]
GRMZM2G095643	0.000775078	Inf	up	1.12862e-15	Inf	up	1.05275e-14	Inf	up	Putative clathrin assembly protein At2g25430 GN=At2g25430 OS=Arabidopsis thaliana (Mouse-ear cress) PE=1 SV=2	putative ENTH/ANTH/VHS superfamily protein [Zea mays]
GRMZM2G095757	5.483e-06	-2.58609	down	2.11789e-05	-1.34293	down	1.06067e-08	-1.83197	down	--	hypothetical protein ZEAMMB73_567638 [Zea mays]
GRMZM2G095851	1.10175e-10	#NAME?	down	3.07209e-20	-7.63306	down	1.15002e-12	#NAME?	down	Elongation factor 2 OS=Beta vulgaris (Sugar beet) PE=2 SV=1	LOC100285098 [Zea mays]
GRMZM2G096303	8.3602e-08	-4.16226	down	8.36212e-24	-3.41514	down	6.45596e-12	-2.75408	down	--	uncharacterized protein LOC100276113 [Zea mays]
GRMZM2G096475	6.92778e-06	-2.34436	down	6.67405e-09	-2.75731	down	9.44e-05	-3.27916	down	Late embryogenesis abundant protein, group 3 GN=MGL3 OS=Zea mays (Maize) PE=2 SV=1	late embryogenesis abundant protein, group 3 [Zea mays]
GRMZM2G096695	1.56633e-06	-2.3314	down	1.37865e-25	-2.6431	down	8.08435e-08	-1.89343	down	--	uncharacterized protein LOC100191739 [Zea mays]
GRMZM2G097116	1.44132e-08	-2.63237	down	2.17606e-13	-1.4036	down	7.08213e-18	-1.98411	down	Cytochrome P450 86A2 OS=Arabidopsis thaliana (Mouse-ear cress) PE=2 SV=1	TPA: putative cytochrome P450 superfamily protein [Zea mays]
GRMZM2G097135	0.000144626	2.61291	up	0.000191297	-3.06713	down	2.59832e-06	-2.54162	down	Vegetative cell wall protein gp1 (Precursor) GN=GP1 OS=Chlamydomonas reinhardtii (Chlamydomonas smithii) PE=2 SV=1	putative IQ calmodulin-binding and BAG domain containing family protein [Zea mays]
GRMZM2G097504	0.000634419	-3.09043	down	1.98618e-26	-4.62207	down	8.21047e-08	-2.75805	down	--	hypothetical protein ZEAMMB73_873091 [Zea mays]
GRMZM2G097706	6.03518e-20	4.62632	up	3.07553e-42	2.98137	up	2.1363e-28	2.75016	up	Aldehyde dehydrogenase family 2 member C4 GN=MOB24.3 OS=Arabidopsis thaliana (Mouse-ear cress) PE=1 SV=2	aldehyde dehydrogenase5 [Zea mays]
GRMZM2G097812	6.61219e-09	-2.68841	down	8.92878e-26	-2.04492	down	1.18975e-30	-2.68601	down	--	unknown [Zea mays]
GRMZM2G097856	8.58652e-11	Inf	up	7.46768e-22	Inf	up	1.73738e-16	7.42021	up	14-3-3-like protein GF14-D GN=GF14D OS=Oryza sativa subsp. japonica (Rice) PE=2 SV=1	TPA: hypothetical protein ZEAMMB73_748768 [Zea mays]
GRMZM2G098750	1.2745e-06	-6.35564	down	0.00290278	-3.6751	down	1.99528e-14	-7.27969	down	Cold-shock protein CS120 GN=CS120 OS=Triticum aestivum (Wheat) PE=2 SV=2	hypothetical protein [Zea mays]
GRMZM2G099097	1.0255e-09	-4.42028	down	3.44577e-137	-5.46782	down	1.69439e-21	-6.57605	down	Protein ECERIFERUM 1 GN=CER1 OS=Arabidopsis thaliana (Mouse-ear cress) PE=1 SV=1	hypothetical protein ZEAMMB73_844277 [Zea mays]
GRMZM2G100333	2.78509e-06	2.36117	up	1.42886e-20	2.21799	up	6.50248e-15	2.00772	up	--	uncharacterized protein LOC100280298 [Zea mays]
GRMZM2G100568	3.11874e-22	#NAME?	down	7.8058e-51	#NAME?	down	3.09082e-30	-4.93504	down	--	hypothetical protein ZEAMMB73_083606 [Zea mays]
GRMZM2G101287	9.24515e-09	3.25094	up	2.84595e-31	2.98954	up	1.75858e-22	2.64245	up	Formin-like protein 3 (Precursor) OS=Arabidopsis thaliana (Mouse-ear cress) PE=2 SV=3	uncharacterized protein LOC100273466 [Zea mays]
GRMZM2G101675	0.000221011	#NAME?	down	4.14019e-09	#NAME?	down	7.24633e-05	#NAME?	down	60S ribosomal protein L3 GN=RPL3 OS=Oryza sativa subsp. japonica (Rice) PE=2 SV=2	uncharacterized protein LOC100382258 [Zea mays]
GRMZM2G102015	0.00171623	#NAME?	down	1.36008e-06	#NAME?	down	5.2789e-06	#NAME?	down	--	hypothetical protein ZEAMMB73_739184 [Zea mays]
GRMZM2G102218	2.9304e-06	-3.77816	down	1.08161e-111	-7.19146	down	2.56675e-116	-10.3014	down	Protein DROOPING LEAF GN=OsJ_009541 OS=Oryza sativa subsp. japonica (Rice) PE=1 SV=1	putative YABBY domain transcription factor family protein [Zea mays]
GRMZM2G102683	1.04384e-05	-5.65468	down	2.09414e-09	-4.77319	down	2.84537e-16	-4.59185	down	Polyol transporter 5 GN=PLT5 OS=Arabidopsis thaliana (Mouse-ear cress) PE=1 SV=2	carbohydrate transporter/ sugar porter [Zea mays]
GRMZM2G103108	2.01111e-11	Inf	up	2.78628e-80	Inf	up	7.66032e-86	Inf	up	--	hypothetical protein ZEAMMB73_694631 [Zea mays]
GRMZM2G103152	4.32537e-10	-2.92379	down	2.56981e-26	-2.16322	down	1.08969e-18	-2.08292	down	GTP cyclohydrolase-2 (Precursor) OS=Oryza sativa subsp. japonica (Rice) PE=2 SV=1	hypothetical protein ZEAMMB73_340735 [Zea mays]
GRMZM2G103182	4.07464e-05	-5.49502	down	1.93329e-16	-7.28776	down	1.22733e-13	-6.22304	down	--	hypothetical protein ZEAMMB73_857556 [Zea mays]
GRMZM2G103512	2.35584e-15	-3.73685	down	2.95706e-20	-2.47563	down	5.09437e-27	-2.52832	down	Germin-like protein 1-1 (Precursor) OS=Oryza sativa subsp. japonica (Rice) PE=2 SV=1	unknown [Zea mays]
GRMZM2G104109	3.58616e-05	-4.77214	down	0.0013281	-5.5839	down	6.60496e-26	-5.47803	down	Peroxidase 1 (Precursor) GN=OJ1057_B02.6 OS=Oryza sativa subsp. japonica (Rice) PE=2 SV=2	peroxidase 1 precursor [Zea mays]
GRMZM2G104673	0.00261871	-3.35217	down	5.55081e-07	-2.90053	down	4.46058e-06	-2.70232	down	--	hypothetical protein ZEAMMB73_868511 [Zea mays]
GRMZM2G104789	1.67981e-05	#NAME?	down	2.60834e-27	#NAME?	down	8.39807e-24	#NAME?	down	Transcription factor RAX3 GN=T16K5.40 OS=Arabidopsis thaliana (Mouse-ear cress) PE=2 SV=1	putative MYB DNA-binding domain superfamily protein [Zea mays]
GRMZM2G104972	7.94697e-15	Inf	up	3.59983e-35	Inf	up	8.37537e-11	Inf	up	Pentatricopeptide repeat-containing protein At4g18750, chloroplastic (Precursor) GN=PCMP-H45 OS=Arabidopsis thaliana (Mouse-ear cress) PE=2 SV=1	hypothetical protein ZEAMMB73_612991 [Zea mays]
GRMZM2G105494	0.00215555	2.63429	up	6.49694e-13	2.97484	up	1.26188e-06	2.07267	up	Transcription factor bHLH68 GN=F19B15.130 OS=Arabidopsis thaliana (Mouse-ear cress) PE=2 SV=2	putative HLH DNA-binding domain superfamily protein [Zea mays]
GRMZM2G105682	0.00988729	-4.64543	down	0.000660587	-2.45287	down	2.13256e-11	-4.13502	down	Uclacyanin-2 (Precursor) GN=At2g44790 OS=Arabidopsis thaliana (Mouse-ear cress) PE=1 SV=1	TPA: uclacyanin-2 [Zea mays]
GRMZM2G105855	4.75187e-05	2.09353	up	1.00259e-07	1.46857	up	4.62638e-11	1.85512	up	Polyprenol reductase 1 OS=Oryza sativa subsp. japonica (Rice) PE=2 SV=2	hypothetical protein ZEAMMB73_122101 [Zea mays]
GRMZM2G106028	7.04459e-08	2.97322	up	1.1652e-07	2.00716	up	1.69706e-10	2.27474	up	65-kDa microtubule-associated protein 3 GN=K17N15.15 OS=Arabidopsis thaliana (Mouse-ear cress) PE=1 SV=1	TPA: hypothetical protein ZEAMMB73_690019 [Zea mays]
GRMZM2G106324	0.00970175	#NAME?	down	9.587e-12	-3.66433	down	1.02137e-09	-5.94303	down	Cortical cell-delineating protein (Precursor) OS=Zea mays (Maize) PE=2 SV=1	hypothetical protein ZEAMMB73_644546 [Zea mays]
GRMZM2G106673	0.00125376	-1.75197	down	6.20848e-11	-1.36299	down	3.89981e-12	-1.64129	down	B3 domain-containing protein Os06g0194400 OS=Oryza sativa subsp. japonica (Rice) PE=2 SV=1	unknown [Zea mays]
GRMZM2G107076	1.22847e-15	#NAME?	down	8.50904e-79	#NAME?	down	2.82707e-42	#NAME?	down	Cinnamoyl-CoA reductase 1 GN=T24D18.5 OS=Arabidopsis thaliana (Mouse-ear cress) PE=1 SV=1	unknown [Zea mays]
GRMZM2G107591	0.00119748	#NAME?	down	3.15529e-06	-5.80759	down	2.0934e-06	-6.03261	down	--	hypothetical protein ZEAMMB73_279107 [Zea mays]
GRMZM2G107756	2.00381e-08	Inf	up	6.21146e-20	Inf	up	2.53269e-08	Inf	up	14-3-3-like protein GF14-C GN=OJ1124_B05.7 OS=Oryza sativa subsp. japonica (Rice) PE=1 SV=1	hypothetical protein ZEAMMB73_734327 [Zea mays]
GRMZM2G108123	8.04262e-05	5.40703	up	2.21258e-10	5.19677	up	3.36978e-08	6.3669	up	Cationic peroxidase SPC4 (Precursor) GN=Sb03g046810 OS=Sorghum bicolor (Sorghum) PE=1 SV=2	peroxidase 12 precursor [Zea mays]
GRMZM2G108133	0.000134121	-2.56614	down	2.97716e-49	-3.65167	down	2.04163e-19	-2.59637	down	Beta-glucosidase 31 (Precursor) GN=OsJ_29984 OS=Oryza sativa subsp. japonica (Rice) PE=2 SV=1	hypothetical protein precursor [Zea mays]
GRMZM2G108258	0.00079025	Inf	up	3.06596e-06	Inf	up	3.88761e-05	Inf	up	GTP-binding protein YPTM1 GN=YPTM1 OS=Zea mays (Maize) PE=2 SV=2	TPA: hypothetical protein ZEAMMB73_029998 [Zea mays]
GRMZM2G108410	2.22933e-18	Inf	up	2.12158e-51	Inf	up	1.21633e-41	Inf	up	--	TPA: hypothetical protein ZEAMMB73_795034 [Zea mays]
GRMZM2G108570	1.78407e-20	Inf	up	3.45203e-41	Inf	up	1.03533e-42	Inf	up	Cinnamoyl-CoA reductase 2 GN=CCR2 OS=Arabidopsis thaliana (Mouse-ear cress) PE=1 SV=1	hypothetical protein ZEAMMB73_560829 [Zea mays]
GRMZM2G108694	4.73278e-05	2.6605	up	3.28479e-07	2.09127	up	2.96547e-09	2.14114	up	Histidine kinase CKI1 GN=CKI1 OS=Arabidopsis thaliana (Mouse-ear cress) PE=1 SV=1	hypothetical protein ZEAMMB73_308871 [Zea mays]
GRMZM2G109152	5.21489e-14	#NAME?	down	5.39598e-31	#NAME?	down	1.00603e-28	-8.3047	down	--	unknown [Zea mays]
GRMZM2G109271	2.49239e-06	Inf	up	6.21146e-20	Inf	up	2.31665e-13	Inf	up	Succinate dehydrogenase [ubiquinone] flavoprotein subunit 1, mitochondrial (Precursor) GN=SDH1-1 OS=Arabidopsis thaliana (Mouse-ear cress) PE=1 SV=1	TPA: hypothetical protein ZEAMMB73_528864 [Zea mays]
GRMZM2G109618	7.15733e-17	3.97852	up	1.15326e-48	4.31128	up	1.10096e-45	3.5652	up	Meiotic recombination protein DMC1 homolog GN=LIM15 OS=Lilium longiflorum (Trumpet lily) PE=2 SV=1	meiotic recombination protein DMC1 isoform 1 [Zea mays]
GRMZM2G109668	3.91933e-18	#NAME?	down	4.10862e-44	#NAME?	down	7.30601e-37	#NAME?	down	--	hypothetical protein ZEAMMB73_110312 [Zea mays]
GRMZM2G110726	1.39841e-11	3.81874	up	3.32845e-13	2.70173	up	6.80483e-21	3.2412	up	Protein BOBBER 1 GN=BOB1 OS=Arabidopsis thaliana (Mouse-ear cress) PE=1 SV=1	unknown [Zea mays]
GRMZM2G110742	5.54305e-24	Inf	up	8.19289e-29	Inf	up	7.84604e-11	Inf	up	Protein disulfide isomerase-like 2-1 (Precursor) OS=Oryza sativa subsp. japonica (Rice) PE=2 SV=2	TPA: putative thioredoxin superfamily protein [Zea mays]
GRMZM2G110843	4.9375e-11	-3.10839	down	1.07189e-06	-1.83525	down	6.86507e-41	-3.34379	down	--	hypothetical protein ZEAMMB73_894380 [Zea mays]
GRMZM2G110862	2.42026e-09	4.57998	up	1.44966e-33	4.71089	up	1.22545e-10	3.9558	up	Solute carrier family 40 member 1 OS=Oryza sativa subsp. japonica (Rice) PE=2 SV=1	putative ferroportin-domain family protein [Zea mays]
GRMZM2G111537	6.40686e-13	#NAME?	down	2.44263e-25	-3.82953	down	1.28562e-09	-2.24131	down	--	hypothetical protein ZEAMMB73_216699 [Zea mays]
GRMZM2G111566	1.78526e-33	#NAME?	down	2.19825e-09	-1.96051	down	6.54058e-19	-2.37261	down	Proteasome subunit beta type-2 GN=OSJNBb0021P10.3 OS=Oryza sativa subsp. japonica (Rice) PE=2 SV=2	proteasome component2 [Zea mays]
GRMZM2G111774	9.21623e-11	-8.01852	down	1.16667e-28	-8.21788	down	4.76454e-14	#NAME?	down	--	hypothetical protein ZEAMMB73_789746 [Zea mays]
GRMZM2G112039	0.000391701	-2.21675	down	6.10408e-06	-1.55986	down	2.70087e-12	-2.37054	down	Probable peptide/nitrate transporter At1g33440 GN=At1g33440 OS=Arabidopsis thaliana (Mouse-ear cress) PE=2 SV=1	TPA: hypothetical protein ZEAMMB73_135623 [Zea mays]
GRMZM2G112957	9.43516e-05	-3.79993	down	1.56795e-11	-4.03649	down	2.33891e-17	-5.07328	down	--	hypothetical protein ZEAMMB73_829465 [Zea mays]
GRMZM2G113771	3.92568e-13	-7.44732	down	2.58409e-16	-3.13407	down	2.14116e-08	-2.42865	down	Serine/threonine-protein kinase AtPK1/AtPK6 GN=F17O14.20 OS=Arabidopsis thaliana (Mouse-ear cress) PE=1 SV=1	putative AGC protein kinase family protein [Zea mays]
GRMZM2G113967	4.99524e-07	-2.75204	down	1.58965e-18	-2.1779	down	2.62852e-21	-2.5413	down	CBL-interacting protein kinase 14 GN=OsJ_031406 OS=Oryza sativa subsp. japonica (Rice) PE=2 SV=1	unknown [Zea mays]
GRMZM2G114055	2.64665e-05	-5.00596	down	2.57722e-40	-4.92087	down	1.19042e-18	-5.10672	down	BTB/POZ domain-containing protein NPY2 GN=NPY2 OS=Arabidopsis thaliana (Mouse-ear cress) PE=2 SV=1	uncharacterized protein LOC100501200 [Zea mays]
GRMZM2G114153	0.00475607	-1.95423	down	3.84939e-16	-2.642	down	2.48909e-06	-2.21183	down	GEM-like protein 6 GN=At5g23350 OS=Arabidopsis thaliana (Mouse-ear cress) PE=2 SV=2	FIP1 [Zea mays]
GRMZM2G114380	5.483e-06	Inf	up	7.71275e-17	Inf	up	5.1245e-21	Inf	up	--	TPA: hypothetical protein ZEAMMB73_740753 [Zea mays]
GRMZM2G114882	0.00419347	-5.00642	down	1.56433e-25	-5.38842	down	8.60483e-16	-5.11753	down	--	hypothetical protein [Zea mays]
GRMZM2G115280	4.41171e-05	2.03399	up	1.43141e-34	2.16733	up	1.00929e-18	2.08845	up	Calcium-transporting ATPase 10, plasma membrane-type GN=ACA10 OS=Arabidopsis thaliana (Mouse-ear cress) PE=1 SV=2	hypothetical protein ZEAMMB73_565001 [Zea mays]
GRMZM2G115388	0.00363453	#NAME?	down	0.000168807	#NAME?	down	0.00057509	#NAME?	down	Zinc finger protein 2 GN=ZFP2 OS=Arabidopsis thaliana (Mouse-ear cress) PE=2 SV=1	uncharacterized protein LOC100277305 [Zea mays]
GRMZM2G115698	3.63709e-07	#NAME?	down	2.74515e-10	#NAME?	down	2.99706e-08	#NAME?	down	--	hypothetical protein ZEAMMB73_000218 [Zea mays]
GRMZM2G115773	1.24676e-09	Inf	up	1.75349e-40	7.34769	up	3.1674e-47	8.19639	up	Subtilisin-like protease (Precursor) GN=K8K14.8 OS=Arabidopsis thaliana (Mouse-ear cress) PE=1 SV=1	TPA: putative subtilase family protein [Zea mays]
GRMZM2G115792	2.03933e-06	Inf	up	1.48311e-09	4.31117	up	1.30485e-15	Inf	up	--	uncharacterized protein LOC100303833 [Zea mays]
GRMZM2G116538	2.36991e-11	-3.27509	down	1.06132e-25	-3.46836	down	5.92281e-41	-3.64265	down	Remorin OS=Solanum tuberosum (Potato) PE=1 SV=1	remorin [Zea mays]
GRMZM2G116812	0.000279374	-3.51466	down	4.47387e-15	-3.15706	down	4.1223e-13	-3.43507	down	--	uncharacterized protein LOC100383227 [Zea mays]
GRMZM2G117482	0.000131147	-6.35578	down	5.07554e-21	#NAME?	down	3.07248e-12	-6.96438	down	--	hypothetical protein ZEAMMB73_407355, partial [Zea mays]
GRMZM2G117491	9.8709e-21	Inf	up	3.42699e-11	Inf	up	6.42121e-45	Inf	up	Purine permease 3 GN=PUP3 OS=Arabidopsis thaliana (Mouse-ear cress) PE=2 SV=1	TPA: hypothetical protein ZEAMMB73_889347 [Zea mays]
GRMZM2G118074	0.00742477	Inf	up	0.00302908	Inf	up	0.00142461	Inf	up	Probable mitochondrial-processing peptidase subunit beta (Precursor) GN=At3g02090 OS=Arabidopsis thaliana (Mouse-ear cress) PE=1 SV=2	TPA: hypothetical protein ZEAMMB73_854588 [Zea mays]
GRMZM2G118104	4.87132e-05	2.63033	up	5.06723e-06	1.35227	up	2.56983e-14	2.44974	up	Nodulin-30 (Precursor) GN=NPV30 OS=Phaseolus vulgaris (Kidney bean) PE=1 SV=1	cleavage and polyadenylation specificity factor 5 [Zea mays]
GRMZM2G118884	9.57966e-07	2.43459	up	0.00119522	1.08308	up	6.99458e-07	1.26508	up	B-box zinc finger protein 20 GN=F19H22.170 OS=Arabidopsis thaliana (Mouse-ear cress) PE=1 SV=1	hypothetical protein ZEAMMB73_656580 [Zea mays]
GRMZM2G118959	3.67386e-06	-3.0251	down	3.44757e-12	-2.40827	down	3.31599e-07	-2.37769	down	Probable glucuronosyltransferase Os03g0287800 OS=Oryza sativa subsp. japonica (Rice) PE=2 SV=1	hypothetical protein ZEAMMB73_430948 [Zea mays]
GRMZM2G119127	0.000914235	1.76965	up	6.99376e-06	1.247	up	6.02296e-17	2.27701	up	1-aminocyclopropane-1-carboxylate oxidase homolog 3 GN=At1g06650 OS=Arabidopsis thaliana (Mouse-ear cress) PE=2 SV=1	hypothetical protein ZEAMMB73_851409 [Zea mays]
GRMZM2G119219	0.0080914	1.44819	up	3.83618e-11	1.85328	up	4.62179e-09	1.72928	up	Stem-specific protein TSJT1 GN=TSJT1 OS=Nicotiana tabacum (Common tobacco) PE=2 SV=1	hypothetical protein ZEAMMB73_893425 [Zea mays]
GRMZM2G119465	0.000141331	2.66464	up	3.64523e-10	1.90496	up	7.33476e-12	2.49125	up	--	hypothetical protein ZEAMMB73_717472 [Zea mays]
GRMZM2G119802	1.17077e-08	-3.61551	down	4.20882e-09	-2.21427	down	2.076e-18	-3.53272	down	Methyl-CpG-binding domain-containing protein 13 GN=MBD13 OS=Arabidopsis thaliana (Mouse-ear cress) PE=2 SV=1	hypothetical protein [Zea mays]
GRMZM2G119906	0.00469358	-1.53817	down	8.12041e-10	-1.66035	down	1.86308e-09	-1.58045	down	Leucine-rich repeat extensin-like protein 5 (Precursor) GN=LRX5 OS=Arabidopsis thaliana (Mouse-ear cress) PE=2 SV=2	hypothetical protein [Zea mays]
GRMZM2G119941	3.3444e-14	5.06564	up	1.16471e-38	5.18834	up	8.96565e-37	5.15369	up	Beta-fructofuranosidase, insoluble isoenzyme 7 (Precursor) GN=CIN7 OS=Oryza sativa subsp. indica (Rice) PE=2 SV=2	TPA: cell wall invertase Incw4 [Zea mays]
GRMZM2G119998	0.000184239	Inf	up	6.58741e-10	Inf	up	4.43809e-06	Inf	up	UDP-glucuronic acid decarboxylase 5 GN=UXS5 OS=Arabidopsis thaliana (Mouse-ear cress) PE=2 SV=1	hypothetical protein ZEAMMB73_293072 [Zea mays]
GRMZM2G121404	0.00321177	-1.63903	down	1.45687e-20	-2.21193	down	3.63367e-09	-1.51927	down	5&apos;-3&apos; exoribonuclease 3 GN=XRN3 OS=Arabidopsis thaliana (Mouse-ear cress) PE=2 SV=1	TPA: hypothetical protein ZEAMMB73_402768 [Zea mays]
GRMZM2G121700	3.81219e-05	-1.96037	down	2.00818e-06	-1.00255	down	1.51093e-07	-1.58112	down	Gibberellin 20 oxidase 1-B GN=GA20ox1B OS=Triticum aestivum (Wheat) PE=2 SV=1	uncharacterized protein LOC100272363 [Zea mays]
GRMZM2G122013	5.62765e-08	#NAME?	down	9.05037e-18	#NAME?	down	1.86465e-14	#NAME?	down	--	hypothetical protein ZEAMMB73_137825, partial [Zea mays]
GRMZM2G122072	7.70769e-06	-7.71516	down	1.78417e-17	-4.96351	down	1.02692e-34	-5.06723	down	Anthocyanidin 5,3-O-glucosyltransferase GN=RhGT1 OS=Rosa hybrid cultivar PE=2 SV=1	TPA: hypothetical protein ZEAMMB73_026223 [Zea mays]
GRMZM2G122537	0.00288225	-2.16477	down	1.13709e-10	-2.40846	down	8.92774e-09	-2.48935	down	Putative WUSCHEL-related homeobox 2 OS=Oryza sativa subsp. japonica (Rice) PE=3 SV=1	putative wuschel homeobox protein [Zea mays]
GRMZM2G122762	5.75955e-07	#NAME?	down	1.23858e-84	-10.4344	down	1.35762e-59	-11.2511	down	Formin-like protein 5 GN=P0453E05.107 OS=Oryza sativa subsp. japonica (Rice) PE=2 SV=2	TPA: hypothetical protein ZEAMMB73_760841 [Zea mays]
GRMZM2G123407	1.74451e-07	2.42844	up	2.84815e-37	2.49037	up	1.41565e-07	1.2332	up	Lamin-like protein (Precursor) GN=At5g15350 OS=Arabidopsis thaliana (Mouse-ear cress) PE=1 SV=1	TPA: hypothetical protein ZEAMMB73_090596 [Zea mays]
GRMZM2G123457	0.00084135	#NAME?	down	4.04922e-07	-4.33248	down	5.2789e-06	#NAME?	down	Presenilin-like protein At2g29900 GN=At2g29900 OS=Arabidopsis thaliana (Mouse-ear cress) PE=2 SV=1	TPA: hypothetical protein ZEAMMB73_686136, partial [Zea mays]
GRMZM2G123489	2.18363e-11	-5.95853	down	2.90273e-85	-6.58742	down	4.26744e-44	-4.88233	down	Vegetative cell wall protein gp1 (Precursor) GN=GP1 OS=Chlamydomonas reinhardtii (Chlamydomonas smithii) PE=2 SV=1	TPA: hypothetical protein ZEAMMB73_149351 [Zea mays]
GRMZM2G123495	1.15976e-06	-2.37577	down	5.47646e-21	-2.19862	down	2.14055e-12	-1.75961	down	60S ribosomal protein L23 GN=T27C4.4 OS=Arabidopsis thaliana (Mouse-ear cress) PE=2 SV=3	uncharacterized protein LOC100272919 [Zea mays]
GRMZM2G124799	0.00651498	3.85012	up	0.00589413	3.93281	up	4.60917e-06	3.06847	up	O-methyltransferase ZRP4 GN=ZRP4 OS=Zea mays (Maize) PE=2 SV=1	hypothetical protein ZEAMMB73_831416 [Zea mays]
GRMZM2G124863	0.00098569	-1.66352	down	3.49787e-08	-1.16962	down	1.48776e-10	-1.55089	down	--	uncharacterized protein LOC100191169 [Zea mays]
GRMZM2G124872	0.00191476	-2.10497	down	4.50858e-12	-2.29662	down	2.09994e-07	-1.78376	down	Uncharacterized protein At1g04910 GN=At1g04910 OS=Arabidopsis thaliana (Mouse-ear cress) PE=1 SV=1	uncharacterized protein LOC100193756 [Zea mays]
GRMZM2G125151	3.9435e-08	#NAME?	down	6.96806e-11	#NAME?	down	6.66766e-19	#NAME?	down	ATP-dependent zinc metalloprotease FtsH GN=ftsH OS=Guillardia theta (Cryptomonas phi) PE=3 SV=1	hypothetical protein ZEAMMB73_705730 [Zea mays]
GRMZM2G125243	0.00135328	-2.65716	down	3.14907e-12	-3.24595	down	4.47975e-09	-2.94037	down	Transcription factor HBP-1b(c1) (Fragment) OS=Triticum aestivum (Wheat) PE=1 SV=2	unknown [Zea mays]
GRMZM2G125304	6.59635e-09	-10.6612	down	8.55439e-95	-10.4124	down	3.74141e-76	-9.14461	down	Proline-rich receptor-like protein kinase PERK10 GN=PERK10 OS=Arabidopsis thaliana (Mouse-ear cress) PE=1 SV=2	TPA: hypothetical protein ZEAMMB73_430239 [Zea mays]
GRMZM2G125747	0.000479363	#NAME?	down	2.25597e-16	#NAME?	down	7.65842e-10	#NAME?	down	--	hypothetical protein ZEAMMB73_226896 [Zea mays]
GRMZM2G125823	6.79299e-55	#NAME?	down	2.57878e-151	#NAME?	down	2.92227e-114	-7.11582	down	Heparanase-like protein 3 (Precursor) GN=At5g34940 OS=Arabidopsis thaliana (Mouse-ear cress) PE=2 SV=2	hypothetical protein ZEAMMB73_054082, partial [Zea mays]
GRMZM2G126106	6.64367e-11	#NAME?	down	1.49887e-31	#NAME?	down	1.00357e-17	-4.60603	down	--	TPA: hypothetical protein ZEAMMB73_654418 [Zea mays]
GRMZM2G126194	0.00573031	-3.64105	down	0.000160234	-3.75604	down	9.92657e-08	-4.00843	down	B3 domain-containing protein Os04g0386900 GN=OSJNBa0044M19.12 OS=Oryza sativa subsp. japonica (Rice) PE=2 SV=3	uncharacterized protein LOC100275071 [Zea mays]
GRMZM2G126408	1.51224e-05	#NAME?	down	8.93025e-11	#NAME?	down	2.21865e-11	#NAME?	down	Protein SCO1 homolog 2, mitochondrial (Precursor) GN=T19P19.130 OS=Arabidopsis thaliana (Mouse-ear cress) PE=2 SV=1	TPA: hypothetical protein ZEAMMB73_483430 [Zea mays]
GRMZM2G126900	0.00398346	-1.91887	down	2.82666e-14	-1.80793	down	2.01043e-17	-2.3179	down	Probable inositol oxygenase OS=Oryza sativa subsp. japonica (Rice) PE=2 SV=1	uncharacterized protein LOC100273421 [Zea mays]
GRMZM2G127123	0.000187798	3.09717	up	2.61162e-139	5.19576	up	2.11778e-37	3.07678	up	Beta-galactosidase 6 (Precursor) OS=Oryza sativa subsp. japonica (Rice) PE=1 SV=2	beta-galactosidase precursor [Zea mays]
GRMZM2G127478	0.000246243	#NAME?	down	3.18529e-09	#NAME?	down	2.33722e-08	#NAME?	down	--	hypothetical protein ZEAMMB73_563923 [Zea mays]
GRMZM2G127490	8.753e-05	2.05763	up	1.15832e-13	1.72293	up	0.000351803	1.70577	up	Transcription factor MYB86 GN=F21E10.4 OS=Arabidopsis thaliana (Mouse-ear cress) PE=2 SV=1	MYB transcription factor [Zea mays]
GRMZM2G127499	3.15436e-06	Inf	up	2.58946e-05	Inf	up	5.06517e-14	Inf	up	--	TPA: hypothetical protein ZEAMMB73_857263 [Zea mays]
GRMZM2G127911	0.00164705	-2.44913	down	1.67553e-11	-2.6392	down	1.54452e-05	-1.82823	down	Phosphopantothenoylcysteine decarboxylase GN=HAL3A OS=Arabidopsis thaliana (Mouse-ear cress) PE=1 SV=1	hypothetical protein ZEAMMB73_532730, partial [Zea mays]
GRMZM2G127924	3.84231e-08	6.6928	up	3.64971e-08	4.28858	up	0.00131783	Inf	up	BTB/POZ domain-containing protein At1g67900 GN=At1g67900 OS=Arabidopsis thaliana (Mouse-ear cress) PE=1 SV=1	putative phototropic-resoponsive NPH3 family protein [Zea mays]
GRMZM2G127984	1.99017e-07	-4.30013	down	1.29724e-10	-3.23506	down	4.31092e-08	-2.20321	down	Probable protein kinase At2g41970 GN=At2g41970 OS=Arabidopsis thaliana (Mouse-ear cress) PE=2 SV=1	uncharacterized LOC100272326 [Zea mays]
GRMZM2G128029	0.000534911	#NAME?	down	7.03577e-06	-5.7298	down	0.00119957	#NAME?	down	CASP-like protein Os11g0549625 OS=Oryza sativa subsp. japonica (Rice) PE=3 SV=1	hypothetical protein ZEAMMB73_135183 [Zea mays]
GRMZM2G128156	0.00604649	#NAME?	down	7.64006e-07	#NAME?	down	0.000219356	-4.68225	down	EIN3-binding F-box protein 1 GN=F13B15.15 OS=Arabidopsis thaliana (Mouse-ear cress) PE=1 SV=1	TPA: hypothetical protein ZEAMMB73_857721 [Zea mays]
GRMZM2G128179	6.4674e-12	-3.64935	down	6.54098e-36	-3.63921	down	5.08569e-43	-4.30888	down	Probable methyltransferase PMT15 GN=At4g00750 OS=Arabidopsis thaliana (Mouse-ear cress) PE=1 SV=1	TPA: hypothetical protein ZEAMMB73_585119 [Zea mays]
GRMZM2G128617	0.000118216	2.20273	up	2.24519e-11	3.93414	up	9.72826e-08	2.84762	up	BI1-like protein GN=At4g15470 OS=Arabidopsis thaliana (Mouse-ear cress) PE=2 SV=1	TPA: hypothetical protein ZEAMMB73_665176 [Zea mays]
GRMZM2G128880	8.87192e-06	-3.78442	down	4.7332e-26	-4.38996	down	2.15985e-13	-3.1933	down	--	unknown [Zea mays]
GRMZM2G128902	0.00142226	-3.14033	down	2.19173e-05	-2.22272	down	1.57465e-05	-2.46095	down	--	uncharacterized protein LOC100275076 [Zea mays]
GRMZM2G129135	0.00161052	2.70531	up	3.14918e-07	2.37588	up	1.82447e-14	3.35631	up	Tetraspanin-10 GN=TET10 OS=Arabidopsis thaliana (Mouse-ear cress) PE=2 SV=1	unknown [Zea mays]
GRMZM2G129597	1.77289e-12	#NAME?	down	1.29562e-38	#NAME?	down	6.69675e-35	-8.62492	down	--	TPA: hypothetical protein ZEAMMB73_635487 [Zea mays]
GRMZM2G129879	4.67848e-06	2.13981	up	2.80019e-12	1.67608	up	6.17354e-08	1.25626	up	--	hypothetical protein [Zea mays]
GRMZM2G130173	0.000272323	-5.69289	down	6.28874e-17	-7.64694	down	1.79896e-12	-6.0977	down	Metallothionein-like protein 2C OS=Oryza sativa subsp. japonica (Rice) PE=2 SV=1	hypothetical protein ZEAMMB73_734428 [Zea mays]
GRMZM2G130389	3.65069e-09	5.15428	up	4.34875e-16	4.36276	up	3.0179e-06	3.85441	up	G-type lectin S-receptor-like serine/threonine-protein kinase SD1-13 (Precursor) GN=T23J18.2 OS=Arabidopsis thaliana (Mouse-ear cress) PE=1 SV=2	uncharacterized LOC100277626 [Zea mays]
GRMZM2G131205	0.00180844	1.71042	up	2.75806e-11	2.05417	up	0.0014617	1.81729	up	Cinnamoyl-CoA reductase 1 GN=T24D18.5 OS=Arabidopsis thaliana (Mouse-ear cress) PE=1 SV=1	unknown [Zea mays]
GRMZM2G131243	2.44543e-09	-5.64331	down	2.50388e-89	-7.47209	down	4.26313e-71	-8.45042	down	Anthocyanidin reductase GN=T13M11.8 OS=Arabidopsis thaliana (Mouse-ear cress) PE=1 SV=2	uncharacterized protein LOC100191371 [Zea mays]
GRMZM2G131638	0.000242397	-2.48247	down	9.62485e-16	-3.029	down	4.62569e-15	-2.74206	down	Protein CYPRO4 GN=CYPRO4 OS=Cynara cardunculus (Cardoon) PE=2 SV=1	hypothetical protein ZEAMMB73_422633 [Zea mays]
GRMZM2G132284	0.000545168	3.59026	up	3.93895e-29	5.05523	up	1.54281e-11	3.78664	up	--	hypothetical protein ZEAMMB73_912670 [Zea mays]
GRMZM2G132442	0.000196491	-1.99058	down	1.03803e-29	-2.87405	down	2.03712e-10	-1.70966	down	Annexin D3 GN=T6A23.4 OS=Arabidopsis thaliana (Mouse-ear cress) PE=2 SV=2	hypothetical protein ZEAMMB73_094113 [Zea mays]
GRMZM2G132678	9.68419e-15	Inf	up	3.90782e-14	Inf	up	3.33054e-23	Inf	up	Shikimate O-hydroxycinnamoyltransferase GN=K19E20.4 OS=Arabidopsis thaliana (Mouse-ear cress) PE=2 SV=1	TPA: hypothetical protein ZEAMMB73_253092 [Zea mays]
GRMZM2G133249	0.000778858	-1.76004	down	6.56073e-10	-1.83576	down	6.03971e-17	-2.12939	down	Zinc-metallopeptidase, peroxisomal GN=PXM16 OS=Arabidopsis thaliana (Mouse-ear cress) PE=2 SV=1	hypothetical protein ZEAMMB73_721591 [Zea mays]
GRMZM2G133430	0.00079025	-2.38983	down	1.82783e-18	-3.06645	down	4.91375e-17	-3.10504	down	--	hypothetical protein ZEAMMB73_134454 [Zea mays]
GRMZM2G134450	0.00575047	-1.84793	down	0.0014009	-1.16892	down	0.000323445	-1.91548	down	Cation/calcium exchanger 1 OS=Arabidopsis thaliana (Mouse-ear cress) PE=2 SV=1	uncharacterized protein LOC100279327 [Zea mays]
GRMZM2G134604	0.00217265	#NAME?	down	5.25871e-10	#NAME?	down	0.000107368	#NAME?	down	--	unknown [Zea mays]
GRMZM2G134711	1.38425e-27	5.64999	up	6.83528e-151	6.05645	up	1.15792e-100	6.15096	up	--	hypothetical protein [Zea mays]
GRMZM2G134951	5.44337e-09	#NAME?	down	6.03352e-10	-3.75373	down	1.72509e-14	#NAME?	down	Pre-mRNA-processing protein 40A OS=Arabidopsis thaliana (Mouse-ear cress) PE=1 SV=1	unknown [Zea mays]
GRMZM2G135052	5.23393e-06	3.71109	up	3.20408e-23	3.88175	up	1.01634e-10	3.77667	up	Transcription factor ASG4 GN=F22L4.18 OS=Arabidopsis thaliana (Mouse-ear cress) PE=2 SV=1	putative MYB DNA-binding domain superfamily protein [Zea mays]
GRMZM2G135091	0.00897009	2.1359	up	2.24123e-08	1.81571	up	4.95333e-08	1.90867	up	Phosphoenolpyruvate carboxylase kinase 2 GN=PPCK2 OS=Arabidopsis thaliana (Mouse-ear cress) PE=1 SV=2	putative phosphoenolpyruvate carboxylase kinase family protein [Zea mays]
GRMZM2G135893	6.02927e-11	-4.75433	down	5.00475e-49	-4.2191	down	1.68557e-26	-3.09	down	Probable phospholipid hydroperoxide glutathione peroxidase 6, mitochondrial (Precursor) GN=T5C23.30 OS=Arabidopsis thaliana (Mouse-ear cress) PE=2 SV=2	unknown [Zea mays]
GRMZM2G135960	5.63829e-18	5.73076	up	8.62942e-05	2.10051	up	2.69073e-17	4.56688	up	26.2 kDa heat shock protein, mitochondrial (Precursor) GN=P0436F11.23 OS=Oryza sativa subsp. japonica (Rice) PE=2 SV=1	unknown [Zea mays]
GRMZM2G136270	5.43989e-05	#NAME?	down	7.63498e-17	#NAME?	down	1.18087e-05	-2.99726	down	--	TPA: hypothetical protein ZEAMMB73_533979 [Zea mays]
GRMZM2G136455	0.00449039	2.58434	up	0.0052489	1.44442	up	3.8402e-09	2.23948	up	Ras-related protein RABD2c OS=Arabidopsis thaliana (Mouse-ear cress) PE=2 SV=1	hypothetical protein ZEAMMB73_080599 [Zea mays]
GRMZM2G136624	9.19108e-09	#NAME?	down	2.64908e-26	#NAME?	down	1.86978e-23	#NAME?	down	--	TPA: hypothetical protein ZEAMMB73_664013 [Zea mays]
GRMZM2G137009	1.3411e-08	4.9601	up	9.31523e-21	Inf	up	5.23639e-32	7.53475	up	Extensin (Precursor) GN=HRGP OS=Zea mays (Maize) PE=2 SV=1	putative DUF566 domain containing family protein [Zea mays]
GRMZM2G137174	1.06032e-06	-5.13355	down	4.50215e-18	-5.41424	down	1.45586e-17	-5.74004	down	Patatin-3-Kuras 1 (Precursor) GN=pat3-k1 OS=Solanum tuberosum (Potato) PE=1 SV=1	hypothetical protein [Zea mays]
GRMZM2G137176	1.0074e-05	-7.29699	down	0.000474498	-3.51955	down	0.000107967	-5.27649	down	--	hypothetical protein [Zea mays]
GRMZM2G137293	6.6486e-14	#NAME?	down	2.94286e-24	#NAME?	down	5.41128e-19	#NAME?	down	Thioredoxin-like 3-1, chloroplastic OS=Oryza sativa subsp. japonica (Rice) PE=2 SV=2	TPA: hypothetical protein ZEAMMB73_477465 [Zea mays]
GRMZM2G137413	0.00485855	1.59806	up	1.44663e-09	1.61377	up	1.88051e-05	1.26435	up	Auxin response factor 7 GN=OSJNBb0038F20.6 OS=Oryza sativa subsp. japonica (Rice) PE=2 SV=1	auxin response factor 14 [Zea mays]
GRMZM2G137596	5.45681e-06	#NAME?	down	0.00722233	-1.95472	down	0.000321358	-3.15978	down	--	TPA: hypothetical protein ZEAMMB73_933182 [Zea mays]
GRMZM2G137816	2.4812e-07	3.54711	up	1.66522e-15	2.55383	up	0.000601893	2.38889	up	Uncharacterized protein ycf36 GN=ycf36 OS=Pyropia yezoensis (Red alga) PE=3 SV=1	hypothetical protein ZEAMMB73_625859 [Zea mays]
GRMZM2G137954	0.000170595	3.33717	up	8.9668e-07	1.94978	up	3.19502e-13	2.34195	up	Bidirectional sugar transporter SWEET4 OS=Oryza sativa subsp. japonica (Rice) PE=2 SV=1	uncharacterized protein LOC100273706 [Zea mays]
GRMZM2G138029	0.00106551	#NAME?	down	7.68177e-09	-4.06194	down	7.74853e-05	-3.59064	down	--	hypothetical protein ZEAMMB73_533242 [Zea mays]
GRMZM2G138074	3.88591e-14	-3.5473	down	8.98209e-29	-2.73668	down	1.40241e-49	-3.59752	down	Cytochrome P450 98A1 GN=CYP98A1 OS=Sorghum bicolor (Sorghum) PE=2 SV=1	putative cytochrome P450 superfamily protein [Zea mays]
GRMZM2G138398	0.000535139	#NAME?	down	1.01728e-06	#NAME?	down	6.76737e-09	#NAME?	down	--	TPA: hypothetical protein ZEAMMB73_346857 [Zea mays]
GRMZM2G138632	0.00355045	-4.55099	down	6.73222e-13	-4.551	down	1.22263e-12	-4.1716	down	--	uncharacterized protein LOC100193981 [Zea mays]
GRMZM2G138750	0.000256302	-3.09385	down	0.00083037	-2.17621	down	3.06258e-07	-2.30558	down	Cytochrome P450 734A6 GN=OSJNBb0008D07.26 OS=Oryza sativa subsp. japonica (Rice) PE=2 SV=1	TPA: putative cytochrome P450 superfamily protein [Zea mays]
GRMZM2G139157	0.000379391	-5.29277	down	3.30208e-31	-5.43759	down	2.52216e-31	-5.29386	down	Probable receptor-like protein kinase At5g15080 GN=At5g15080 OS=Arabidopsis thaliana (Mouse-ear cress) PE=1 SV=1	hypothetical protein ZEAMMB73_934668 [Zea mays]
GRMZM2G139805	0.000189701	-3.26248	down	1.58591e-07	-2.51667	down	3.18515e-08	-2.64385	down	--	brain protein 44-like protein [Zea mays]
GRMZM2G139931	0.00790256	1.38367	up	6.37436e-11	1.39274	up	5.21483e-08	1.33113	up	Probable potassium transporter 14 GN=P0409B11.4 OS=Oryza sativa subsp. japonica (Rice) PE=2 SV=1	TPA: hypothetical protein ZEAMMB73_290828 [Zea mays]
GRMZM2G140107	4.50098e-05	2.98924	up	5.97094e-19	2.78085	up	4.00568e-16	2.06427	up	Sucrose-phosphate synthase GN=SPS OS=Zea mays (Maize) PE=1 SV=1	TPA: putative sucrose-phosphate synthase family protein [Zea mays]
GRMZM2G140754	0.0016161	2.59369	up	1.37036e-07	2.23016	up	0.00154425	2.33345	up	Probable alanine--tRNA ligase, chloroplastic GN=OSTLU_32618 OS=Ostreococcus lucimarinus (strain CCE9901) PE=3 SV=1	unknown [Zea mays]
GRMZM2G140915	6.37664e-08	#NAME?	down	2.58276e-19	#NAME?	down	1.40534e-24	#NAME?	down	Cytochrome P450 71A1 GN=CYP71A1 OS=Persea americana (Avocado) PE=1 SV=2	unknown [Zea mays]
GRMZM2G140968	0.000432647	#NAME?	down	9.14437e-09	#NAME?	down	2.32887e-10	#NAME?	down	--	TPA: hypothetical protein ZEAMMB73_630347 [Zea mays]
GRMZM2G141219	0.00817809	-4.64814	down	2.61455e-11	#NAME?	down	1.54255e-13	-7.11218	down	AP2-like ethylene-responsive transcription factor At1g16060 GN=At1g16060 OS=Arabidopsis thaliana (Mouse-ear cress) PE=2 SV=1	TPA: putative AP2/EREBP transcription factor superfamily protein [Zea mays]
GRMZM2G141325	1.28397e-06	-4.20151	down	0.00264028	-2.19056	down	0.00039763	-2.30709	down	Protodermal factor 1 (Precursor) GN=PDF1 OS=Arabidopsis thaliana (Mouse-ear cress) PE=2 SV=1	hypothetical protein ZEAMMB73_750604 [Zea mays]
GRMZM2G141955	0.000793465	1.63843	up	1.48564e-19	1.76492	up	1.43032e-08	1.32124	up	Protein YABBY 6 GN=YAB6 OS=Oryza sativa subsp. japonica (Rice) PE=2 SV=1	uncharacterized protein LOC100272921 [Zea mays]
GRMZM2G141978	0.000359791	-4.32406	down	0.00116485	-2.16966	down	1.28597e-06	-4.16156	down	--	hypothetical protein ZEAMMB73_446543 [Zea mays]
GRMZM2G142063	0.000187428	7.42711	up	8.21331e-42	3.3871	up	5.172e-15	2.70049	up	Probable inositol transporter 2 GN=INT2 OS=Arabidopsis thaliana (Mouse-ear cress) PE=1 SV=1	TPA: hypothetical protein ZEAMMB73_270571 [Zea mays]
GRMZM2G142962	0.00471681	-2.2141	down	0.00320518	-1.50193	down	0.00119365	-1.67149	down	Homeobox-leucine zipper protein HOX27 GN=OSJNOa174H12.5 OS=Oryza sativa subsp. japonica (Rice) PE=2 SV=1	TPA: putative homeobox DNA-binding and leucine zipper domain family protein [Zea mays]
GRMZM2G143210	0.00234489	Inf	up	8.99146e-08	Inf	up	0.00682167	Inf	up	Probable potassium transporter 11 GN=OSJNBa0070C17.23 OS=Oryza sativa subsp. japonica (Rice) PE=2 SV=3	TPA: hypothetical protein ZEAMMB73_039832 [Zea mays]
GRMZM2G143352	3.92394e-09	-6.37134	down	7.10925e-10	-4.34415	down	2.07403e-14	-4.16384	down	Auxin-responsive protein IAA33 GN=IAA33 OS=Arabidopsis thaliana (Mouse-ear cress) PE=2 SV=1	hypothetical protein ZEAMMB73_991572 [Zea mays]
GRMZM2G143373	0.00219457	3.44046	up	6.3094e-09	4.34129	up	4.79801e-05	1.94288	up	11-beta-hydroxysteroid dehydrogenase 1B GN=HSD1 OS=Arabidopsis thaliana (Mouse-ear cress) PE=1 SV=1	cis-2,3-dihydrobiphenyl-2,3-diol dehydrogenase [Zea mays]
GRMZM2G143403	1.01923e-10	Inf	up	1.23592e-52	Inf	up	2.81639e-16	Inf	up	--	TPA: hypothetical protein ZEAMMB73_508157 [Zea mays]
GRMZM2G143460	6.40421e-07	-5.62081	down	3.50795e-08	-4.09031	down	9.36854e-09	-3.71841	down	Arginine/serine-rich protein 45 GN=F19K19.9 OS=Arabidopsis thaliana (Mouse-ear cress) PE=1 SV=1	hypothetical protein ZEAMMB73_196595 [Zea mays]
GRMZM2G143522	7.99985e-12	-4.94291	down	3.74124e-20	-3.96294	down	3.79444e-27	-4.65822	down	Formin-like protein 13 GN=FH13 OS=Arabidopsis thaliana (Mouse-ear cress) PE=2 SV=3	hypothetical protein ZEAMMB73_384167 [Zea mays]
GRMZM2G143871	0.00079025	Inf	up	1.51129e-16	Inf	up	1.11631e-05	Inf	up	Salicylate O-methyltransferase GN=SAMT OS=Clarkia breweri (Fairy fans) PE=1 SV=1	hypothetical protein ZEAMMB73_377764 [Zea mays]
GRMZM2G144097	0.000441712	-2.0706	down	3.65719e-50	-3.91373	down	3.9057e-43	-3.74455	down	Transcription factor EMB1444 GN=EMB1444 OS=Arabidopsis thaliana (Mouse-ear cress) PE=2 SV=1	putative HLH DNA-binding domain superfamily protein [Zea mays]
GRMZM2G144421	2.30628e-12	-6.23903	down	2.34127e-13	-3.66883	down	7.58386e-13	-3.1016	down	Auxin-induced protein 6B OS=Glycine max (Soybean) PE=2 SV=1	hypothetical protein ZEAMMB73_461401 [Zea mays]
GRMZM2G144451	3.28738e-07	#NAME?	down	3.84597e-13	#NAME?	down	2.19969e-12	-6.08709	down	--	hypothetical protein [Zea mays]
GRMZM2G145204	1.07481e-23	#NAME?	down	6.66132e-52	#NAME?	down	6.68542e-57	#NAME?	down	--	hypothetical protein ZEAMMB73_946333 [Zea mays]
GRMZM2G145583	8.02246e-05	-3.87925	down	6.03289e-13	-4.49807	down	4.58833e-16	-4.03393	down	Early nodulin-20 (Precursor) GN=ENOD20 OS=Medicago truncatula (Barrel medic) PE=3 SV=1	hypothetical protein [Zea mays]
GRMZM2G145651	3.39084e-06	-2.3654	down	7.23979e-10	-1.90275	down	2.42771e-14	-2.14003	down	Glucan endo-1,3-beta-glucosidase (Precursor) GN=GLC1 OS=Triticum aestivum (Wheat) PE=2 SV=1	hypothetical protein precursor [Zea mays]
GRMZM2G145756	1.22058e-05	-3.15637	down	4.05338e-12	-2.43433	down	6.04212e-17	-2.81252	down	Serine/threonine-protein kinase TIO GN=F14I3.15 OS=Arabidopsis thaliana (Mouse-ear cress) PE=1 SV=1	TPA: hypothetical protein ZEAMMB73_380684 [Zea mays]
GRMZM2G146192	0.00160398	-2.33701	down	4.51036e-09	-2.2829	down	1.91221e-20	-3.82384	down	Probable beta-D-xylosidase 2 (Precursor) GN=BXL2 OS=Arabidopsis thaliana (Mouse-ear cress) PE=2 SV=1	uncharacterized protein LOC100279508 precursor [Zea mays]
GRMZM2G146200	0.000103753	#NAME?	down	2.43664e-06	#NAME?	down	2.3392e-08	#NAME?	down	--	hypothetical protein ZEAMMB73_550833 [Zea mays]
GRMZM2G146511	9.39869e-07	Inf	up	8.66101e-15	Inf	up	2.01649e-15	Inf	up	--	hypothetical protein ZEAMMB73_490887 [Zea mays]
GRMZM2G146778	1.79461e-22	Inf	up	9.90604e-08	Inf	up	7.81348e-05	Inf	up	2,3-bisphosphoglycerate-independent phosphoglycerate mutase OS=Zea mays (Maize) PE=1 SV=1	hypothetical protein ZEAMMB73_506191 [Zea mays]
GRMZM2G146913	0.00573031	3.27941	up	9.53616e-07	4.27396	up	0.000498281	2.81937	up	Probable glutathione S-transferase GSTU6 GN=OSJNBb0038A07.2 OS=Oryza sativa subsp. japonica (Rice) PE=2 SV=2	TPA: glutathione S-transferase GSTU6 [Zea mays]
GRMZM2G147210	3.67266e-40	Inf	up	1.08534e-109	Inf	up	3.24498e-24	9.4208	up	Protein disulfide-isomerase (Precursor) GN=PDI OS=Zea mays (Maize) PE=2 SV=1	putative protein disulfide isomerase family protein [Zea mays]
GRMZM2G147245	4.38511e-05	-5.28157	down	8.82818e-54	-5.69649	down	2.34646e-07	-6.61356	down	Trans-cinnamate 4-monooxygenase GN=CYP73A14 OS=Glycyrrhiza echinata (Licorice) PE=2 SV=1	putative cytochrome P450 superfamily protein [Zea mays]
GRMZM2G147399	0.00335936	-1.8322	down	1.72438e-33	-3.94146	down	7.04286e-40	-3.78651	down	Early nodulin-93 OS=Glycine max (Soybean) PE=2 SV=1	early nodulin 93 [Zea mays]
GRMZM2G147787	0.000269784	-3.31955	down	9.15295e-50	-4.13796	down	0.000266962	-3.51613	down	Formin-like protein 5 GN=P0453E05.107 OS=Oryza sativa subsp. japonica (Rice) PE=2 SV=2	hypothetical protein ZEAMMB73_137407 [Zea mays]
GRMZM2G148022	2.38975e-07	-5.26418	down	8.92685e-09	-2.5597	down	2.67308e-12	-3.36431	down	Transcription factor PCF7 OS=Oryza sativa subsp. japonica (Rice) PE=2 SV=2	hypothetical protein ZEAMMB73_933782 [Zea mays]
GRMZM2G148060	5.35273e-08	6.67931	up	0.00184676	3.4248	up	2.23863e-22	5.34288	up	Solute carrier family 40 member 1 OS=Oryza sativa subsp. japonica (Rice) PE=2 SV=1	putative ferroportin-domain family protein [Zea mays]
GRMZM2G149236	2.73588e-06	#NAME?	down	7.17183e-12	#NAME?	down	4.43949e-12	#NAME?	down	--	hypothetical protein [Zea mays]
GRMZM2G149277	1.19146e-07	#NAME?	down	3.90699e-19	#NAME?	down	2.31487e-17	#NAME?	down	LRR receptor-like serine/threonine-protein kinase EFR (Precursor) GN=EFR OS=Arabidopsis thaliana (Mouse-ear cress) PE=1 SV=1	uncharacterized LOC100383362 [Zea mays]
GRMZM2G149289	2.05701e-12	-3.9777	down	1.164e-14	-2.17565	down	2.0343e-15	-2.24752	down	Serine/threonine-protein kinase AtPK1/AtPK6 GN=F17O14.20 OS=Arabidopsis thaliana (Mouse-ear cress) PE=1 SV=1	putative AGC protein kinase family protein [Zea mays]
GRMZM2G149323	2.79405e-10	-7.05199	down	4.4807e-24	-7.92294	down	3.63688e-15	-4.31381	down	--	hypothetical protein [Zea mays]
GRMZM2G149392	0.00132354	1.96997	up	2.10789e-06	1.46743	up	4.82895e-07	1.64878	up	--	unknown [Zea mays]
GRMZM2G149800	4.44566e-11	3.09417	up	5.13451e-06	1.28896	up	3.88196e-24	2.45217	up	--	hypothetical protein ZEAMMB73_952033 [Zea mays]
GRMZM2G150448	0.000219128	-2.92264	down	3.04974e-18	-4.24279	down	3.87915e-11	-3.21967	down	Probable inactive receptor kinase RLK902 (Precursor) GN=RLK902 OS=Arabidopsis thaliana (Mouse-ear cress) PE=1 SV=1	putative leucine-rich repeat receptor-like protein kinase family protein [Zea mays]
GRMZM2G150450	0.00964414	3.03295	up	0.000543397	1.77928	up	5.38928e-09	2.84582	up	Copper transport protein CCH GN=CCH OS=Arabidopsis thaliana (Mouse-ear cress) PE=1 SV=1	TPA: metal ion binding protein [Zea mays]
GRMZM2G150859	0.00226294	1.77959	up	0.000223183	1.03676	up	1.10986e-05	1.27987	up	Arginine/serine-rich protein 45 GN=F19K19.9 OS=Arabidopsis thaliana (Mouse-ear cress) PE=1 SV=1	TPA: hypothetical protein ZEAMMB73_923839 [Zea mays]
GRMZM2G150884	2.2283e-07	2.84155	up	1.44293e-27	3.50226	up	6.23115e-07	3.13808	up	--	hypothetical protein ZEAMMB73_646481 [Zea mays]
GRMZM2G150962	0.000852518	-2.54111	down	6.40263e-16	-3.17934	down	1.22953e-13	-2.50531	down	Formin-like protein 16 (Precursor) GN=OsJ_008039 OS=Oryza sativa subsp. japonica (Rice) PE=2 SV=1	TPA: carboxyl-terminal proteinase [Zea mays]
GRMZM2G151452	1.00438e-05	Inf	up	5.11411e-10	Inf	up	1.20801e-06	Inf	up	--	hypothetical protein ZEAMMB73_600565 [Zea mays]
GRMZM2G151909	0.0029157	-2.94001	down	0.0049638	-1.46729	down	4.29536e-09	-2.76439	down	Arginine/serine-rich protein 45 GN=F19K19.9 OS=Arabidopsis thaliana (Mouse-ear cress) PE=1 SV=1	DNA-binding WRKY [Zea mays]
GRMZM2G152140	0.000694452	-3.8969	down	5.50216e-07	-3.60433	down	1.02651e-05	-2.67879	down	--	TPA: hypothetical protein ZEAMMB73_708065 [Zea mays]
GRMZM2G152436	0.000537281	2.08979	up	2.41844e-09	1.67802	up	2.19395e-09	1.87046	up	26S proteasome non-ATPase regulatory subunit 14 homolog GN=RPN11 OS=Arabidopsis thaliana (Mouse-ear cress) PE=1 SV=1	hypothetical protein ZEAMMB73_019879 [Zea mays]
GRMZM2G152496	1.02277e-09	Inf	up	0.000127743	Inf	up	3.84866e-15	Inf	up	--	TPA: hypothetical protein ZEAMMB73_789629 [Zea mays]
GRMZM2G152796	0.000146096	-2.67152	down	3.22495e-08	-1.52188	down	6.53318e-14	-2.93989	down	Auxin-responsive protein IAA14 GN=OSJNBa0094F01.9 OS=Oryza sativa subsp. japonica (Rice) PE=2 SV=1	unknown [Zea mays]
GRMZM2G152815	0.000502015	Inf	up	3.01784e-10	Inf	up	1.26011e-10	Inf	up	--	putative RING zinc finger domain superfamily protein [Zea mays]
GRMZM2G153434	1.19159e-07	-5.01839	down	0.000302471	-1.8396	down	0.000148143	-2.1518	down	--	uncharacterized protein LOC100273653 [Zea mays]
GRMZM2G153445	3.32807e-06	#NAME?	down	1.28669e-15	#NAME?	down	3.34572e-08	#NAME?	down	--	hypothetical protein [Zea mays]
GRMZM2G153569	0.000280163	-2.21149	down	0.000103884	-1.56215	down	3.73943e-09	-1.50931	down	Elongation factor 1-delta 1 OS=Oryza sativa subsp. japonica (Rice) PE=2 SV=3	elongation factor 1-delta 1 [Zea mays]
GRMZM2G154146	6.43234e-06	-3.12021	down	1.57102e-12	-2.20746	down	1.18711e-15	-2.72703	down	Nitrate reductase [NADH] 1 GN=P0470B03.25 OS=Oryza sativa subsp. japonica (Rice) PE=2 SV=3	hypothetical protein ZEAMMB73_642966 [Zea mays]
GRMZM2G154211	5.49487e-10	5.06648	up	4.48404e-33	2.93522	up	9.5983e-11	4.07816	up	Sulfate transporter 3.1 OS=Arabidopsis thaliana (Mouse-ear cress) PE=2 SV=1	uncharacterized protein LOC100273198 [Zea mays]
GRMZM2G154223	2.2687e-17	-6.09422	down	7.85887e-51	-4.35889	down	4.94673e-65	-5.14842	down	Zinc finger CCCH domain-containing protein 28 GN=OJ000114_01.2 OS=Oryza sativa subsp. japonica (Rice) PE=2 SV=1	hypothetical protein [Zea mays]
GRMZM2G154278	6.73097e-28	#NAME?	down	1.46497e-68	#NAME?	down	8.29704e-60	#NAME?	down	--	uncharacterized protein LOC100192769 [Zea mays]
GRMZM2G154628	0.00103681	3.97684	up	1.18714e-06	2.06938	up	0.00517631	1.56798	up	Aquaporin PIP2-4 GN=PIP2-4 OS=Zea mays (Maize) PE=1 SV=1	aquaporin PIP2-4 [Zea mays]
GRMZM2G154735	7.13331e-08	-4.89204	down	7.75714e-37	-4.74515	down	9.3645e-10	-5.07749	down	Protein HVA22 GN=HVA22 OS=Hordeum vulgare (Barley) PE=2 SV=1	LOC100281016 [Zea mays]
GRMZM2G155232	3.41903e-07	2.36913	up	4.14727e-30	2.42839	up	1.15428e-15	1.89189	up	Serine carboxypeptidase 2 chain B (Precursor) GN=CBP2 OS=Triticum aestivum (Wheat) PE=1 SV=2	unknown [Zea mays]
GRMZM2G155502	0.00705142	-4.51762	down	1.21159e-09	-3.43404	down	2.36795e-20	-5.95528	down	Aldehyde dehydrogenase family 3 member F1 GN=ALDH3F1 OS=Arabidopsis thaliana (Mouse-ear cress) PE=2 SV=2	unknown [Zea mays]
GRMZM2G156121	8.88791e-23	Inf	up	3.07907e-53	Inf	up	3.16711e-51	Inf	up	Pollen-specific leucine-rich repeat extensin-like protein 2 (Precursor) GN=PEX2 OS=Arabidopsis thaliana (Mouse-ear cress) PE=1 SV=1	hypothetical protein ZEAMMB73_835794 [Zea mays]
GRMZM2G156310	0.00301796	-3.19067	down	3.04347e-50	-3.02828	down	1.30453e-12	-4.02642	down	Probable carboxylesterase 2 GN=CXE2 OS=Arabidopsis thaliana (Mouse-ear cress) PE=2 SV=1	uncharacterized LOC100273481 [Zea mays]
GRMZM2G156632	7.94474e-06	7.24488	up	5.64925e-07	3.21721	up	0.00153549	3.98176	up	Bowman-Birk type wound-induced proteinase inhibitor WIP1 (Precursor) GN=WIP1 OS=Zea mays (Maize) PE=2 SV=1	Bowman-Birk type wound-induced proteinase inhibitor WIP1 precursor [Zea mays]
GRMZM2G156656	5.7861e-06	-5.16025	down	4.47182e-24	-7.92334	down	5.20573e-26	-8.14469	down	Zinc finger CCCH domain-containing protein 53 GN=OSJNBa0008J01.35 OS=Oryza sativa subsp. japonica (Rice) PE=2 SV=1	TPA: putative RNA-binding zinc finger family protein [Zea mays]
GRMZM2G156748	0.00501292	-2.39357	down	3.64739e-25	-3.74413	down	2.37011e-15	-3.38098	down	Achilleol B synthase OS=Oryza sativa subsp. japonica (Rice) PE=1 SV=1	cycloartenol synthase [Zea mays]
GRMZM2G157990	3.79715e-16	#NAME?	down	5.43596e-26	-8.0517	down	5.904e-22	#NAME?	down	--	hypothetical protein ZEAMMB73_971517 [Zea mays]
GRMZM2G158313	0.000501865	-1.68976	down	8.95132e-08	-1.07705	down	1.75684e-14	-1.75674	down	Transcription factor RF2b GN=RF2b OS=Oryza sativa subsp. japonica (Rice) PE=1 SV=1	putative bZIP transcription factor superfamily protein [Zea mays]
GRMZM2G158469	0.00142651	Inf	up	3.81922e-07	Inf	up	1.71457e-05	Inf	up	Mediator of RNA polymerase II transcription subunit 37f (Precursor) GN=At5g42020 OS=Arabidopsis thaliana (Mouse-ear cress) PE=1 SV=2	hypothetical protein ZEAMMB73_132487 [Zea mays]
GRMZM2G158586	0.000106463	#NAME?	down	5.263e-10	#NAME?	down	0.00372086	-5.13306	down	WD-40 repeat-containing protein MSI4 GN=F3P11.12 OS=Arabidopsis thaliana (Mouse-ear cress) PE=1 SV=3	hypothetical protein ZEAMMB73_626410 [Zea mays]
GRMZM2G159032	0.000545957	-1.72303	down	9.56824e-20	-1.60404	down	4.90337e-10	-1.47281	down	Histone deacetylase HDT3 GN=HDT3 OS=Zea mays (Maize) PE=2 SV=1	histone deacetylase 2b [Zea mays]
GRMZM2G160444	0.0037279	-2.58974	down	4.3068e-17	-2.49679	down	2.65543e-33	-3.39765	down	Interactor of constitutive active ROPs 1 GN=ICR1 OS=Arabidopsis thaliana (Mouse-ear cress) PE=1 SV=1	hypothetical protein ZEAMMB73_257497 [Zea mays]
GRMZM2G160927	0.000482422	-1.6936	down	1.20464e-22	-1.82835	down	1.65072e-12	-1.62166	down	--	TPA: hypothetical protein ZEAMMB73_992736 [Zea mays]
GRMZM2G160990	2.49739e-06	-4.09561	down	1.47715e-21	-3.72147	down	2.76604e-10	-4.60356	down	Gamma-gliadin (Precursor) OS=Triticum aestivum (Wheat) PE=3 SV=1	putative DUF1421 domain family protein [Zea mays]
GRMZM2G161491	5.63635e-18	#NAME?	down	4.41122e-16	-8.00299	down	2.07579e-29	#NAME?	down	--	hypothetical protein ZEAMMB73_295944 [Zea mays]
GRMZM2G161507	0.000273855	#NAME?	down	8.93025e-11	#NAME?	down	3.09665e-06	#NAME?	down	--	hypothetical protein [Zea mays]
GRMZM2G161641	0.000479363	#NAME?	down	3.06169e-09	-4.68892	down	2.53269e-08	-5.51179	down	Probable amino acid permease 7 GN=AAP7 OS=Arabidopsis thaliana (Mouse-ear cress) PE=1 SV=1	hypothetical protein ZEAMMB73_525935 [Zea mays]
GRMZM2G161761	2.49303e-14	#NAME?	down	4.56835e-33	#NAME?	down	2.2547e-29	-8.34112	down	--	hypothetical protein ZEAMMB73_183782 [Zea mays]
GRMZM2G162333	7.23336e-41	-9.09784	down	4.29466e-131	-8.38905	down	1.21166e-107	#NAME?	down	Probable pectinesterase 68 (Precursor) GN=MNJ7.9 OS=Arabidopsis thaliana (Mouse-ear cress) PE=2 SV=1	unknown [Zea mays]
GRMZM2G162783	9.45671e-08	10.0177	up	1.78857e-26	3.55403	up	2.07537e-17	Inf	up	UDP-glycosyltransferase 72B1 GN=UGT72B1 OS=Arabidopsis thaliana (Mouse-ear cress) PE=1 SV=1	hypothetical protein ZEAMMB73_016212 [Zea mays]
GRMZM2G162829	0.00118461	2.55001	up	0.00360244	1.8285	up	8.288e-09	2.16703	up	Putative receptor-like protein kinase At3g47110 (Precursor) GN=At3g47110 OS=Arabidopsis thaliana (Mouse-ear cress) PE=3 SV=1	putative leucine-rich repeat receptor-like protein kinase family protein [Zea mays]
GRMZM2G163776	0.00798964	-2.7515	down	0.00192342	-1.34822	down	1.52389e-06	-2.16351	down	Formin-like protein 14 GN=FH14 OS=Arabidopsis thaliana (Mouse-ear cress) PE=3 SV=3	hypothetical protein ZEAMMB73_677244 [Zea mays]
GRMZM2G163954	2.03572e-06	5.54492	up	1.06701e-33	5.56781	up	7.27154e-31	8.41654	up	--	hypothetical protein ZEAMMB73_189206 [Zea mays]
GRMZM2G164249	1.76039e-06	5.28551	up	2.12806e-22	Inf	up	3.64182e-17	Inf	up	--	TPA: hypothetical protein ZEAMMB73_148247 [Zea mays]
GRMZM2G164440	2.08698e-07	-2.43828	down	2.20727e-41	-2.52915	down	1.26614e-37	-3.18897	down	Putative lipid-transfer protein DIR1 (Precursor) GN=DIR1 OS=Arabidopsis thaliana (Mouse-ear cress) PE=1 SV=1	PVR3-like protein [Zea mays]
GRMZM2G164454	6.1772e-09	-7.71478	down	1.45109e-21	-5.68061	down	7.90787e-11	-7.00481	down	Probable carboxylesterase 15 GN=CXE15 OS=Arabidopsis thaliana (Mouse-ear cress) PE=2 SV=1	hypothetical protein [Zea mays]
GRMZM2G165198	0.000467652	#NAME?	down	1.90954e-07	#NAME?	down	3.82765e-07	#NAME?	down	--	hypothetical protein [Zea mays]
GRMZM2G165413	7.08789e-41	8.12597	up	5.68443e-09	2.00187	up	2.26445e-37	4.21317	up	Formin-like protein 8 (Precursor) GN=FH8 OS=Oryza sativa subsp. japonica (Rice) PE=2 SV=1	TPA: hypothetical protein ZEAMMB73_981178 [Zea mays]
GRMZM2G165644	0.00375925	-4.77094	down	4.49539e-18	-6.02642	down	1.16953e-18	-6.18456	down	--	uncharacterized protein LOC100384842 [Zea mays]
GRMZM2G165919	1.52531e-26	5.68223	up	4.59792e-71	4.16899	up	0.0011996	5.224	up	Galactinol synthase 2 GN=GOLS2 OS=Solanum lycopersicum (Tomato) PE=2 SV=1	unknown [Zea mays]
GRMZM2G165987	8.59082e-22	-4.83254	down	1.42959e-91	-4.02654	down	2.48742e-41	-4.04577	down	Pirin-like protein OS=Solanum lycopersicum (Tomato) PE=2 SV=1	unknown [Zea mays]
GRMZM2G166147	2.88176e-05	Inf	up	1.90492e-09	Inf	up	2.63528e-11	Inf	up	Adagio-like protein 1 OS=Oryza sativa subsp. japonica (Rice) PE=2 SV=1	hypothetical protein ZEAMMB73_803901 [Zea mays]
GRMZM2G166603	0.000400587	Inf	up	5.11411e-10	Inf	up	4.77348e-09	Inf	up	Oryzain alpha chain (Precursor) OS=Oryza sativa subsp. japonica (Rice) PE=1 SV=2	TPA: hypothetical protein ZEAMMB73_586844 [Zea mays]
GRMZM2G166644	1.448e-09	-10.9134	down	5.84469e-85	-10.1928	down	2.34414e-57	-9.51793	down	Proline-rich receptor-like protein kinase PERK8 GN=PERK8 OS=Arabidopsis thaliana (Mouse-ear cress) PE=1 SV=1	uncharacterized protein LOC100500955 [Zea mays]
GRMZM2G166713	0.00781291	#NAME?	down	1.39595e-13	#NAME?	down	0.000283075	-2.97249	down	Probable methionine--tRNA ligase OS=Oryza sativa subsp. japonica (Rice) PE=2 SV=2	hypothetical protein ZEAMMB73_239737 [Zea mays]
GRMZM2G166999	0.00212116	4.37389	up	7.51828e-06	3.52141	up	7.56751e-06	3.66094	up	--	hypothetical protein [Zea mays]
GRMZM2G167018	0.00304892	-6.51618	down	5.33995e-11	-5.7563	down	0.00806059	-3.02551	down	NAC domain-containing protein 21/22 OS=Arabidopsis thaliana (Mouse-ear cress) PE=1 SV=2	unknown [Zea mays]
GRMZM2G168077	1.00873e-13	-8.4219	down	5.01367e-30	#NAME?	down	1.75186e-33	#NAME?	down	Extensin (Precursor) GN=HRGPNT3 OS=Nicotiana tabacum (Common tobacco) PE=2 SV=1	hypothetical protein ZEAMMB73_612253 [Zea mays]
GRMZM2G168382	0.000996311	-4.41215	down	2.30484e-123	-5.14383	down	2.59594e-27	-4.36947	down	Ent-isokaurene C2-hydroxylase OS=Oryza sativa subsp. japonica (Rice) PE=1 SV=1	uncharacterized protein LOC100280034 [Zea mays]
GRMZM2G168829	0.000125621	-6.64971	down	7.05174e-14	#NAME?	down	1.57158e-09	#NAME?	down	Ubiquitin-related 2 (Precursor; Fragment) OS=Acetabularia cliftonii (Green alga) PE=3 SV=2	TPA: putative ubiquitin family protein isoform 1 [Zea mays]
GRMZM2G168985	0.00075362	#NAME?	down	2.44693e-07	#NAME?	down	3.37309e-05	#NAME?	down	G-type lectin S-receptor-like serine/threonine-protein kinase At4g27290 (Precursor) GN=At4g27290 OS=Arabidopsis thaliana (Mouse-ear cress) PE=3 SV=4	TPA: putative S-locus receptor-like protein kinase family protein [Zea mays]
GRMZM2G169024	2.03302e-24	#NAME?	down	2.90956e-23	#NAME?	down	1.12114e-27	#NAME?	down	--	hypothetical protein ZEAMMB73_942412 [Zea mays]
GRMZM2G169301	0.00127895	Inf	up	1.09174e-13	Inf	up	8.85998e-10	Inf	up	--	hypothetical protein ZEAMMB73_779816 [Zea mays]
GRMZM2G169398	0.00384693	2.30187	up	8.46681e-08	1.85708	up	7.65842e-10	2.30736	up	Arginine/serine-rich protein 45 GN=F19K19.9 OS=Arabidopsis thaliana (Mouse-ear cress) PE=1 SV=1	transposon protein Mutator sub-class [Zea mays]
GRMZM2G169580	0.004351	-3.50625	down	2.74537e-10	-2.65508	down	3.56362e-29	-3.27626	down	Trihelix transcription factor GTL1 GN=GTL1 OS=Arabidopsis thaliana (Mouse-ear cress) PE=1 SV=2	uncharacterized protein LOC100279784 [Zea mays]
GRMZM2G169734	0.000165368	Inf	up	1.66697e-08	Inf	up	6.23597e-07	Inf	up	--	hypothetical protein ZEAMMB73_873891 [Zea mays]
GRMZM2G169927	2.68528e-07	2.82929	up	5.88584e-06	1.58273	up	2.53294e-11	2.23314	up	Protein arginine N-methyltransferase 5 OS=Oryza sativa subsp. japonica (Rice) PE=2 SV=1	hypothetical protein ZEAMMB73_239243 [Zea mays]
GRMZM2G170338	9.37669e-06	2.9864	up	6.42492e-18	3.08275	up	0.000213894	3.33727	up	Arginine/serine-rich protein 45 GN=F19K19.9 OS=Arabidopsis thaliana (Mouse-ear cress) PE=1 SV=1	defense protein [Zea mays]
GRMZM2G170420	2.17153e-34	-9.39391	down	1.98342e-92	#NAME?	down	3.28591e-73	-8.5126	down	40S ribosomal protein S4 GN=OJ1359_D06.12 OS=Oryza sativa subsp. japonica (Rice) PE=2 SV=3	TPA: putative ribosomal protein S4 (RPS4A) family protein [Zea mays]
GRMZM2G170552	2.48684e-07	#NAME?	down	0.000953278	#NAME?	down	2.83301e-17	#NAME?	down	CBL-interacting protein kinase 14 GN=OsJ_031406 OS=Oryza sativa subsp. japonica (Rice) PE=2 SV=1	putative CBL-interacting protein kinase family protein [Zea mays]
GRMZM2G170934	0.000991949	-1.66808	down	0.00334008	-1.03977	down	5.55459e-11	-1.64084	down	Protein FRIGIDA GN=FRI OS=Arabidopsis thaliana (Mouse-ear cress) PE=2 SV=1	TPA: hypothetical protein ZEAMMB73_160821 [Zea mays]
GRMZM2G171108	9.49298e-05	-4.86127	down	6.21122e-41	-6.03206	down	3.75172e-11	-4.50443	down	--	unknown [Zea mays]
GRMZM2G171279	9.86474e-16	6.63498	up	0.00391016	1.08578	up	6.87864e-07	2.69263	up	Potassium channel AKT1 GN=AKT1 OS=Oryza sativa subsp. indica (Rice) PE=2 SV=1	hypothetical protein ZEAMMB73_660957 [Zea mays]
GRMZM2G171559	1.97056e-10	-3.42518	down	3.21733e-33	-3.00662	down	4.10383e-28	-3.01459	down	--	hypothetical protein [Zea mays]
GRMZM2G172365	4.05329e-06	#NAME?	down	1.28669e-15	#NAME?	down	5.10641e-14	#NAME?	down	--	hypothetical protein ZEAMMB73_903758 [Zea mays]
GRMZM2G172448	0.000931537	-2.51445	down	0.00010002	-1.35722	down	2.91264e-11	-2.15179	down	--	TPA: hypothetical protein ZEAMMB73_457207, partial [Zea mays]
GRMZM2G172491	1.88559e-05	2.07074	up	7.49976e-70	3.45239	up	6.40272e-14	2.4991	up	3-hydroxyindolin-2-one monooxygenase GN=CYP71C1 OS=Zea mays (Maize) PE=1 SV=1	3-hydroxyindolin-2-one monooxygenase [Zea mays]
GRMZM2G172710	0.00256337	2.0664	up	7.76873e-15	3.19173	up	1.69729e-09	2.3867	up	Formin-like protein 14 (Precursor) GN=P0668H12.11 OS=Oryza sativa subsp. japonica (Rice) PE=2 SV=1	hypothetical protein [Zea mays]
GRMZM2G172794	0.00142651	Inf	up	3.25025e-09	Inf	up	8.42752e-12	Inf	up	--	TPA: hypothetical protein ZEAMMB73_827550 [Zea mays]
GRMZM2G173124	4.15877e-10	-3.54393	down	4.9819e-55	-3.91805	down	4.37322e-14	-3.90116	down	Zinc finger CCCH domain-containing protein 2 OS=Oryza sativa subsp. japonica (Rice) PE=2 SV=1	C3H47 C3H type transcription factor, partial [Zea mays subsp. mays]
GRMZM2G173579	1.63291e-30	#NAME?	down	7.6082e-71	#NAME?	down	7.35289e-63	-9.69205	down	Rho GTPase-activating protein 4 GN=ROPGAP4 OS=Arabidopsis thaliana (Mouse-ear cress) PE=2 SV=1	uncharacterized protein LOC100501676 [Zea mays]
GRMZM2G173628	0.000325931	-5.66276	down	2.88965e-08	-3.94903	down	5.00953e-07	-3.4519	down	Superoxide dismutase [Fe] 2, chloroplastic (Precursor) OS=Oryza sativa subsp. japonica (Rice) PE=2 SV=1	hypothetical protein ZEAMMB73_397841 [Zea mays]
GRMZM2G174136	0.000878925	-1.62731	down	1.61158e-12	-1.31396	down	3.77167e-08	-1.26923	down	Vegetative cell wall protein gp1 (Precursor) GN=GP1 OS=Chlamydomonas reinhardtii (Chlamydomonas smithii) PE=2 SV=1	TPA: putative DUF593 domain containing family protein [Zea mays]
GRMZM2G174558	0.000953321	#NAME?	down	3.7596e-12	#NAME?	down	2.32872e-10	#NAME?	down	Arginine/serine-rich protein 45 GN=F19K19.9 OS=Arabidopsis thaliana (Mouse-ear cress) PE=1 SV=1	DNA-binding WRKY [Zea mays]
GRMZM2G174719	5.37037e-05	-3.11029	down	5.67453e-19	-4.67572	down	1.79316e-10	-4.34254	down	CYSTM1 family protein A GN=At2g41420 OS=Arabidopsis thaliana (Mouse-ear cress) PE=3 SV=1	LOC100285882 [Zea mays]
GRMZM2G174855	3.7415e-06	-2.20719	down	2.03748e-11	-1.55363	down	1.22118e-17	-2.08586	down	Probable xyloglucan endotransglucosylase/hydrolase protein 8 (Precursor) GN=XTH8 OS=Arabidopsis thaliana (Mouse-ear cress) PE=2 SV=2	TPA: hypothetical protein ZEAMMB73_871232 [Zea mays]
GRMZM2G174896	0.00539993	-2.3556	down	1.27325e-07	-1.24178	down	1.08721e-11	-1.74142	down	CBL-interacting protein kinase 31 OS=Oryza sativa subsp. japonica (Rice) PE=1 SV=1	CIPK-like protein 1 [Zea mays]
GRMZM2G175065	0.000273779	-3.28447	down	0.00013267	-2.30957	down	1.01791e-08	-3.21758	down	Probable protein ABIL3 OS=Oryza sativa subsp. japonica (Rice) PE=2 SV=1	unknown [Zea mays]
GRMZM2G175082	6.74499e-05	#NAME?	down	1.78413e-27	#NAME?	down	2.02394e-09	#NAME?	down	Agmatine coumaroyltransferase-2 GN=ACT-2 OS=Hordeum vulgare (Barley) PE=1 SV=1	TPA: hypothetical protein ZEAMMB73_654125 [Zea mays]
GRMZM2G175406	0.000438908	2.0892	up	5.56971e-18	3.30527	up	1.77528e-05	1.57792	up	Glycine-rich cell wall structural protein 1.8 (Precursor) OS=Phaseolus vulgaris (Kidney bean) PE=2 SV=1	uncharacterized protein LOC100382423 [Zea mays]
GRMZM2G175541	0.00302246	Inf	up	2.25852e-05	Inf	up	2.17323e-12	Inf	up	40S ribosomal protein S4 GN=OJ1359_D06.12 OS=Oryza sativa subsp. japonica (Rice) PE=2 SV=3	hypothetical protein ZEAMMB73_482713 [Zea mays]
GRMZM2G175761	0.000262198	2.99986	up	4.65886e-10	2.62551	up	4.18129e-15	3.84841	up	Pollen-specific protein SF3 GN=SF3 OS=Helianthus annuus (Common sunflower) PE=2 SV=1	pollen-specific protein SF3 [Zea mays]
GRMZM2G176355	2.41183e-08	6.23575	up	0.00304055	5.36054	up	0.00339194	Inf	up	--	hypothetical protein ZEAMMB73_353506 [Zea mays]
GRMZM2G176472	4.75182e-07	-5.97623	down	6.25222e-11	-3.52944	down	2.69827e-05	-2.2601	down	--	hypothetical protein ZEAMMB73_050804 [Zea mays]
GRMZM2G176834	2.51162e-05	#NAME?	down	1.47148e-14	#NAME?	down	5.31503e-17	#NAME?	down	--	TPA: hypothetical protein ZEAMMB73_014219 [Zea mays]
GRMZM2G176940	5.47204e-08	Inf	up	1.12885e-15	Inf	up	4.24536e-12	Inf	up	--	TPA: hypothetical protein ZEAMMB73_294515 [Zea mays]
GRMZM2G177061	0.00112136	Inf	up	0.000174732	Inf	up	3.885e-05	Inf	up	Serine/threonine-protein kinase PBS1 GN=PBS1 OS=Arabidopsis thaliana (Mouse-ear cress) PE=1 SV=1	putative protein kinase superfamily protein [Zea mays]
GRMZM2G177182	6.88444e-36	#NAME?	down	1.20512e-82	#NAME?	down	2.77732e-74	#NAME?	down	Zinc finger CCCH domain-containing protein 43 GN=OSJNBa0077L03.22 OS=Oryza sativa subsp. japonica (Rice) PE=2 SV=1	unknown [Zea mays]
GRMZM2G177518	0.00524491	2.3948	up	0.00589413	2.6765	up	0.00258435	1.90258	up	Proline-rich receptor-like protein kinase PERK9 GN=PERK9 OS=Arabidopsis thaliana (Mouse-ear cress) PE=2 SV=1	TPA: hypothetical protein ZEAMMB73_571717 [Zea mays]
GRMZM2G177982	0.00691116	-3.51532	down	1.34806e-06	-3.65952	down	3.93652e-05	-3.17668	down	Uncharacterized protein At1g01500 GN=At1g01500 OS=Arabidopsis thaliana (Mouse-ear cress) PE=2 SV=1	hypothetical protein [Zea mays]
GRMZM2G178079	9.77921e-05	-3.10602	down	3.65646e-09	-2.53779	down	3.00772e-06	-2.23128	down	Probable glutathione S-transferase GSTU6 GN=OSJNBb0038A07.2 OS=Oryza sativa subsp. japonica (Rice) PE=2 SV=2	TPA: glutathione S-transferase GSTU6 isoform 1 [Zea mays]
GRMZM2G178645	0.000614232	-5.56215	down	9.79913e-08	-5.24167	down	5.57132e-12	#NAME?	down	26S protease regulatory subunit 6B homolog OS=Helianthus annuus (Common sunflower) PE=1 SV=1	hypothetical protein ZEAMMB73_412037 [Zea mays]
GRMZM2G178852	0.000155386	-3.28543	down	1.42917e-08	-2.38619	down	1.44919e-08	-2.49276	down	Formin-like protein 5 GN=P0453E05.107 OS=Oryza sativa subsp. japonica (Rice) PE=2 SV=2	TPA: hypothetical protein ZEAMMB73_234202 [Zea mays]
GRMZM2G179294	6.85522e-12	-6.43832	down	8.07291e-22	-5.30717	down	1.36931e-24	-5.40296	down	High-affinity nitrate transporter 3.1 (Precursor) GN=At5g50200 OS=Arabidopsis thaliana (Mouse-ear cress) PE=1 SV=1	high affinity nitrate transporter [Zea mays]
GRMZM2G179317	0.00242033	-2.26873	down	9.69052e-06	-1.63259	down	3.08821e-05	-1.72046	down	--	TPA: hypothetical protein ZEAMMB73_874649 [Zea mays]
GRMZM2G179459	0.000273779	-1.80699	down	2.2585e-06	-1.11855	down	2.26429e-06	-1.21186	down	--	clathrin binding protein [Zea mays]
GRMZM2G179504	0.00482408	2.92616	up	0.00571227	1.23285	up	0.00101726	2.05902	up	Probable glucuronosyltransferase Os10g0205300 OS=Oryza sativa subsp. japonica (Rice) PE=2 SV=1	glycosyltransferase [Zea mays]
GRMZM2G179651	0.000768759	2.56481	up	2.45459e-08	2.51716	up	5.66172e-05	2.21194	up	--	hypothetical protein ZEAMMB73_167237 [Zea mays]
GRMZM2G179658	0.00726066	-2.82415	down	3.25679e-05	-2.37854	down	0.000923388	-1.94135	down	--	hypothetical protein ZEAMMB73_422914 [Zea mays]
GRMZM2G180324	0.00311783	2.13183	up	2.03383e-11	1.23318	up	5.97978e-08	2.24058	up	Uncharacterized protein At4g15970 GN=At4g15970 OS=Arabidopsis thaliana (Mouse-ear cress) PE=2 SV=1	unknown [Zea mays]
GRMZM2G180330	1.38316e-05	Inf	up	0.000202715	Inf	up	1.27028e-25	Inf	up	Uncharacterized protein At4g15970 GN=At4g15970 OS=Arabidopsis thaliana (Mouse-ear cress) PE=2 SV=1	regulatory protein [Zea mays]
GRMZM2G180372	3.42547e-05	-2.28592	down	7.9174e-21	-2.63397	down	1.50239e-11	-2.12987	down	Uncharacterized protein At3g27210 GN=Y-2 OS=Arabidopsis thaliana (Mouse-ear cress) PE=1 SV=1	hypothetical protein [Zea mays]
GRMZM2G180547	1.59533e-08	#NAME?	down	1.07449e-05	#NAME?	down	5.45253e-06	#NAME?	down	Amino acid permease 3 GN=AAP3 OS=Arabidopsis thaliana (Mouse-ear cress) PE=1 SV=2	hypothetical protein ZEAMMB73_256493 [Zea mays]
GRMZM2G181266	5.15713e-07	-3.58056	down	1.59312e-08	-2.3808	down	1.98648e-13	-3.10741	down	Very-long-chain (3R)-3-hydroxyacyl-[acyl-carrier protein] dehydratase PASTICCINO 2A OS=Oryza sativa subsp. japonica (Rice) PE=2 SV=2	hypothetical protein [Zea mays]
GRMZM2G300841	0.00229363	-1.56556	down	3.77369e-22	-1.96111	down	2.29854e-17	-2.03779	down	--	LOC100283594 [Zea mays]
GRMZM2G301096	0.00363669	#NAME?	down	3.2934e-06	#NAME?	down	8.15465e-05	#NAME?	down	40S ribosomal protein S4 GN=RPS4 OS=Zea mays (Maize) PE=2 SV=1	putative ribosomal protein S4 (RPS4A) family protein [Zea mays]
GRMZM2G301172	0.000211837	3.55271	up	5.38933e-09	3.1616	up	1.6498e-08	3.54183	up	Orotidine 5&apos;-phosphate decarboxylase OS=Oryza sativa subsp. japonica (Rice) PE=2 SV=1	TPA: UMP synthase [Zea mays]
GRMZM2G301885	3.75179e-09	2.73923	up	5.68523e-92	4.14604	up	2.04194e-10	2.48044	up	Polyol transporter 5 GN=PLT5 OS=Arabidopsis thaliana (Mouse-ear cress) PE=1 SV=2	TPA: hypothetical protein ZEAMMB73_311171 [Zea mays]
GRMZM2G303118	9.99142e-06	-2.94237	down	1.97705e-08	-2.28654	down	1.9464e-07	-2.68758	down	Probable helicase MAGATAMA 3 GN=MAA3 OS=Arabidopsis thaliana (Mouse-ear cress) PE=2 SV=1	TPA: hypothetical protein ZEAMMB73_446301 [Zea mays]
GRMZM2G303149	0.00483534	-2.99081	down	1.2621e-07	-3.27419	down	0.00106293	-2.83916	down	Chaperone protein dnaJ 11, chloroplastic (Precursor) GN=T19K4.170 OS=Arabidopsis thaliana (Mouse-ear cress) PE=1 SV=2	uncharacterized protein LOC100278133 [Zea mays]
GRMZM2G303810	0.00109128	-3.60469	down	9.6287e-12	-4.78225	down	7.59814e-08	-5.43327	down	--	TPA: hypothetical protein ZEAMMB73_779911 [Zea mays]
GRMZM2G305244	0.000198008	#NAME?	down	1.46249e-09	#NAME?	down	4.94942e-08	#NAME?	down	--	hypothetical protein [Zea mays]
GRMZM2G305254	9.4054e-12	-6.76383	down	0.00053227	-2.06552	down	1.30326e-05	-2.25709	down	--	hypothetical protein ZEAMMB73_520427 [Zea mays]
GRMZM2G305901	9.09415e-08	#NAME?	down	1.97793e-17	-7.38433	down	1.00929e-18	#NAME?	down	E3 ubiquitin ligase BIG BROTHER-related GN=BBR OS=Arabidopsis thaliana (Mouse-ear cress) PE=2 SV=1	unknown [Zea mays]
GRMZM2G305996	0.00207477	Inf	up	1.03728e-05	Inf	up	5.82983e-06	Inf	up	Alpha-galactosidase (Precursor) OS=Coffea arabica (Arabian coffee) PE=1 SV=1	TPA: hypothetical protein ZEAMMB73_445343 [Zea mays]
GRMZM2G306348	9.12396e-08	-3.41678	down	2.00244e-24	-3.96562	down	1.67035e-29	-4.52481	down	ATP-dependent DNA helicase Q-like 5 GN=F28L5.4 OS=Arabidopsis thaliana (Mouse-ear cress) PE=2 SV=2	hypothetical protein ZEAMMB73_617936 [Zea mays]
GRMZM2G306945	1.41537e-08	Inf	up	1.78415e-64	Inf	up	7.36135e-59	Inf	up	Succinate dehydrogenase [ubiquinone] flavoprotein subunit 1, mitochondrial (Precursor) GN=SDH1-1 OS=Arabidopsis thaliana (Mouse-ear cress) PE=1 SV=1	TPA: hypothetical protein ZEAMMB73_014165 [Zea mays]
GRMZM2G309624	6.25189e-12	#NAME?	down	1.67484e-10	-3.17228	down	1.50896e-12	-4.48758	down	--	putative homeodomain-like transcription factor superfamily protein [Zea mays]
GRMZM2G309970	0.00159674	-4.94605	down	0.00271812	#NAME?	down	0.00204202	-2.57069	down	MFP1 attachment factor 1 GN=MAF1 OS=Solanum lycopersicum (Tomato) PE=1 SV=1	TPA: hypothetical protein ZEAMMB73_115272 [Zea mays]
GRMZM2G311165	4.24448e-48	-9.79381	down	1.57895e-169	-9.01056	down	9.82664e-133	-9.36693	down	2-hydroxyacyl-CoA lyase GN=T10B6.40 OS=Arabidopsis thaliana (Mouse-ear cress) PE=2 SV=1	uncharacterized protein LOC100193668 [Zea mays]
GRMZM2G312075	0.000242803	4.25889	up	7.28092e-12	3.90814	up	2.14056e-09	3.34665	up	--	TPA: hypothetical protein ZEAMMB73_191095 [Zea mays]
GRMZM2G312091	0.00700596	5.93386	up	0.00283461	4.15613	up	0.00374607	4.27946	up	SEC12-like protein 1 GN=PHF1 OS=Arabidopsis thaliana (Mouse-ear cress) PE=2 SV=2	TPA: sec12-like protein 1 [Zea mays]
GRMZM2G314692	2.5196e-14	-5.57497	down	6.80991e-17	-3.01999	down	4.0296e-11	-2.79017	down	--	unknown [Zea mays]
GRMZM2G315088	0.000319069	Inf	up	3.01784e-10	Inf	up	4.99875e-07	Inf	up	60S ribosomal protein L26-1 GN=RPL26A OS=Arabidopsis thaliana (Mouse-ear cress) PE=2 SV=2	hypothetical protein ZEAMMB73_251837 [Zea mays]
GRMZM2G315199	1.53478e-09	2.82128	up	1.05063e-21	1.75358	up	9.55438e-25	2.36535	up	--	hypothetical protein [Zea mays]
GRMZM2G315230	7.7102e-05	-6.71875	down	3.90699e-19	#NAME?	down	1.10662e-11	#NAME?	down	Fatty-acid-binding protein 2 GN=FAP2 OS=Arabidopsis thaliana (Mouse-ear cress) PE=2 SV=2	hypothetical protein ZEAMMB73_789531 [Zea mays]
GRMZM2G316679	1.92273e-09	Inf	up	2.39732e-13	Inf	up	1.051e-06	Inf	up	Lysine--tRNA ligase GN=OSJNBa0010D22.26 OS=Oryza sativa subsp. japonica (Rice) PE=2 SV=1	hypothetical protein ZEAMMB73_828139 [Zea mays]
GRMZM2G316721	0.000630341	-5.87508	down	3.34815e-11	#NAME?	down	1.29405e-15	#NAME?	down	--	hypothetical protein [Zea mays]
GRMZM2G317270	9.44437e-15	-7.63917	down	2.42186e-05	-4.39218	down	9.45932e-08	-8.08334	down	Calcium-transporting ATPase 1, plasma membrane-type OS=Oryza sativa subsp. japonica (Rice) PE=2 SV=1	hypothetical protein ZEAMMB73_489934 [Zea mays]
GRMZM2G318652	5.0307e-07	-6.44971	down	9.64998e-18	-5.99735	down	3.73489e-06	-4.8289	down	CASP-like protein Os02g0134500 OS=Oryza sativa subsp. japonica (Rice) PE=2 SV=2	TPA: hypothetical protein ZEAMMB73_512626 [Zea mays]
GRMZM2G320549	2.06282e-05	4.33969	up	0.00182096	2.80224	up	3.21242e-11	3.31394	up	Agamous-like MADS-box protein AGL19 GN=AGL19 OS=Arabidopsis thaliana (Mouse-ear cress) PE=1 SV=1	TPA: putative MADS-box transcription factor family protein, partial [Zea mays]
GRMZM2G322506	1.84845e-06	-2.62804	down	1.47563e-20	-2.90472	down	4.12991e-24	-3.02399	down	Probable helicase MAGATAMA 3 GN=MAA3 OS=Arabidopsis thaliana (Mouse-ear cress) PE=2 SV=1	hypothetical protein ZEAMMB73_371687 [Zea mays]
GRMZM2G322817	0.000740133	-1.92956	down	0.000311275	-1.35812	down	4.00724e-08	-1.85565	down	--	hypothetical protein [Zea mays]
GRMZM2G323422	7.75073e-13	-3.58816	down	1.22878e-53	-3.5047	down	6.16822e-07	-3.02944	down	Anther-specific proline-rich protein APG (Precursor) GN=APG OS=Arabidopsis thaliana (Mouse-ear cress) PE=2 SV=2	hypothetical protein ZEAMMB73_281987 [Zea mays]
GRMZM2G324221	1.18059e-20	Inf	up	3.09271e-44	Inf	up	2.08332e-35	Inf	up	40S ribosomal protein S4 GN=OJ1359_D06.12 OS=Oryza sativa subsp. japonica (Rice) PE=2 SV=3	hypothetical protein ZEAMMB73_226641 [Zea mays]
GRMZM2G324669	0.00561633	#NAME?	down	1.54343e-07	-4.72974	down	9.03379e-06	#NAME?	down	Molybdopterin adenylyltransferase GN=CNX1 OS=Arabidopsis thaliana (Mouse-ear cress) PE=1 SV=2	TPA: hypothetical protein ZEAMMB73_028448 [Zea mays]
GRMZM2G324956	9.29249e-05	-2.26968	down	0.000160496	-1.64772	down	1.139e-09	-2.67219	down	18.9 kDa heat shock protein OS=Oryza sativa subsp. japonica (Rice) PE=2 SV=1	hypothetical protein ZEAMMB73_960531 [Zea mays]
GRMZM2G324973	0.00356806	1.60145	up	1.84117e-12	1.23147	up	4.52572e-08	1.40472	up	--	hypothetical protein [Zea mays]
GRMZM2G326116	5.49487e-10	Inf	up	2.6884e-54	Inf	up	2.04419e-52	Inf	up	Isoflavone reductase homolog OS=Lupinus albus (White lupin) PE=2 SV=1	TPA: hypothetical protein ZEAMMB73_016252 [Zea mays]
GRMZM2G326235	0.000466483	-1.73105	down	5.74232e-19	-1.76739	down	5.43419e-23	-2.30336	down	--	uncharacterized protein LOC100382231 [Zea mays]
GRMZM2G327564	0.000702384	-1.96041	down	5.89543e-24	-1.86058	down	2.50799e-12	-1.96005	down	60S ribosomal protein L26-1 GN=RPL26A OS=Arabidopsis thaliana (Mouse-ear cress) PE=2 SV=2	unknown [Zea mays]
GRMZM2G327605	0.000329747	5.67183	up	1.57071e-06	4.54824	up	0.00335218	2.37063	up	ZF-HD homeobox protein At5g65410 GN=At5g65410 OS=Arabidopsis thaliana (Mouse-ear cress) PE=1 SV=1	TPA: putative homeodomain-like protein [Zea mays]
GRMZM2G328094	0.00400619	-3.46797	down	5.70926e-08	-2.21169	down	5.2197e-10	-2.53311	down	2-alkenal reductase (NADP(+)-dependent) GN=DBR OS=Nicotiana tabacum (Common tobacco) PE=1 SV=1	putative alcohol dehydrogenase superfamily protein [Zea mays]
GRMZM2G328168	1.23673e-06	-2.89667	down	3.47723e-16	-2.6301	down	3.10978e-09	-1.85364	down	40S ribosomal protein S30 GN=RPS30C OS=Arabidopsis thaliana (Mouse-ear cress) PE=2 SV=3	LOC100284182 [Zea mays]
GRMZM2G329740	6.7218e-06	Inf	up	3.01784e-10	Inf	up	3.11137e-07	Inf	up	14-3-3-like protein GF14-D GN=GF14D OS=Oryza sativa subsp. japonica (Rice) PE=2 SV=1	TPA: hypothetical protein ZEAMMB73_809614 [Zea mays]
GRMZM2G330049	2.97756e-06	2.41192	up	6.60917e-14	2.71887	up	9.95052e-12	2.16525	up	CBL-interacting protein kinase 16 GN=P0701F11.5-1 OS=Oryza sativa subsp. japonica (Rice) PE=2 SV=1	TPA: putative CBL-interacting protein kinase family protein [Zea mays]
GRMZM2G330229	7.68767e-06	#NAME?	down	3.11037e-26	-4.39935	down	2.65729e-23	-4.97039	down	Replication protein A 70 kDa DNA-binding subunit B GN=F13G24.220 OS=Arabidopsis thaliana (Mouse-ear cress) PE=3 SV=1	hypothetical protein [Zea mays]
GRMZM2G330751	0.000385128	#NAME?	down	3.76131e-12	#NAME?	down	7.08392e-07	-5.25833	down	G-type lectin S-receptor-like serine/threonine-protein kinase B120 (Precursor) GN=B120 OS=Arabidopsis thaliana (Mouse-ear cress) PE=1 SV=1	putative S-locus receptor-like protein kinase family protein [Zea mays]
GRMZM2G331720	0.000284796	1.95058	up	4.17639e-07	1.51695	up	1.77055e-16	2.19827	up	Phospholipase A1-II 5 OS=Oryza sativa subsp. japonica (Rice) PE=2 SV=1	TPA: hypothetical protein ZEAMMB73_499727 [Zea mays]
GRMZM2G332259	0.00889368	-2.3786	down	0.00548513	-1.34109	down	4.98137e-10	-2.98737	down	Rapid alkalinization factor (Precursor) GN=RALF OS=Nicotiana tabacum (Common tobacco) PE=1 SV=1	LOC100285535 precursor [Zea mays]
GRMZM2G336875	3.39654e-07	-2.43846	down	2.29309e-08	-4.18434	down	0.00139048	-2.47569	down	40S ribosomal protein S8 GN=RPS8 OS=Zea mays (Maize) PE=1 SV=2	40S ribosomal protein S8 [Zea mays]
GRMZM2G337581	4.87665e-05	#NAME?	down	0.00826584	-6.01837	down	7.29032e-13	#NAME?	down	--	TPA: hypothetical protein ZEAMMB73_894914 [Zea mays]
GRMZM2G338293	2.25747e-06	Inf	up	1.07199e-09	5.57981	up	4.26141e-12	5.54821	up	Mitogen-activated protein kinase kinase 5 GN=MKK5 OS=Arabidopsis thaliana (Mouse-ear cress) PE=1 SV=2	TPA: putative MAP kinase family protein [Zea mays]
GRMZM2G338693	0.000128187	Inf	up	1.53088e-12	Inf	up	0.00750556	Inf	up	Cytosolic Fe-S cluster assembly factor NBP35 GN=NBP35 OS=Arabidopsis thaliana (Mouse-ear cress) PE=1 SV=1	nucleotide-binding protein-like [Zea mays]
GRMZM2G338696	1.24552e-12	#NAME?	down	3.44116e-32	#NAME?	down	1.41093e-27	-8.23896	down	Cytochrome c oxidase subunit 5b-1, mitochondrial (Precursor) GN=COX5B-1 OS=Arabidopsis thaliana (Mouse-ear cress) PE=2 SV=1	unknown [Zea mays]
GRMZM2G338884	0.00412818	#NAME?	down	4.80228e-18	#NAME?	down	1.84439e-08	-6.41975	down	--	hypothetical protein ZEAMMB73_113214 [Zea mays]
GRMZM2G339736	1.9286e-05	-2.51266	down	2.96113e-05	-1.05677	down	4.52486e-18	-2.1847	down	Aspartic proteinase PCS1 (Precursor) GN=T7H20.240 OS=Arabidopsis thaliana (Mouse-ear cress) PE=2 SV=1	putative aspartic protease family protein [Zea mays]
GRMZM2G340342	9.09415e-08	3.0626	up	2.17245e-14	2.16081	up	1.62659e-20	2.68535	up	--	TPA: hypothetical protein ZEAMMB73_302622, partial [Zea mays]
GRMZM2G340353	6.46533e-17	#NAME?	down	3.73861e-60	#NAME?	down	4.08638e-53	-9.37209	down	Cell division protein FtsZ homolog 1, chloroplastic (Precursor) GN=At5g55280 OS=Arabidopsis thaliana (Mouse-ear cress) PE=1 SV=2	hypothetical protein ZEAMMB73_417090 [Zea mays]
GRMZM2G342246	5.31251e-15	-4.00305	down	3.68013e-91	-3.88236	down	8.78559e-44	-3.49641	down	Expansin-B3 (Precursor) OS=Oryza sativa subsp. japonica (Rice) PE=2 SV=2	TPA: beta-expansin 7 Precursor [Zea mays]
GRMZM2G343291	4.81263e-17	-4.0059	down	2.94859e-49	-4.1233	down	1.81919e-11	-4.53111	down	--	hypothetical protein ZEAMMB73_934397 [Zea mays]
GRMZM2G343365	0.000113982	-2.17724	down	7.64952e-06	-1.20439	down	5.16527e-12	-1.91936	down	--	uncharacterized protein LOC100193999 [Zea mays]
GRMZM2G343974	5.40747e-05	#NAME?	down	1.14692e-10	#NAME?	down	3.62527e-07	#NAME?	down	Germin-like protein 8-14 (Precursor) OS=Oryza sativa subsp. japonica (Rice) PE=1 SV=1	TPA: hypothetical protein ZEAMMB73_357736 [Zea mays]
GRMZM2G344279	8.45353e-08	Inf	up	6.04721e-22	Inf	up	8.03561e-22	Inf	up	60S ribosomal protein L7-3 GN=RPL7C OS=Arabidopsis thaliana (Mouse-ear cress) PE=2 SV=1	TPA: hypothetical protein ZEAMMB73_274894 [Zea mays]
GRMZM2G344566	0.000477526	5.60834	up	5.14876e-13	6.02522	up	1.25171e-06	5.20105	up	--	TPA: hypothetical protein ZEAMMB73_843748 [Zea mays]
GRMZM2G345238	2.34287e-10	#NAME?	down	1.07561e-44	-5.39907	down	6.42121e-45	-9.06271	down	Orotidine 5&apos;-phosphate decarboxylase OS=Oryza sativa subsp. japonica (Rice) PE=2 SV=1	TPA: hypothetical protein ZEAMMB73_424790 [Zea mays]
GRMZM2G345687	6.31317e-11	-6.30846	down	1.28259e-49	-8.22979	down	2.99791e-42	-8.95261	down	UDP-glycosyltransferase 74E2 GN=UGT74E2 OS=Arabidopsis thaliana (Mouse-ear cress) PE=1 SV=1	hypothetical protein ZEAMMB73_476056 [Zea mays]
GRMZM2G346701	1.826e-06	-7.17998	down	3.74194e-14	-7.04073	down	7.75714e-07	-6.24815	down	Heterogeneous nuclear ribonucleoprotein 1 GN=RNP1 OS=Arabidopsis thaliana (Mouse-ear cress) PE=1 SV=1	TPA: hypothetical protein ZEAMMB73_017923 [Zea mays]
GRMZM2G348664	1.70042e-14	Inf	up	8.99146e-08	Inf	up	2.63802e-14	Inf	up	--	TPA: hypothetical protein ZEAMMB73_747279 [Zea mays]
GRMZM2G349185	4.56154e-09	#NAME?	down	8.26909e-40	#NAME?	down	1.80543e-22	-6.10301	down	Arginine/serine-rich protein 45 GN=F19K19.9 OS=Arabidopsis thaliana (Mouse-ear cress) PE=1 SV=1	TPA: hypothetical protein ZEAMMB73_391926 [Zea mays]
GRMZM2G349791	1.40315e-05	-6.45006	down	5.98848e-79	#NAME?	down	7.02988e-31	-5.94132	down	Probable O-methyltransferase 2 GN=OMT2 OS=Sorghum bicolor (Sorghum) PE=2 SV=1	LOC100284287 [Zea mays]
GRMZM2G350793	9.21623e-11	#NAME?	down	3.21023e-33	#NAME?	down	5.2483e-14	-3.71617	down	Probable LRR receptor-like serine/threonine-protein kinase At3g47570 (Precursor) GN=At3g47570 OS=Arabidopsis thaliana (Mouse-ear cress) PE=1 SV=1	TPA: putative leucine-rich repeat receptor-like protein kinase family protein [Zea mays]
GRMZM2G351023	8.14342e-10	-6.97915	down	1.05473e-18	-5.72954	down	2.86965e-22	-5.81619	down	3-oxoacyl-[acyl-carrier-protein] reductase 3, chloroplastic (Precursor) GN=bkr3 OS=Brassica napus (Rape) PE=2 SV=1	TPA: hypothetical protein ZEAMMB73_946252 [Zea mays]
GRMZM2G351261	0.00390077	Inf	up	1.4187e-11	Inf	up	1.20471e-06	Inf	up	Tetraspanin-2 GN=TET2 OS=Arabidopsis thaliana (Mouse-ear cress) PE=2 SV=1	TPA: hypothetical protein ZEAMMB73_068073 [Zea mays]
GRMZM2G351716	2.25698e-12	#NAME?	down	3.90699e-19	#NAME?	down	5.15897e-23	#NAME?	down	--	hypothetical protein ZEAMMB73_455164 [Zea mays]
GRMZM2G353076	9.12276e-05	3.36174	up	1.38808e-37	3.16889	up	1.55173e-18	2.45795	up	ZF-HD homeobox protein At4g24660 GN=At4g24660 OS=Arabidopsis thaliana (Mouse-ear cress) PE=1 SV=1	ZHD9 ZF-HD type transcription factor, partial [Zea mays subsp. mays]
GRMZM2G354558	0.00632001	4.74412	up	0.000890179	2.24034	up	5.20393e-20	2.16383	up	Omega-3 fatty acid desaturase, chloroplastic (Precursor) GN=FAD7 OS=Glycine max (Soybean) PE=2 SV=1	TPA: omega-3 fatty acid desaturase [Zea mays]
GRMZM2G355342	2.10697e-05	Inf	up	2.93004e-30	Inf	up	2.8433e-27	Inf	up	Beta-fructofuranosidase, insoluble isoenzyme 5 GN=OSJNBa0087O24.4 OS=Oryza sativa subsp. japonica (Rice) PE=2 SV=3	TPA: hypothetical protein ZEAMMB73_993215 [Zea mays]
GRMZM2G356579	2.91415e-14	#NAME?	down	8.26909e-40	#NAME?	down	3.06241e-28	#NAME?	down	Probable glucuronosyltransferase Os05g0559600 OS=Oryza sativa subsp. japonica (Rice) PE=2 SV=1	hypothetical protein ZEAMMB73_905290 [Zea mays]
GRMZM2G356718	1.17428e-24	Inf	up	9.48474e-50	Inf	up	2.45812e-18	Inf	up	Probable protein phosphatase 2C 2 OS=Oryza sativa subsp. japonica (Rice) PE=2 SV=1	TPA: putative MYB DNA-binding domain superfamily protein [Zea mays]
GRMZM2G356817	1.37639e-07	-7.54765	down	5.8201e-104	-5.74905	down	2.35246e-81	-6.25431	down	Putative disease resistance RPP13-like protein 1 GN=RPPL1 OS=Arabidopsis thaliana (Mouse-ear cress) PE=3 SV=1	hypothetical protein ZEAMMB73_948902 [Zea mays]
GRMZM2G357683	2.01633e-05	5.58167	up	1.01277e-13	2.66647	up	2.00055e-13	3.24586	up	Probable helicase MAGATAMA 3 GN=MAA3 OS=Arabidopsis thaliana (Mouse-ear cress) PE=2 SV=1	TPA: hypothetical protein ZEAMMB73_134729 [Zea mays]
GRMZM2G358076	1.88101e-10	4.39789	up	2.66386e-29	5.47278	up	3.95607e-26	4.60062	up	--	TPA: putative partner of Nob1 family protein [Zea mays]
GRMZM2G358667	3.15531e-08	Inf	up	8.65015e-14	Inf	up	1.26348e-16	Inf	up	Putative 14-3-3-like protein GF14-H GN=GF14H OS=Oryza sativa subsp. japonica (Rice) PE=3 SV=1	hypothetical protein ZEAMMB73_590876 [Zea mays]
GRMZM2G359018	0.000604266	1.67047	up	3.60859e-15	1.50041	up	9.98891e-07	1.25752	up	Reticulon-like protein B1 GN=F9D16.100 OS=Arabidopsis thaliana (Mouse-ear cress) PE=1 SV=1	hypothetical protein ZEAMMB73_353444 [Zea mays]
GRMZM2G359314	0.00062064	5.10803	up	7.69628e-06	3.668	up	1.30282e-10	5.36339	up	Probable exocyst complex component 6 GN=At3g56640 OS=Arabidopsis thaliana (Mouse-ear cress) PE=3 SV=2	hypothetical protein ZEAMMB73_893461 [Zea mays]
GRMZM2G360429	9.34226e-06	-3.41711	down	4.37631e-14	-3.26371	down	5.34261e-15	-2.94006	down	--	catalytic/ oxidoreductase, acting on NADH or NADPH [Zea mays]
GRMZM2G360677	7.26174e-07	-2.3433	down	2.37498e-16	-3.20973	down	7.63466e-12	-1.72622	down	40S ribosomal protein S8 GN=RPS8 OS=Zea mays (Maize) PE=1 SV=2	40S ribosomal protein S8 [Zea mays]
GRMZM2G361049	3.33012e-09	-4.2562	down	3.25421e-31	-4.92314	down	1.16993e-26	-4.69093	down	60S ribosomal protein L3 GN=RPL3 OS=Oryza sativa subsp. japonica (Rice) PE=2 SV=2	TPA: hypothetical protein ZEAMMB73_366909 [Zea mays]
GRMZM2G362745	1.52427e-06	Inf	up	9.61241e-09	Inf	up	5.53621e-10	Inf	up	Probable LRR receptor-like serine/threonine-protein kinase MRH1 (Precursor) GN=MRH1 OS=Arabidopsis thaliana (Mouse-ear cress) PE=2 SV=1	hypothetical protein ZEAMMB73_979071 [Zea mays]
GRMZM2G364528	0.00375229	-2.3614	down	2.86217e-09	-1.27002	down	2.30821e-14	-1.80759	down	Formin-like protein 5 GN=P0453E05.107 OS=Oryza sativa subsp. japonica (Rice) PE=2 SV=2	TPA: hypothetical protein ZEAMMB73_278687 [Zea mays]
GRMZM2G365736	0.0059619	Inf	up	1.91524e-05	Inf	up	2.57208e-07	Inf	up	--	TPA: hypothetical protein ZEAMMB73_940076 [Zea mays]
GRMZM2G366638	6.72559e-15	5.19286	up	2.46404e-28	5.13587	up	1.30653e-33	5.22763	up	--	hypothetical protein ZEAMMB73_275443 [Zea mays]
GRMZM2G366778	1.69988e-05	Inf	up	6.40486e-11	Inf	up	1.13176e-09	Inf	up	14-3-3-like protein GF14-D GN=GF14D OS=Oryza sativa subsp. japonica (Rice) PE=2 SV=1	hypothetical protein ZEAMMB73_537414 [Zea mays]
GRMZM2G367026	0.000164241	1.96506	up	5.99458e-08	1.15659	up	2.12877e-09	1.43217	up	Orotidine 5&apos;-phosphate decarboxylase OS=Oryza sativa subsp. japonica (Rice) PE=2 SV=1	TPA: hypothetical protein ZEAMMB73_872960 [Zea mays]
GRMZM2G368886	6.78312e-10	-2.86008	down	1.38352e-17	-2.01961	down	8.51578e-38	-3.10173	down	Expansin-A7 (Precursor) GN=OSJNBb0081B07.24 OS=Oryza sativa subsp. japonica (Rice) PE=2 SV=1	unknown [Zea mays]
GRMZM2G371870	6.98087e-06	5.14301	up	2.47742e-21	6.32954	up	7.19085e-26	7.19913	up	Transcription factor ASG4 GN=F22L4.18 OS=Arabidopsis thaliana (Mouse-ear cress) PE=2 SV=1	hypothetical protein ZEAMMB73_835943 [Zea mays]
GRMZM2G375085	6.9252e-05	Inf	up	1.82355e-11	Inf	up	7.77963e-09	Inf	up	Probable protein S-acyltransferase 7 GN=PAT07 OS=Arabidopsis thaliana (Mouse-ear cress) PE=1 SV=1	hypothetical protein ZEAMMB73_848647 [Zea mays]
GRMZM2G375310	0.00903572	3.2516	up	6.38426e-06	5.75152	up	3.73092e-09	4.2179	up	Formin-like protein 4 (Precursor) GN=OSJNBb0078C13.8 OS=Oryza sativa subsp. japonica (Rice) PE=3 SV=1	TPA: hypothetical protein ZEAMMB73_562077 [Zea mays]
GRMZM2G375707	1.03822e-15	Inf	up	5.4795e-10	Inf	up	2.54885e-19	Inf	up	Vegetative cell wall protein gp1 (Precursor) GN=GP1 OS=Chlamydomonas reinhardtii (Chlamydomonas smithii) PE=2 SV=1	uncharacterized protein LOC100381450 [Zea mays]
GRMZM2G375956	2.41183e-08	3.69295	up	3.99613e-17	3.2167	up	1.17065e-21	3.80377	up	--	uncharacterized protein LOC100501455 [Zea mays]
GRMZM2G377131	1.88649e-08	-3.43326	down	8.34951e-15	-2.60016	down	3.09877e-24	-3.25379	down	Formin-like protein 3 OS=Oryza sativa subsp. japonica (Rice) PE=2 SV=2	TPA: hypothetical protein ZEAMMB73_749843 [Zea mays]
GRMZM2G377250	3.15104e-06	-4.07458	down	4.85813e-16	-3.71507	down	1.0191e-20	-4.7171	down	--	hypothetical protein [Zea mays]
GRMZM2G378872	7.46942e-11	3.69546	up	3.32589e-38	3.93361	up	3.61979e-34	4.10497	up	Probable serine/threonine-protein kinase Cx32, chloroplastic (Precursor) GN=At4g35600 OS=Arabidopsis thaliana (Mouse-ear cress) PE=1 SV=2	TPA: putative protein kinase superfamily protein [Zea mays]
GRMZM2G380197	2.40347e-15	-5.3469	down	1.23939e-23	-4.35615	down	9.60803e-28	-4.71988	down	Probable glucuronosyltransferase Os05g0559600 OS=Oryza sativa subsp. japonica (Rice) PE=2 SV=1	hypothetical protein ZEAMMB73_742025 [Zea mays]
GRMZM2G380955	4.61483e-21	-9.19291	down	9.55931e-43	-7.96635	down	2.33614e-44	-7.18002	down	ATP-dependent DNA helicase 2 subunit KU70 OS=Oryza sativa subsp. japonica (Rice) PE=1 SV=1	TPA: hypothetical protein ZEAMMB73_759063 [Zea mays]
GRMZM2G381842	8.77146e-12	Inf	up	5.63121e-18	Inf	up	3.38234e-19	7.65978	up	--	hypothetical protein ZEAMMB73_485818 [Zea mays]
GRMZM2G382581	8.63452e-05	Inf	up	5.42398e-14	Inf	up	1.34341e-10	Inf	up	Metacaspase-6 GN=YUP8H12R.6 OS=Arabidopsis thaliana (Mouse-ear cress) PE=1 SV=1	hypothetical protein ZEAMMB73_331538 [Zea mays]
GRMZM2G383125	2.08324e-35	Inf	up	4.30351e-93	8.14967	up	1.12095e-72	8.57413	up	Glutathione S-transferase T3 GN=K1O13.1 OS=Arabidopsis thaliana (Mouse-ear cress) PE=2 SV=1	hypothetical protein ZEAMMB73_078814, partial [Zea mays]
GRMZM2G386817	1.10766e-08	-2.81493	down	1.26658e-34	-2.64359	down	1.85074e-19	-2.37065	down	--	hypothetical protein [Zea mays]
GRMZM2G387227	0.00390077	Inf	up	2.25757e-06	Inf	up	0.00937687	3.65373	up	Cyclin-A1-1 OS=Oryza sativa subsp. japonica (Rice) PE=2 SV=1	cyclin superfamily protein, putative [Zea mays]
GRMZM2G389015	2.9207e-11	Inf	up	2.63034e-110	Inf	up	7.23712e-19	Inf	up	40S ribosomal protein S18 GN=RPS18C OS=Arabidopsis thaliana (Mouse-ear cress) PE=1 SV=1	hypothetical protein ZEAMMB73_891096 [Zea mays]
GRMZM2G389510	3.60114e-06	Inf	up	3.2864e-11	Inf	up	8.39607e-05	Inf	up	Pre-mRNA-splicing factor SF2 GN=SF2 OS=Arabidopsis thaliana (Mouse-ear cress) PE=1 SV=1	hypothetical protein ZEAMMB73_867493 [Zea mays]
GRMZM2G390691	0.000319069	Inf	up	4.25914e-09	Inf	up	3.80285e-06	5.97129	up	3-hydroxy-3-methylglutaryl-coenzyme A reductase GN=HMGR OS=Zea mays (Maize) PE=3 SV=1	hypothetical protein ZEAMMB73_935848 [Zea mays]
GRMZM2G392683	0.00573031	Inf	up	2.13903e-07	Inf	up	3.4247e-06	Inf	up	DNA-directed RNA polymerase II subunit RPB1 GN=F4B14.70 OS=Arabidopsis thaliana (Mouse-ear cress) PE=1 SV=3	TPA: hypothetical protein ZEAMMB73_542970 [Zea mays]
GRMZM2G392863	0.00546026	-4.19237	down	8.00613e-15	-4.60422	down	0.000101114	-3.17885	down	Defensin SD2 (Precursor) GN=SD2 OS=Helianthus annuus (Common sunflower) PE=2 SV=1	flower-specific gamma-thionin precursor [Zea mays]
GRMZM2G393002	0.000192318	2.16596	up	2.45479e-12	1.92861	up	3.27123e-07	2.06104	up	Alpha-L-arabinofuranosidase 1 (Precursor) GN=T7M13.18 OS=Arabidopsis thaliana (Mouse-ear cress) PE=1 SV=1	putative alpha-L-arabinofuranosidase family protein [Zea mays]
GRMZM2G393349	0.00287307	-1.53596	down	7.38824e-11	-1.37428	down	3.31087e-07	-1.85326	down	Sulfated surface glycoprotein 185 (Precursor) OS=Volvox carteri (Green alga) PE=1 SV=1	TPA: putative RING zinc finger domain superfamily protein [Zea mays]
GRMZM2G394876	0.00319991	#NAME?	down	1.4412e-05	#NAME?	down	0.00311272	#NAME?	down	--	TPA: hypothetical protein ZEAMMB73_640695 [Zea mays]
GRMZM2G396246	0.00084135	-4.19671	down	0.000103391	-2.71722	down	6.87864e-07	-3.3549	down	--	unknown [Zea mays]
GRMZM2G396357	6.46575e-10	#NAME?	down	7.80481e-31	#NAME?	down	6.85621e-27	#NAME?	down	Disease resistance protein RPP13 GN=RPP13 OS=Arabidopsis thaliana (Mouse-ear cress) PE=2 SV=2	TPA: hypothetical protein ZEAMMB73_263348 [Zea mays]
GRMZM2G396477	9.61574e-26	#NAME?	down	1.37213e-73	#NAME?	down	1.13348e-66	#NAME?	down	--	TPA: hypothetical protein ZEAMMB73_959393 [Zea mays]
GRMZM2G396482	4.52202e-05	-3.58839	down	2.98958e-18	-3.87724	down	3.8457e-20	-4.99228	down	--	TPA: hypothetical protein ZEAMMB73_248715 [Zea mays]
GRMZM2G396541	1.53969e-13	#NAME?	down	7.46839e-27	-3.37996	down	1.41153e-09	-3.24207	down	Extensin (Precursor) GN=HRGPNT3 OS=Nicotiana tabacum (Common tobacco) PE=2 SV=1	sulfated surface glycoprotein 185 [Zea mays]
GRMZM2G396640	8.77146e-12	-5.14022	down	3.24065e-25	-5.01515	down	3.41287e-30	-5.33714	down	--	uncharacterized protein LOC100279761 [Zea mays]
GRMZM2G398458	0.000176623	-3.52507	down	6.01759e-11	-2.98048	down	2.06498e-10	-3.28853	down	TPR repeat-containing thioredoxin TTL1 GN=TTL1 OS=Arabidopsis thaliana (Mouse-ear cress) PE=1 SV=1	hypothetical protein ZEAMMB73_814246 [Zea mays]
GRMZM2G398781	2.54331e-07	-4.19627	down	1.89243e-28	-3.04426	down	2.65047e-21	-2.92715	down	--	unknown [Zea mays]
GRMZM2G399602	3.16601e-05	Inf	up	1.33996e-10	Inf	up	1.32065e-18	Inf	up	--	TPA: hypothetical protein ZEAMMB73_268948 [Zea mays]
GRMZM2G399844	1.45704e-32	-10.167	down	4.52558e-87	#NAME?	down	2.47118e-79	-10.1925	down	--	hypothetical protein [Zea mays]
GRMZM2G400092	7.02498e-29	-9.87652	down	9.83968e-55	-6.33755	down	1.36348e-55	-6.87514	down	Histone acetyltransferase type B catalytic subunit GN=HAT1 OS=Zea mays (Maize) PE=1 SV=2	TPA: hypothetical protein ZEAMMB73_372098 [Zea mays]
GRMZM2G400156	7.55983e-05	3.28118	up	1.9486e-15	3.72044	up	4.12856e-07	2.63277	up	--	TPA: SAUR33-auxin-responsive SAUR family member [Zea mays]
GRMZM2G400382	5.47057e-15	#NAME?	down	4.64299e-27	#NAME?	down	6.85621e-27	#NAME?	down	--	hypothetical protein ZEAMMB73_907744 [Zea mays]
GRMZM2G400961	0.0013818	-3.63599	down	6.73619e-09	-2.8891	down	5.4125e-08	-3.16777	down	--	unknown [Zea mays]
GRMZM2G401331	4.70664e-11	#NAME?	down	1.36591e-20	-4.47561	down	1.7994e-25	-7.17378	down	EPIDERMAL PATTERNING FACTOR-like protein 2 (Precursor) GN=EPFL2 OS=Arabidopsis thaliana (Mouse-ear cress) PE=2 SV=1	TPA: hypothetical protein ZEAMMB73_774972 [Zea mays]
GRMZM2G402171	5.42658e-05	#NAME?	down	1.32763e-12	-3.97499	down	9.48805e-11	-5.88076	down	--	hypothetical protein ZEAMMB73_583819 [Zea mays]
GRMZM2G402368	0.0095738	Inf	up	1.19686e-07	Inf	up	0.000115877	Inf	up	Alpha-galactosidase (Precursor) OS=Coffea arabica (Arabian coffee) PE=1 SV=1	TPA: hypothetical protein ZEAMMB73_350257 [Zea mays]
GRMZM2G402837	0.000400587	Inf	up	3.84161e-08	Inf	up	5.8311e-06	Inf	up	MADS-box transcription factor 18 GN=OSJNBb0040H10.26 OS=Oryza sativa subsp. japonica (Rice) PE=1 SV=1	TPA: hypothetical protein ZEAMMB73_346519 [Zea mays]
GRMZM2G402977	0.00213062	6.18345	up	1.59985e-07	Inf	up	2.01325e-06	Inf	up	--	TPA: hypothetical protein ZEAMMB73_428799 [Zea mays]
GRMZM2G404367	1.76935e-06	-5.40327	down	3.80022e-70	-5.94635	down	2.29945e-43	-5.71097	down	--	hypothetical protein ZEAMMB73_577044 [Zea mays]
GRMZM2G404603	0.000561367	-4.61682	down	2.75401e-39	#NAME?	down	0.000286479	-7.01878	down	Formin-like protein 7 GN=FH7 OS=Arabidopsis thaliana (Mouse-ear cress) PE=2 SV=1	unknown [Zea mays]
GRMZM2G404769	9.57966e-07	Inf	up	1.5728e-21	Inf	up	1.5471e-15	Inf	up	Purple acid phosphatase 3 (Precursor) GN=PAP3 OS=Arabidopsis thaliana (Mouse-ear cress) PE=2 SV=1	hypothetical protein ZEAMMB73_225257 [Zea mays]
GRMZM2G405064	3.01479e-19	8.35638	up	7.59859e-39	5.57954	up	2.52788e-44	9.03034	up	Abscisic acid receptor PYL9 GN=F6F3.16 OS=Arabidopsis thaliana (Mouse-ear cress) PE=1 SV=1	TPA: hypothetical protein ZEAMMB73_847233, partial [Zea mays]
GRMZM2G405185	0.0093013	-1.64784	down	0.000334859	-1.04221	down	3.49997e-05	-1.18614	down	Mitotic-spindle organizing protein 1B GN=At4g09550 OS=Arabidopsis thaliana (Mouse-ear cress) PE=1 SV=1	TPA: hypothetical protein ZEAMMB73_810227 [Zea mays]
GRMZM2G407869	0.000557534	Inf	up	0.000694709	Inf	up	1.61893e-08	Inf	up	Tubulin alpha-6 chain GN=TUBA6 OS=Zea mays (Maize) PE=2 SV=1	TPA: hypothetical protein ZEAMMB73_671686 [Zea mays]
GRMZM2G408005	1.29434e-07	#NAME?	down	5.38389e-16	#NAME?	down	1.14979e-10	#NAME?	down	--	hypothetical protein ZEAMMB73_768804 [Zea mays]
GRMZM2G408308	9.3442e-05	#NAME?	down	0.000919332	-2.6754	down	0.00696757	-1.95616	down	Kinesin-like calmodulin-binding protein GN=K14B20.10 OS=Arabidopsis thaliana (Mouse-ear cress) PE=1 SV=1	hypothetical protein ZEAMMB73_361411 [Zea mays]
GRMZM2G408834	0.000133108	Inf	up	5.78755e-13	Inf	up	9.95937e-09	Inf	up	WEB family protein At4g27595, chloroplastic (Precursor) GN=At4g27595 OS=Arabidopsis thaliana (Mouse-ear cress) PE=2 SV=1	TPA: hypothetical protein ZEAMMB73_720464 [Zea mays]
GRMZM2G409724	0.00873572	#NAME?	down	2.08892e-19	#NAME?	down	4.34532e-18	#NAME?	down	Formin-like protein 8 (Precursor) GN=FH8 OS=Oryza sativa subsp. japonica (Rice) PE=2 SV=1	TPA: hypothetical protein ZEAMMB73_442579 [Zea mays]
GRMZM2G410293	0.000626596	Inf	up	1.98386e-07	4.1624	up	1.29465e-18	6.17516	up	--	hypothetical protein ZEAMMB73_869322 [Zea mays]
GRMZM2G410812	0.00839592	Inf	up	0.00240736	Inf	up	1.06609e-08	6.45396	up	Probable protein NAP1 GN=P0623F08.25 OS=Oryza sativa subsp. japonica (Rice) PE=2 SV=1	hypothetical protein ZEAMMB73_031061 [Zea mays]
GRMZM2G410916	0.00512001	-1.57992	down	1.51629e-14	-1.69027	down	6.32395e-12	-1.9277	down	Arginine/serine-rich protein 45 GN=F19K19.9 OS=Arabidopsis thaliana (Mouse-ear cress) PE=1 SV=1	TPA: hypothetical protein ZEAMMB73_648118 [Zea mays]
GRMZM2G411041	2.09495e-09	-6.41612	down	1.25888e-14	-3.83559	down	2.52455e-12	-3.17892	down	--	TPA: hypothetical protein ZEAMMB73_519082 [Zea mays]
GRMZM2G412229	5.54305e-24	#NAME?	down	1.16612e-25	-4.46829	down	4.6696e-27	-5.08209	down	Formin-like protein 20 GN=MBK20.20/MBK20.21 OS=Arabidopsis thaliana (Mouse-ear cress) PE=2 SV=3	hypothetical protein [Zea mays]
GRMZM2G412254	0.000999904	Inf	up	6.58741e-10	Inf	up	8.83461e-05	Inf	up	--	hypothetical protein ZEAMMB73_434174 [Zea mays]
GRMZM2G412296	3.40506e-12	-3.42595	down	1.2664e-63	-4.02459	down	6.88063e-67	-4.68241	down	--	TPA: COX VIIa-like protein, partial [Zea mays]
GRMZM2G413835	8.9424e-41	#NAME?	down	3.55853e-98	-10.4486	down	1.1058e-91	#NAME?	down	WD-40 repeat-containing protein MSI4 GN=F3P11.12 OS=Arabidopsis thaliana (Mouse-ear cress) PE=1 SV=3	TPA: hypothetical protein ZEAMMB73_538051 [Zea mays]
GRMZM2G414215	6.9252e-05	Inf	up	1.27931e-09	Inf	up	7.35127e-05	Inf	up	--	TPA: hypothetical protein ZEAMMB73_535790 [Zea mays]
GRMZM2G414727	1.87851e-07	-2.70742	down	5.89099e-35	-3.11904	down	9.18786e-12	-2.78281	down	Auxin-induced protein X10A OS=Glycine max (Soybean) PE=2 SV=1	TPA: SAUR56-auxin-responsive SAUR family member [Zea mays]
GRMZM2G416105	1.27419e-05	3.67358	up	4.22959e-26	6.60805	up	1.23005e-23	4.3113	up	Dynein assembly factor 3, axonemal homolog GN=DAB1 OS=Chlamydomonas reinhardtii (Chlamydomonas smithii) PE=3 SV=1	hypothetical protein ZEAMMB73_102041 [Zea mays]
GRMZM2G417945	2.31107e-11	#NAME?	down	3.08647e-14	-6.15451	down	1.05873e-20	#NAME?	down	Cinnamate beta-D-glucosyltransferase GN=GT2 OS=Fragaria ananassa (Strawberry) PE=1 SV=1	limonoid UDP-glucosyltransferase [Zea mays]
GRMZM2G418119	0.000115541	#NAME?	down	6.73184e-10	#NAME?	down	4.43949e-12	#NAME?	down	--	hypothetical protein ZEAMMB73_461239 [Zea mays]
GRMZM2G418160	3.78577e-10	3.58073	up	1.58866e-33	4.28446	up	5.51035e-31	4.07239	up	Protein ROOT HAIR DEFECTIVE 3 homolog 2 OS=Oryza sativa subsp. japonica (Rice) PE=2 SV=1	hypothetical protein ZEAMMB73_273126 [Zea mays]
GRMZM2G419024	1.44241e-07	5.00714	up	1.84846e-14	4.89147	up	5.15838e-14	6.62181	up	Triosephosphate isomerase, cytosolic OS=Oryza sativa subsp. japonica (Rice) PE=1 SV=3	TPA: hypothetical protein ZEAMMB73_196848 [Zea mays]
GRMZM2G419739	1.57846e-17	-5.10066	down	5.27318e-39	-4.63831	down	3.57076e-49	-5.45062	down	Uncharacterized protein At1g04910 GN=At1g04910 OS=Arabidopsis thaliana (Mouse-ear cress) PE=1 SV=1	hypothetical protein [Zea mays]
GRMZM2G420743	1.92993e-11	-6.12081	down	3.30577e-10	-2.61626	down	6.37035e-35	#NAME?	down	Dirigent protein 1 (Precursor) GN=DIR1 OS=Arabidopsis thaliana (Mouse-ear cress) PE=2 SV=1	TPA: dirigent-like protein pDIR3 [Zea mays]
GRMZM2G421126	4.36094e-07	Inf	up	9.2313e-23	6.35597	up	2.44249e-35	7.16155	up	Uncharacterized protein At4g15970 GN=At4g15970 OS=Arabidopsis thaliana (Mouse-ear cress) PE=2 SV=1	hypothetical protein [Zea mays]
GRMZM2G422877	1.48471e-12	#NAME?	down	7.92395e-24	#NAME?	down	1.44155e-27	#NAME?	down	--	hypothetical protein [Zea mays]
GRMZM2G423423	0.00207873	-5.34807	down	0.00204638	-2.17234	down	1.70403e-08	-3.52615	down	ZF-HD homeobox protein At4g24660 GN=At4g24660 OS=Arabidopsis thaliana (Mouse-ear cress) PE=1 SV=1	TPA: hypothetical protein ZEAMMB73_643794 [Zea mays]
GRMZM2G424205	5.32947e-08	-3.2905	down	2.00818e-06	-2.8233	down	3.55649e-10	-3.26029	down	Glycine-rich cell wall structural protein (Precursor) GN=At3g17050 OS=Arabidopsis thaliana (Mouse-ear cress) PE=4 SV=2	TPA: hypothetical protein ZEAMMB73_714647 [Zea mays]
GRMZM2G425072	0.00660802	-5.11992	down	1.19736e-05	-5.67548	down	1.16276e-05	-5.86841	down	Indole-3-acetic acid-induced protein ARG7 GN=ARG7 OS=Vigna radiata var. radiata (Mung bean) PE=2 SV=1	SAUR11 - auxin-responsive SAUR family member [Zea mays]
GRMZM2G425559	2.04496e-06	#NAME?	down	2.60191e-17	#NAME?	down	6.84283e-16	#NAME?	down	--	hypothetical protein ZEAMMB73_941325 [Zea mays]
GRMZM2G425920	1.23508e-05	Inf	up	2.75906e-15	Inf	up	1.49391e-13	Inf	up	Transcription factor HY5 GN=HY5 OS=Solanum lycopersicum (Tomato) PE=2 SV=1	putative bZIP transcription factor superfamily protein [Zea mays]
GRMZM2G426023	0.000220433	#NAME?	down	3.74849e-08	#NAME?	down	1.18653e-05	#NAME?	down	--	TPA: hypothetical protein ZEAMMB73_906484 [Zea mays]
GRMZM2G426140	4.76535e-17	Inf	up	1.18129e-43	Inf	up	4.11137e-36	Inf	up	Probable E3 ubiquitin-protein ligase LOG2 OS=Arabidopsis thaliana (Mouse-ear cress) PE=1 SV=1	putative homeodomain-like transcription factor superfamily protein [Zea mays]
GRMZM2G426200	0.00090129	2.53608	up	9.35311e-10	2.24672	up	1.82495e-10	2.63854	up	ALBINO3-like protein 1, chloroplastic (Precursor) OS=Arabidopsis thaliana (Mouse-ear cress) PE=2 SV=3	TPA: hypothetical protein ZEAMMB73_865472 [Zea mays]
GRMZM2G427468	0.000432458	-1.9794	down	1.10428e-09	-1.75673	down	5.907e-05	-1.19061	down	60S ribosomal protein L27a-2 OS=Arabidopsis thaliana (Mouse-ear cress) PE=2 SV=1	uncharacterized protein LOC100274530 [Zea mays]
GRMZM2G427805	0.0019418	#NAME?	down	2.44693e-07	#NAME?	down	6.34882e-08	#NAME?	down	60S ribosomal protein L37-3 GN=RPL37C OS=Arabidopsis thaliana (Mouse-ear cress) PE=2 SV=1	uncharacterized protein LOC100382729 [Zea mays]
GRMZM2G428905	0.00182254	-5.5239	down	4.42991e-16	-7.25076	down	1.04236e-15	#NAME?	down	--	TPA: hypothetical protein ZEAMMB73_688356 [Zea mays]
GRMZM2G429972	3.9532e-22	-5.89055	down	1.27392e-58	-5.76772	down	2.43594e-62	-6.05091	down	--	hypothetical protein [Zea mays]
GRMZM2G429982	0.00228068	3.91538	up	1.08708e-12	4.40067	up	2.38099e-06	3.91568	up	Osmotin-like protein (Precursor) OS=Solanum lycopersicum (Tomato) PE=1 SV=1	TPA: putative thaumatin domain family protein [Zea mays]
GRMZM2G430942	1.61889e-17	-5.946	down	3.62085e-91	-6.49321	down	1.09824e-21	-5.41429	down	Acidic endochitinase (Precursor) GN=CHIT3 OS=Vitis vinifera (Grape) PE=2 SV=1	TPA: hypothetical protein ZEAMMB73_360434 [Zea mays]
GRMZM2G432266	1.08271e-07	#NAME?	down	1.41703e-20	#NAME?	down	3.58541e-07	#NAME?	down	Protein argonaute 3 GN=AGO3 OS=Arabidopsis thaliana (Mouse-ear cress) PE=3 SV=1	hypothetical protein [Zea mays]
GRMZM2G432335	8.84907e-07	-7.25847	down	2.1105e-17	#NAME?	down	9.46175e-10	-4.91532	down	Zinc finger CCCH domain-containing protein 24 GN=At2g28450 OS=Arabidopsis thaliana (Mouse-ear cress) PE=2 SV=1	hypothetical protein ZEAMMB73_428540 [Zea mays]
GRMZM2G432560	0.00652569	Inf	up	9.21151e-07	Inf	up	2.56584e-07	Inf	up	--	unknown [Zea mays]
GRMZM2G433446	7.72203e-05	Inf	up	9.29459e-06	Inf	up	7.33922e-07	6.20315	up	1,2-dihydroxy-3-keto-5-methylthiopentene dioxygenase 4 GN=ARD4 OS=Oryza sativa subsp. japonica (Rice) PE=2 SV=1	TPA: hypothetical protein ZEAMMB73_464250 [Zea mays]
GRMZM2G433579	0.00532093	#NAME?	down	7.73226e-16	-5.01207	down	0.00221978	-3.5043	down	Wall-associated receptor kinase-like 14 (Precursor) GN=WAKL14 OS=Arabidopsis thaliana (Mouse-ear cress) PE=2 SV=2	TPA: putative WAK-related receptor-like protein kinase family protein [Zea mays]
GRMZM2G434252	6.80447e-15	-5.42874	down	2.9584e-50	-6.62679	down	1.15422e-40	-5.45184	down	Probable monogalactosyldiacylglycerol synthase 3, chloroplastic (Precursor) OS=Oryza sativa subsp. japonica (Rice) PE=2 SV=2	hypothetical protein ZEAMMB73_311935, partial [Zea mays]
GRMZM2G436856	2.25965e-09	2.79207	up	1.87998e-10	1.6361	up	0.00274915	2.43029	up	Formin-like protein 5 GN=P0453E05.107 OS=Oryza sativa subsp. japonica (Rice) PE=2 SV=2	hypothetical protein [Zea mays]
GRMZM2G438243	0.000347802	1.74619	up	1.4004e-13	1.44773	up	1.68637e-09	1.38871	up	--	hypothetical protein precursor [Zea mays]
GRMZM2G439799	0.00771419	3.33843	up	8.2484e-08	3.46046	up	0.000125529	2.83225	up	Probable LRR receptor-like serine/threonine-protein kinase At3g47570 (Precursor) GN=At3g47570 OS=Arabidopsis thaliana (Mouse-ear cress) PE=1 SV=1	TPA: putative leucine-rich repeat receptor-like protein kinase family protein [Zea mays]
GRMZM2G439819	0.000229454	Inf	up	1.26663e-08	Inf	up	5.80803e-06	Inf	up	Cell division control protein 2 homolog GN=CDC2 OS=Zea mays (Maize) PE=2 SV=1	TPA: putative protein kinase superfamily protein [Zea mays]
GRMZM2G440882	0.00873572	5.89587	up	2.12164e-06	5.85974	up	3.36907e-06	4.63566	up	Vegetative cell wall protein gp1 (Precursor) GN=GP1 OS=Chlamydomonas reinhardtii (Chlamydomonas smithii) PE=2 SV=1	hypothetical protein ZEAMMB73_119302 [Zea mays]
GRMZM2G443560	0.00604649	#NAME?	down	1.66155e-06	-2.9172	down	0.000159091	-3.2327	down	Histone-lysine N-methyltransferase EZ3 GN=EZ3 OS=Zea mays (Maize) PE=2 SV=1	TPA: hypothetical protein ZEAMMB73_102702 [Zea mays]
GRMZM2G443655	0.00242808	-1.86566	down	8.10245e-12	-2.15954	down	1.11263e-06	-1.69888	down	--	TPA: hypothetical protein ZEAMMB73_728277 [Zea mays]
GRMZM2G444393	1.62469e-05	Inf	up	1.37082e-14	Inf	up	1.44024e-09	Inf	up	Succinate dehydrogenase [ubiquinone] iron-sulfur subunit 2, mitochondrial (Precursor) OS=Arabidopsis thaliana (Mouse-ear cress) PE=1 SV=2	TPA: hypothetical protein ZEAMMB73_301211 [Zea mays]
GRMZM2G444801	0.00257358	-1.53093	down	4.47246e-25	-1.97649	down	3.91273e-09	-2.13445	down	Probable sulfate transporter 3.4 GN=SULTR3;4 OS=Arabidopsis thaliana (Mouse-ear cress) PE=2 SV=1	sulfate transporter 3.4 [Zea mays]
GRMZM2G446426	1.31908e-10	Inf	up	2.03004e-15	Inf	up	1.93737e-13	Inf	up	26S proteasome non-ATPase regulatory subunit 14 homolog GN=RPN11 OS=Arabidopsis thaliana (Mouse-ear cress) PE=1 SV=1	putative MADS-box transcription factor family protein [Zea mays]
GRMZM2G447987	0.00131799	2.61822	up	2.54987e-09	2.29839	up	0.00463832	2.3231	up	--	leaf angle-associated protein [Zea mays]
GRMZM2G448927	7.08261e-23	-5.77795	down	3.12903e-61	-5.61604	down	3.98533e-60	-5.62025	down	Histone acetyltransferase type B catalytic subunit GN=HAT1 OS=Zea mays (Maize) PE=1 SV=2	TPA: hypothetical protein ZEAMMB73_408384 [Zea mays]
GRMZM2G450512	4.10022e-29	-6.0069	down	1.2105e-22	-4.65169	down	5.20951e-44	-5.50593	down	--	uncharacterized protein LOC100275815 precursor [Zea mays]
GRMZM2G450833	0.00791088	-4.63726	down	3.61553e-06	-4.14474	down	4.62679e-06	-3.71059	down	--	hypothetical protein ZEAMMB73_407423 [Zea mays]
GRMZM2G452954	7.5221e-05	#NAME?	down	3.49814e-30	#NAME?	down	4.34532e-18	#NAME?	down	Putative disease resistance RPP13-like protein 3 GN=RPP13L3 OS=Arabidopsis thaliana (Mouse-ear cress) PE=3 SV=1	TPA: hypothetical protein ZEAMMB73_186013 [Zea mays]
GRMZM2G453963	3.32807e-06	Inf	up	2.34592e-16	Inf	up	3.45632e-10	Inf	up	Signal recognition particle 19 kDa protein OS=Oryza sativa subsp. japonica (Rice) PE=1 SV=1	hypothetical protein ZEAMMB73_989617 [Zea mays]
GRMZM2G454081	4.11055e-06	-2.22805	down	0.000141441	-1.15078	down	1.89827e-10	-1.92666	down	Probable xyloglucan glycosyltransferase 1 GN=OSJNBb0053G03.13 OS=Oryza sativa subsp. japonica (Rice) PE=2 SV=1	TPA: hypothetical protein ZEAMMB73_829970 [Zea mays]
GRMZM2G455124	9.02805e-11	5.24659	up	6.80882e-38	Inf	up	8.50717e-26	Inf	up	High affinity nitrate transporter 2.5 GN=NRT2.5 OS=Arabidopsis thaliana (Mouse-ear cress) PE=2 SV=1	hypothetical protein ZEAMMB73_160481 [Zea mays]
GRMZM2G455171	2.99114e-08	#NAME?	down	1.42092e-09	#NAME?	down	9.08071e-11	#NAME?	down	Sodium/hydrogen exchanger 2 GN=NHX2 OS=Arabidopsis thaliana (Mouse-ear cress) PE=2 SV=2	hypothetical protein ZEAMMB73_639711 [Zea mays]
GRMZM2G455828	0.000412673	-1.7244	down	1.5871e-26	-1.92632	down	4.30487e-07	-1.18875	down	40S ribosomal protein S28 GN=RPS28 OS=Zea mays (Maize) PE=3 SV=1	40S ribosomal protein S28 [Aegilops tauschii]
GRMZM2G456114	0.00158839	-3.09022	down	4.62301e-14	-4.11766	down	9.72672e-06	-2.52546	down	Pentatricopeptide repeat-containing protein At2g02980 GN=PCMP-H26 OS=Arabidopsis thaliana (Mouse-ear cress) PE=2 SV=2	TPA: hypothetical protein ZEAMMB73_430226 [Zea mays]
GRMZM2G456422	2.71066e-06	3.8103	up	4.59479e-19	3.39919	up	3.02169e-14	3.36727	up	--	hypothetical protein ZEAMMB73_836473 [Zea mays]
GRMZM2G458159	1.82056e-17	Inf	up	1.50614e-17	Inf	up	2.17515e-21	7.15746	up	Protein GAMETE EXPRESSED 3 (Precursor) GN=GEX3 OS=Arabidopsis thaliana (Mouse-ear cress) PE=2 SV=1	TPA: hypothetical protein ZEAMMB73_772834, partial [Zea mays]
GRMZM2G458867	0.00504064	Inf	up	0.000239656	Inf	up	7.61482e-06	Inf	up	Putative pleiotropic drug resistance protein 7 OS=Oryza sativa subsp. japonica (Rice) PE=2 SV=1	hypothetical protein ZEAMMB73_218313 [Zea mays]
GRMZM2G458974	0.000445494	#NAME?	down	1.47718e-21	#NAME?	down	2.02492e-21	#NAME?	down	40S ribosomal protein S7 GN=RPS7 OS=Secale cereale (Rye) PE=2 SV=1	uncharacterized protein LOC100384332 [Zea mays]
GRMZM2G459172	3.30572e-09	Inf	up	1.88349e-16	Inf	up	4.71462e-19	Inf	up	--	hypothetical protein ZEAMMB73_095373 [Zea mays]
GRMZM2G459828	1.1218e-20	11.5156	up	8.38238e-194	Inf	up	2.39919e-137	Inf	up	40S ribosomal protein S10 GN=OSJNBa0042L16.19 OS=Oryza sativa subsp. japonica (Rice) PE=2 SV=2	hypothetical protein ZEAMMB73_922994 [Zea mays]
GRMZM2G460090	1.04044e-19	-9.3067	down	7.20472e-24	-3.26409	down	2.40484e-24	-5.04558	down	Regulatory-associated protein of TOR 2 GN=RAPTOR2 OS=Oryza sativa subsp. japonica (Rice) PE=2 SV=2	hypothetical protein ZEAMMB73_168268 [Zea mays]
GRMZM2G460566	1.73922e-05	-4.43634	down	1.34619e-22	-3.80753	down	1.13543e-14	-4.71417	down	Dynein assembly factor 3, axonemal homolog GN=DAB1 OS=Chlamydomonas reinhardtii (Chlamydomonas smithii) PE=3 SV=1	hypothetical protein ZEAMMB73_091773 [Zea mays]
GRMZM2G463318	0.000195798	#NAME?	down	1.70651e-17	#NAME?	down	2.99706e-08	#NAME?	down	--	TPA: hypothetical protein ZEAMMB73_373418 [Zea mays]
GRMZM2G465133	1.54571e-05	-4.45537	down	2.91326e-16	-2.29114	down	2.2058e-35	-3.427	down	Arginine/serine-rich protein 45 GN=F19K19.9 OS=Arabidopsis thaliana (Mouse-ear cress) PE=1 SV=1	hypothetical protein [Zea mays]
GRMZM2G465953	0.00435005	-1.53294	down	3.64597e-11	-1.63592	down	1.597e-08	-1.49828	down	Formin-like protein 5 GN=P0453E05.107 OS=Oryza sativa subsp. japonica (Rice) PE=2 SV=2	uncharacterized protein LOC100278665 [Zea mays]
GRMZM2G467682	0.00111995	-3.24753	down	2.33666e-13	-3.66914	down	3.51754e-14	-4.65165	down	--	uncharacterized protein LOC100275497 [Zea mays]
GRMZM2G467848	1.1551e-05	Inf	up	2.85509e-07	Inf	up	1.0015e-08	6.51447	up	--	TPA: hypothetical protein ZEAMMB73_835330 [Zea mays]
GRMZM2G469771	1.38599e-06	#NAME?	down	1.94178e-11	-6.98631	down	4.76225e-10	#NAME?	down	--	hypothetical protein ZEAMMB73_916885 [Zea mays]
GRMZM2G470103	2.3504e-07	-5.46212	down	0.00240328	-1.65252	down	3.01309e-06	-4.27576	down	--	TPA: hypothetical protein ZEAMMB73_239437 [Zea mays]
GRMZM2G470499	9.47124e-07	-2.79415	down	1.15196e-23	-3.24266	down	1.11812e-18	-2.59892	down	Proline-rich receptor-like protein kinase PERK1 GN=PERK1 OS=Arabidopsis thaliana (Mouse-ear cress) PE=1 SV=1	putative prolin-rich extensin-like receptor protein kinase family protein [Zea mays]
GRMZM2G471594	0.000999904	Inf	up	0.000196387	Inf	up	9.30816e-07	Inf	up	Galactoside 2-alpha-L-fucosyltransferase GN=FT1 OS=Pisum sativum (Garden pea) PE=2 SV=1	hypothetical protein ZEAMMB73_199792 [Zea mays]
GRMZM2G471814	0.000535162	-2.29821	down	0.000831144	-1.34576	down	1.15426e-07	-1.47237	down	Ribose-phosphate pyrophosphokinase 1 GN=PRS1 OS=Spinacia oleracea (Spinach) PE=1 SV=1	TPA: hypothetical protein ZEAMMB73_366308 [Zea mays]
GRMZM2G472077	0.00303028	Inf	up	4.15037e-13	4.9522	up	3.2557e-14	Inf	up	Vegetative cell wall protein gp1 (Precursor) GN=GP1 OS=Chlamydomonas reinhardtii (Chlamydomonas smithii) PE=2 SV=1	hypothetical protein ZEAMMB73_336589 [Zea mays]
GRMZM2G472449	0.00343348	Inf	up	6.79507e-05	Inf	up	9.28798e-07	Inf	up	--	hypothetical protein ZEAMMB73_381726 [Zea mays]
GRMZM2G473511	0.00687197	#NAME?	down	6.7309e-05	#NAME?	down	1.08312e-06	#NAME?	down	Probable receptor-like protein kinase At5g39020 (Precursor) GN=At5g39020 OS=Arabidopsis thaliana (Mouse-ear cress) PE=2 SV=1	putative protein kinase superfamily protein [Zea mays]
GRMZM2G473709	0.00605012	1.49932	up	1.25094e-07	1.64974	up	7.61364e-08	1.39769	up	Ubiquinol-cytochrome c reductase complex 6.7 kDa protein OS=Solanum tuberosum (Potato) PE=1 SV=2	hypothetical protein [Zea mays]
GRMZM2G473711	0.000317263	Inf	up	1.08785e-11	9.38715	up	0.000907759	9.24224	up	Alpha-N-arabinofuranosidase (Precursor; Fragment) GN=Xyl1 OS=Medicago sativa subsp. varia (Alfalfa) PE=1 SV=1	hypothetical protein ZEAMMB73_646186 [Zea mays]
GRMZM2G473976	0.000255919	2.94804	up	1.47955e-36	3.38508	up	3.43343e-20	2.48978	up	Probable isoprenylcysteine alpha-carbonyl methylesterase ICME GN=OJ1126_B10.7 OS=Oryza sativa subsp. japonica (Rice) PE=2 SV=1	uncharacterized protein LOC100193534 [Zea mays]
GRMZM2G474531	0.00618963	-2.2223	down	8.28348e-16	-2.71846	down	1.59971e-09	-2.34126	down	Ankyrin repeat-containing protein At5g02620 GN=At5g02620 OS=Arabidopsis thaliana (Mouse-ear cress) PE=1 SV=1	hypothetical protein ZEAMMB73_339307 [Zea mays]
GRMZM2G475948	6.99714e-05	-5.34896	down	3.48004e-14	-3.60492	down	3.69196e-12	-2.8543	down	L-type lectin-domain containing receptor kinase IV.1 (Precursor) GN=F13M22.21 OS=Arabidopsis thaliana (Mouse-ear cress) PE=1 SV=1	TPA: putative lectin-like receptor protein kinase family protein [Zea mays]
GRMZM2G477325	0.00171547	-2.90201	down	1.16491e-25	-2.00114	down	7.78471e-16	-2.49241	down	Hydrophobic protein LTI6A GN=OJ1136_D11.102 OS=Oryza sativa subsp. japonica (Rice) PE=2 SV=1	hydrophobic protein LTI6A [Zea mays]
GRMZM2G479112	0.000176104	-2.036	down	1.94601e-16	-2.10136	down	5.19994e-23	-2.75915	down	Vegetative cell wall protein gp1 (Precursor) GN=GP1 OS=Chlamydomonas reinhardtii (Chlamydomonas smithii) PE=2 SV=1	hypothetical protein precursor [Zea mays]
GRMZM2G479703	0.000280163	1.98198	up	6.4351e-17	2.38231	up	7.85661e-10	2.00836	up	Oligopeptide transporter 7 GN=OPT7 OS=Arabidopsis thaliana (Mouse-ear cress) PE=2 SV=1	hypothetical protein ZEAMMB73_111868 [Zea mays]
GRMZM2G481362	0.000472157	3.16164	up	5.18249e-10	3.20377	up	0.00131783	2.40918	up	--	TPA: hypothetical protein ZEAMMB73_749417 [Zea mays]
GRMZM2G491096	2.88351e-13	Inf	up	1.15378e-31	Inf	up	1.03988e-25	Inf	up	--	TPA: hypothetical protein ZEAMMB73_663596 [Zea mays]
GRMZM2G495613	7.04451e-05	-4.29848	down	9.08585e-08	-3.86776	down	1.07967e-11	-4.70734	down	--	unknown [Zea mays]
GRMZM2G499197	2.01633e-05	Inf	up	2.08723e-70	Inf	up	8.52886e-52	Inf	up	40S ribosomal protein S4 GN=RPS4 OS=Zea mays (Maize) PE=2 SV=1	TPA: putative ribosomal protein S4 (RPS4A) family protein [Zea mays]
GRMZM2G507894	0.000284796	Inf	up	5.21584e-12	Inf	up	1.05435e-11	Inf	up	--	hypothetical protein ZEAMMB73_309902 [Zea mays]
GRMZM2G513713	0.00214491	-3.3308	down	2.44298e-09	-3.19444	down	3.40876e-07	-3.00474	down	--	unknown [Zea mays]
GRMZM2G520903	7.36432e-06	#NAME?	down	7.05174e-14	#NAME?	down	4.44676e-11	#NAME?	down	--	TPA: hypothetical protein ZEAMMB73_264548 [Zea mays]
GRMZM2G523169	6.87254e-17	Inf	up	1.04505e-20	Inf	up	4.57644e-28	Inf	up	--	hypothetical protein ZEAMMB73_038304 [Zea mays]
GRMZM2G523621	1.69965e-09	#NAME?	down	1.67338e-18	#NAME?	down	6.80919e-20	#NAME?	down	--	TPA: hypothetical protein ZEAMMB73_006448 [Zea mays]
GRMZM2G524711	8.22441e-07	-2.31619	down	1.77272e-30	-2.26091	down	0.000240175	-1.44435	down	--	uncharacterized protein LOC100273621 [Zea mays]
GRMZM2G529859	0.0016297	-2.65036	down	1.14692e-10	-1.95746	down	1.95656e-18	-2.60325	down	Protein YABBY 4 OS=Oryza sativa subsp. japonica (Rice) PE=2 SV=1	unknown [Zea mays]
GRMZM2G532387	2.82859e-08	-5.6349	down	4.98367e-14	-4.29648	down	5.37389e-18	-4.52951	down	Protein IQ-DOMAIN 14 GN=IQD14 OS=Arabidopsis thaliana (Mouse-ear cress) PE=1 SV=1	TPA: hypothetical protein ZEAMMB73_537496, partial [Zea mays]
GRMZM2G532970	1.3827e-06	Inf	up	1.46249e-09	Inf	up	4.88969e-07	Inf	up	--	hypothetical protein ZEAMMB73_166393 [Zea mays]
GRMZM2G537770	2.83438e-05	#NAME?	down	7.01141e-09	#NAME?	down	1.18447e-05	#NAME?	down	--	uncharacterized protein LOC100381951 [Zea mays]
GRMZM2G545336	4.897e-08	-5.08947	down	1.25308e-55	#NAME?	down	5.33615e-42	-7.99602	down	--	hypothetical protein ZEAMMB73_947601 [Zea mays]
GRMZM2G557750	0.000183802	Inf	up	1.63526e-10	Inf	up	0.000151895	Inf	up	--	TPA: hypothetical protein ZEAMMB73_384122 [Zea mays]
GRMZM2G560811	3.45659e-29	Inf	up	2.09767e-75	Inf	up	1.30636e-59	Inf	up	--	hypothetical protein ZEAMMB73_170667 [Zea mays]
GRMZM2G562569	2.94741e-07	Inf	up	7.14073e-12	Inf	up	1.72469e-14	Inf	up	--	hypothetical protein ZEAMMB73_357507 [Zea mays]
GRMZM2G568912	2.55217e-14	Inf	up	2.03876e-34	Inf	up	1.09763e-17	Inf	up	Mevalonate kinase GN=At5g27450 OS=Arabidopsis thaliana (Mouse-ear cress) PE=2 SV=1	hypothetical protein ZEAMMB73_536902 [Zea mays]
GRMZM2G574534	0.0078295	#NAME?	down	1.54249e-12	-6.84542	down	0.00391921	#NAME?	down	Leucine-rich repeat extensin-like protein 5 (Precursor) GN=LRX5 OS=Arabidopsis thaliana (Mouse-ear cress) PE=2 SV=2	TPA: hypothetical protein ZEAMMB73_386455 [Zea mays]
GRMZM2G576804	1.86493e-05	Inf	up	6.68364e-12	Inf	up	3.60165e-13	Inf	up	Polyadenylate-binding protein RBP47 GN=RBP47 OS=Nicotiana plumbaginifolia (Leadwort-leaved tobacco) PE=1 SV=1	hypothetical protein ZEAMMB73_456607 [Zea mays]
GRMZM2G583556	5.17295e-09	Inf	up	1.66105e-40	Inf	up	3.76086e-29	Inf	up	Vacuolar protein sorting-associated protein 2 homolog 2 GN=MFC16.25 OS=Arabidopsis thaliana (Mouse-ear cress) PE=1 SV=2	TPA: hypothetical protein ZEAMMB73_598010 [Zea mays]
GRMZM2G590027	0.00238886	-2.35094	down	1.13386e-08	-2.54759	down	2.67436e-08	-2.41975	down	--	hypothetical protein ZEAMMB73_981451 [Zea mays]
GRMZM2G700599	1.15043e-25	#NAME?	down	1.58737e-60	#NAME?	down	1.00412e-18	#NAME?	down	--	hypothetical protein [Zea mays]
GRMZM2G700828	1.40837e-09	#NAME?	down	2.90206e-22	#NAME?	down	6.84283e-16	#NAME?	down	Probable E3 ubiquitin-protein ligase ARI7 GN=ARI7 OS=Arabidopsis thaliana (Mouse-ear cress) PE=2 SV=1	hypothetical protein ZEAMMB73_803854, partial [Zea mays]
GRMZM2G702406	7.23581e-20	Inf	up	1.76474e-27	Inf	up	7.44424e-20	Inf	up	--	hypothetical protein ZEAMMB73_349181 [Zea mays]
GRMZM2G702514	0.00293398	6.11194	up	0.000127743	Inf	up	0.000116155	Inf	up	Naringenin,2-oxoglutarate 3-dioxygenase OS=Hordeum vulgare (Barley) PE=2 SV=1	hypothetical protein ZEAMMB73_826441 [Zea mays]
GRMZM2G702522	1.11541e-12	4.2026	up	3.55785e-07	2.43022	up	2.12023e-18	2.77581	up	--	hypothetical protein ZEAMMB73_818474 [Zea mays]
GRMZM2G702923	1.45082e-08	#NAME?	down	4.81704e-15	#NAME?	down	5.85556e-15	#NAME?	down	BAG family molecular chaperone regulator 1 GN=BAG1 OS=Arabidopsis thaliana (Mouse-ear cress) PE=1 SV=1	TPA: hypothetical protein ZEAMMB73_709935 [Zea mays]
GRMZM2G703021	0.00555448	-2.43645	down	1.46348e-09	-2.32309	down	0.000157075	-1.64263	down	Vegetative cell wall protein gp1 (Precursor) GN=GP1 OS=Chlamydomonas reinhardtii (Chlamydomonas smithii) PE=2 SV=1	hypothetical protein [Zea mays]
GRMZM2G703348	3.77683e-16	#NAME?	down	4.22514e-50	#NAME?	down	1.27235e-48	#NAME?	down	--	uncharacterized protein LOC100382421 [Zea mays]
GRMZM2G704042	9.39869e-07	Inf	up	1.63498e-08	6.01553	up	2.32113e-09	Inf	up	--	TPA: hypothetical protein ZEAMMB73_684502 [Zea mays]
GRMZM5G801292	0.00412561	#NAME?	down	0.000228888	#NAME?	down	6.19138e-05	#NAME?	down	Oleosin GRP-17 GN=T2I1.240 OS=Arabidopsis thaliana (Mouse-ear cress) PE=1 SV=1	hypothetical protein ZEAMMB73_038671 [Zea mays]
GRMZM5G804477	0.00020499	Inf	up	1.90492e-09	Inf	up	9.28798e-07	Inf	up	CRIB domain-containing protein RIC10 GN=RIC10 OS=Arabidopsis thaliana (Mouse-ear cress) PE=2 SV=1	TPA: hypothetical protein ZEAMMB73_544179 [Zea mays]
GRMZM5G804941	3.14393e-19	#NAME?	down	5.99838e-37	#NAME?	down	1.47103e-33	#NAME?	down	--	hypothetical protein ZEAMMB73_882607 [Zea mays]
GRMZM5G807791	1.85184e-06	Inf	up	1.66253e-17	Inf	up	2.04022e-12	Inf	up	NPL4-like protein GN=P0416G11.21-1 OS=Oryza sativa subsp. japonica (Rice) PE=2 SV=1	hypothetical protein ZEAMMB73_980053 [Zea mays]
GRMZM5G807835	0.00046483	-2.22598	down	0.000526101	-1.14921	down	9.4039e-05	-1.30386	down	--	TPA: hypothetical protein ZEAMMB73_142853 [Zea mays]
GRMZM5G807957	2.3385e-05	Inf	up	1.37082e-14	Inf	up	3.32021e-11	Inf	up	--	hypothetical protein ZEAMMB73_255476 [Zea mays]
GRMZM5G809265	5.6171e-08	-4.48255	down	2.75432e-31	-3.92598	down	7.51848e-26	-4.0308	down	Ras-related protein RABC2a GN=F12E4.310 OS=Arabidopsis thaliana (Mouse-ear cress) PE=1 SV=1	ras-related protein Rab-18 [Zea mays]
GRMZM5G809579	6.40859e-10	#NAME?	down	2.22512e-21	#NAME?	down	2.83301e-17	#NAME?	down	--	unknown [Zea mays]
GRMZM5G810054	9.19108e-09	#NAME?	down	1.44807e-15	-5.45074	down	3.09564e-10	-4.52713	down	Sulfated surface glycoprotein 185 (Precursor) OS=Volvox carteri (Green alga) PE=1 SV=1	unknown [Zea mays]
GRMZM5G810393	7.7053e-13	6.37331	up	8.90298e-16	3.1797	up	0.000140149	4.25595	up	Cytochrome P450 94A1 GN=CYP94A1 OS=Vicia sativa (Spring vetch) PE=2 SV=2	putative cytochrome P450 superfamily protein [Zea mays]
GRMZM5G813143	3.13115e-17	-7.90577	down	2.65701e-27	-3.87433	down	1.3219e-28	-4.22394	down	Probable aldo-keto reductase 1 GN=AKR1 OS=Glycine max (Soybean) PE=2 SV=1	uncharacterized protein LOC100194055 [Zea mays]
GRMZM5G814441	0.000114853	-4.47961	down	1.53836e-13	-4.6186	down	7.95918e-07	-3.75143	down	Ubiquitin thioesterase otubain-like GN=At1g28120 OS=Arabidopsis thaliana (Mouse-ear cress) PE=2 SV=2	TPA: hypothetical protein ZEAMMB73_996092 [Zea mays]
GRMZM5G815851	4.07931e-06	-3.41599	down	1.47293e-12	-2.99423	down	1.93667e-14	-3.5827	down	--	hypothetical protein ZEAMMB73_286055 [Zea mays]
GRMZM5G816552	0.00139639	2.52083	up	2.75877e-10	2.46437	up	1.86158e-07	2.18622	up	--	TPA: hypothetical protein ZEAMMB73_773007 [Zea mays]
GRMZM5G817046	1.57804e-17	-6.04636	down	1.18969e-50	-6.2075	down	3.23249e-52	-5.55515	down	SCAR-like protein 2 GN=OSJNBa0016I09.25 OS=Oryza sativa subsp. japonica (Rice) PE=2 SV=1	unknown [Zea mays]
GRMZM5G820287	0.000600234	Inf	up	2.92669e-16	Inf	up	7.26378e-15	Inf	up	Acyl-coenzyme A oxidase 2, peroxisomal (Precursor) GN=ACX2 OS=Arabidopsis thaliana (Mouse-ear cress) PE=1 SV=2	TPA: hypothetical protein ZEAMMB73_255371 [Zea mays]
GRMZM5G821869	3.58816e-05	Inf	up	8.27091e-07	Inf	up	1.7129e-05	Inf	up	UDP-sugar pyrophosphorylase OS=Oryza sativa subsp. japonica (Rice) PE=2 SV=1	hypothetical protein ZEAMMB73_708744 [Zea mays]
GRMZM5G822100	7.23897e-24	-5.47314	down	7.55942e-65	-4.59589	down	2.63032e-88	-6.22583	down	Flavonoid 3&apos;-monooxygenase GN=CYP75B2 OS=Petunia hybrida (Petunia) PE=2 SV=1	TPA: putative cytochrome P450 superfamily protein [Zea mays]
GRMZM5G823318	2.41313e-31	-8.64111	down	2.26784e-87	#NAME?	down	1.71949e-85	-10.3666	down	Formin-like protein 5 GN=P0453E05.107 OS=Oryza sativa subsp. japonica (Rice) PE=2 SV=2	hypothetical protein ZEAMMB73_443964 [Zea mays]
GRMZM5G823673	0.00152146	#NAME?	down	7.55155e-10	-3.58716	down	7.39186e-08	#NAME?	down	--	hypothetical protein [Zea mays]
GRMZM5G826658	4.09423e-08	2.75837	up	1.9515e-11	1.73314	up	6.6921e-12	1.97946	up	--	TPA: hypothetical protein ZEAMMB73_491057 [Zea mays]
GRMZM5G826765	1.2545e-06	#NAME?	down	1.7804e-15	#NAME?	down	4.43949e-12	#NAME?	down	--	uncharacterized protein LOC100276518 [Zea mays]
GRMZM5G826838	1.51873e-13	-3.99157	down	7.28895e-67	-4.16844	down	1.52398e-39	-3.64758	down	Glutamate decarboxylase 1 OS=Arabidopsis thaliana (Mouse-ear cress) PE=1 SV=2	uncharacterized protein LOC100191549 [Zea mays]
GRMZM5G827257	7.43377e-09	-8.41825	down	1.80208e-26	#NAME?	down	2.68776e-26	#NAME?	down	--	hypothetical protein [Zea mays]
GRMZM5G827939	2.34054e-06	7.15314	up	1.42742e-10	5.22216	up	1.51693e-08	5.54645	up	1,2-dihydroxy-3-keto-5-methylthiopentene dioxygenase 4 GN=ARD4 OS=Oryza sativa subsp. japonica (Rice) PE=2 SV=1	TPA: hypothetical protein ZEAMMB73_773892 [Zea mays]
GRMZM5G827947	0.00742477	Inf	up	0.000127743	Inf	up	9.28798e-07	Inf	up	--	TPA: hypothetical protein ZEAMMB73_717261 [Zea mays]
GRMZM5G828887	1.08083e-07	-7.58626	down	4.89863e-05	-1.70727	down	2.58146e-06	-3.24723	down	--	TPA: hypothetical protein ZEAMMB73_063083, partial [Zea mays]
GRMZM5G830632	0.00068501	5.54267	up	4.45429e-09	3.73769	up	3.45188e-06	5.23866	up	--	TPA: hypothetical protein ZEAMMB73_084659, partial [Zea mays]
GRMZM5G831519	0.00636507	1.95031	up	0.00100151	2.04901	up	5.07487e-05	1.76275	up	PRA1 family protein B2 GN=PRA1B2 OS=Arabidopsis thaliana (Mouse-ear cress) PE=1 SV=1	uncharacterized LOC100192789 [Zea mays]
GRMZM5G832805	0.00932658	-1.64754	down	0.000599938	-1.27719	down	1.39538e-07	-2.10823	down	Cyanidin 3-O-rutinoside 5-O-glucosyltransferase GN=5GT OS=Iris hollandica (Dutch iris) PE=1 SV=1	unknown [Zea mays]
GRMZM5G833625	1.7482e-08	#NAME?	down	1.47715e-21	#NAME?	down	8.38096e-15	-7.25806	down	--	unknown [Zea mays]
GRMZM5G836389	0.00249762	#NAME?	down	0.000695916	-3.88156	down	0.00202404	-3.91719	down	--	hypothetical protein [Zea mays]
GRMZM5G838592	9.40058e-07	#NAME?	down	3.15234e-10	#NAME?	down	2.9523e-10	#NAME?	down	--	hypothetical protein [Zea mays]
GRMZM5G838638	5.75955e-07	Inf	up	1.51129e-16	Inf	up	2.28687e-08	Inf	up	--	TPA: hypothetical protein ZEAMMB73_652147 [Zea mays]
GRMZM5G839920	0.00010264	-2.93806	down	1.95468e-15	-2.87026	down	8.78025e-11	-2.47905	down	--	hypothetical protein [Zea mays]
GRMZM5G842103	0.000121368	3.90165	up	3.18053e-11	3.69314	up	1.14518e-09	5.34992	up	--	TPA: hypothetical protein ZEAMMB73_819645 [Zea mays]
GRMZM5G842508	3.13115e-17	#NAME?	down	1.09515e-48	#NAME?	down	3.6687e-48	#NAME?	down	Probable potassium transporter 9 GN=OJ1409_C08.19 OS=Oryza sativa subsp. japonica (Rice) PE=2 SV=1	hypothetical protein ZEAMMB73_183204 [Zea mays]
GRMZM5G842855	0.000384486	#NAME?	down	3.01293e-08	-6.20339	down	0.00178018	-4.40218	down	--	hypothetical protein [Zea mays]
GRMZM5G843237	9.623e-23	#NAME?	down	4.0241e-64	#NAME?	down	5.59226e-60	#NAME?	down	--	TPA: hypothetical protein ZEAMMB73_700466 [Zea mays]
GRMZM5G843302	8.76023e-16	-4.12863	down	5.39962e-31	-2.98559	down	1.99928e-30	-3.82567	down	Putative glycerol-3-phosphate transporter 1 GN=At3g47420 OS=Arabidopsis thaliana (Mouse-ear cress) PE=2 SV=1	putative glycerol 3-phosphate permease [Zea mays]
GRMZM5G843555	2.84739e-05	-4.64271	down	9.66191e-29	-8.22274	down	1.05873e-20	#NAME?	down	--	unknown [Zea mays]
GRMZM5G844329	0.000106846	Inf	up	5.50216e-07	5.98104	up	3.68212e-09	Inf	up	--	uncharacterized protein LOC100384217 [Zea mays]
GRMZM5G844562	0.000170595	-1.94724	down	2.73908e-27	-1.88101	down	5.51114e-20	-2.24743	down	Probable cinnamyl alcohol dehydrogenase GN=CAD OS=Zea mays (Maize) PE=2 SV=1	cinnamyl alcohol dehydrogenase [Zea mays]
GRMZM5G845601	4.76872e-07	-2.33804	down	1.66636e-07	-1.16335	down	8.42756e-29	-2.68104	down	Vegetative cell wall protein gp1 (Precursor) GN=GP1 OS=Chlamydomonas reinhardtii (Chlamydomonas smithii) PE=2 SV=1	hypothetical protein ZEAMMB73_954204 [Zea mays]
GRMZM5G847982	7.9089e-11	-3.01941	down	9.1596e-28	-2.00682	down	0.000290753	-2.12867	down	Arginine/serine-rich protein 45 GN=F19K19.9 OS=Arabidopsis thaliana (Mouse-ear cress) PE=1 SV=1	hypothetical protein [Zea mays]
GRMZM5G848503	0.000342252	#NAME?	down	3.23666e-28	#NAME?	down	1.53957e-23	#NAME?	down	--	hypothetical protein [Zea mays]
GRMZM5G850019	1.63523e-06	-2.31181	down	2.50659e-20	-2.0221	down	2.23084e-20	-2.27665	down	Delta(7)-sterol-C5(6)-desaturase OS=Nicotiana tabacum (Common tobacco) PE=2 SV=1	unknown [Zea mays]
GRMZM5G850577	3.70041e-14	-8.47602	down	2.38716e-32	#NAME?	down	2.5537e-30	#NAME?	down	--	TPA: hypothetical protein ZEAMMB73_368896 [Zea mays]
GRMZM5G851032	0.000326529	-2.32342	down	2.17769e-15	-2.28103	down	2.27605e-13	-2.23192	down	--	TPA: hypothetical protein ZEAMMB73_353777 [Zea mays]
GRMZM5G851207	0.00886101	#NAME?	down	5.35967e-09	-6.33242	down	4.0326e-06	#NAME?	down	--	hypothetical protein ZEAMMB73_496111 [Zea mays]
GRMZM5G851655	0.000516893	-4.5982	down	2.16352e-07	-4.14441	down	3.54378e-09	-5.16047	down	Phosphate transporter PHO1-2 OS=Oryza sativa subsp. japonica (Rice) PE=2 SV=1	hypothetical protein ZEAMMB73_566986 [Zea mays]
GRMZM5G852505	0.00090129	-4.80754	down	4.35046e-22	-5.04322	down	8.03214e-14	-3.85048	down	--	unknown [Zea mays]
GRMZM5G853742	2.14042e-08	#NAME?	down	8.34821e-16	#NAME?	down	8.2937e-20	#NAME?	down	--	hypothetical protein ZEAMMB73_531194 [Zea mays]
GRMZM5G854045	0.0024142	-1.69792	down	1.72272e-10	-1.55978	down	4.74363e-08	-1.46813	down	--	uncharacterized protein LOC100279309 [Zea mays]
GRMZM5G855375	1.08867e-10	-8.00739	down	1.09612e-18	#NAME?	down	1.29405e-15	#NAME?	down	--	hypothetical protein ZEAMMB73_272812 [Zea mays]
GRMZM5G857936	1.00438e-05	Inf	up	2.28383e-12	Inf	up	3.2557e-14	Inf	up	Bowman-Birk type trypsin inhibitor OS=Triticum aestivum (Wheat) PE=1 SV=1	hypothetical protein ZEAMMB73_607704 [Zea mays]
GRMZM5G859330	3.95928e-07	#NAME?	down	3.53701e-13	#NAME?	down	5.89659e-12	-6.92899	down	--	hypothetical protein ZEAMMB73_150459 [Zea mays]
GRMZM5G860399	0.00131833	Inf	up	2.56482e-15	Inf	up	3.60886e-13	Inf	up	--	hypothetical protein ZEAMMB73_180037 [Zea mays]
GRMZM5G865298	0.000522155	5.59828	up	0.00577816	2.71568	up	0.00386506	2.18031	up	Peptide transporter PTR3-A GN=PTR3-A OS=Arabidopsis thaliana (Mouse-ear cress) PE=2 SV=1	hypothetical protein ZEAMMB73_207402 [Zea mays]
GRMZM5G865811	0.00014396	Inf	up	2.18884e-07	Inf	up	0.00353474	Inf	up	Patatin-3-Kuras 1 (Precursor) GN=pat3-k1 OS=Solanum tuberosum (Potato) PE=1 SV=1	TPA: hypothetical protein ZEAMMB73_976536 [Zea mays]
GRMZM5G868868	2.99114e-08	#NAME?	down	7.76845e-14	-4.81614	down	1.22637e-10	-3.7206	down	Lysine-rich arabinogalactan protein 19 (Precursor) GN=AGP19 OS=Arabidopsis thaliana (Mouse-ear cress) PE=2 SV=2	hypothetical protein ZEAMMB73_701794 [Zea mays]
GRMZM5G870970	6.66224e-06	#NAME?	down	1.45001e-12	#NAME?	down	1.57158e-09	#NAME?	down	--	unknown [Zea mays]
GRMZM5G871154	5.44337e-09	#NAME?	down	4.90746e-13	-5.18443	down	3.92364e-17	-7.48606	down	--	unknown [Zea mays]
GRMZM5G871471	2.05429e-43	Inf	up	8.49842e-142	Inf	up	2.28435e-106	Inf	up	Vegetative cell wall protein gp1 (Precursor) GN=GP1 OS=Chlamydomonas reinhardtii (Chlamydomonas smithii) PE=2 SV=1	TPA: hypothetical protein ZEAMMB73_239903 [Zea mays]
GRMZM5G871727	3.53747e-14	-4.32079	down	1.33903e-48	-4.82983	down	1.45454e-48	-4.7246	down	--	hypothetical protein ZEAMMB73_366835, partial [Zea mays]
GRMZM5G872392	7.29888e-06	-2.8607	down	8.78759e-17	-2.87653	down	5.5642e-47	-3.92262	down	Bidirectional sugar transporter SWEET15 GN=SWEET15 OS=Oryza sativa subsp. indica (Rice) PE=2 SV=1	uncharacterized protein LOC100280206 [Zea mays]
GRMZM5G875864	0.00236529	1.5175	up	3.64911e-17	2.8687	up	3.88599e-15	1.82285	up	Formin-like protein 5 GN=P0453E05.107 OS=Oryza sativa subsp. japonica (Rice) PE=2 SV=2	hypothetical protein ZEAMMB73_561794 [Zea mays]
GRMZM5G877259	0.000692143	1.76506	up	7.89937e-06	1.06251	up	6.73203e-11	1.70378	up	--	TPA: hypothetical protein ZEAMMB73_554124 [Zea mays]
GRMZM5G877929	1.92196e-18	#NAME?	down	1.65717e-10	-2.89136	down	1.30082e-15	-3.02788	down	--	unknown [Zea mays]
GRMZM5G878615	2.90567e-07	-2.37928	down	5.72631e-47	-3.03517	down	1.05637e-42	-3.33511	down	Actin-2 OS=Oryza sativa subsp. japonica (Rice) PE=2 SV=1	putative actin family protein [Zea mays]
GRMZM5G878754	0.000195138	-2.09937	down	2.36654e-12	-2.02202	down	0.00643521	-1.29719	down	Protein mago nashi homolog OS=Oryza sativa subsp. japonica (Rice) PE=2 SV=2	LOC100280575 [Zea mays]
GRMZM5G879280	0.00281307	#NAME?	down	8.0277e-08	#NAME?	down	2.0593e-05	#NAME?	down	Zinc finger CCCH domain-containing protein 49 OS=Oryza sativa subsp. japonica (Rice) PE=2 SV=1	TPA: hypothetical protein ZEAMMB73_308506 [Zea mays]
GRMZM5G879665	0.00963902	-2.71761	down	3.28086e-09	-2.1774	down	0.0038641	-2.60566	down	Probable cytokinin riboside 5&apos;-monophosphate phosphoribohydrolase LOGL10 OS=Oryza sativa subsp. japonica (Rice) PE=2 SV=1	carboxy-lyase [Zea mays]
GRMZM5G881066	0.000534408	#NAME?	down	1.8526e-07	#NAME?	down	2.69275e-05	#NAME?	down	--	hypothetical protein [Zea mays]
GRMZM5G882631	0.00319991	#NAME?	down	4.61196e-08	#NAME?	down	1.82208e-06	#NAME?	down	--	hypothetical protein [Zea mays]
GRMZM5G884229	2.09444e-08	#NAME?	down	9.67831e-24	#NAME?	down	4.71736e-19	-7.7781	down	--	hypothetical protein ZEAMMB73_476846 [Zea mays]
GRMZM5G884316	7.65735e-11	#NAME?	down	5.93504e-18	#NAME?	down	9.92927e-17	#NAME?	down	--	TPA: hypothetical protein ZEAMMB73_300896 [Zea mays]
GRMZM5G887068	2.88367e-07	-2.42566	down	2.54458e-08	-1.37948	down	6.06407e-23	-2.4744	down	Formin-like protein 20 GN=MBK20.20/MBK20.21 OS=Arabidopsis thaliana (Mouse-ear cress) PE=2 SV=3	universal stress protein family protein [Zea mays]
GRMZM5G887752	0.00842764	Inf	up	0.00085073	Inf	up	6.71566e-05	Inf	up	--	TPA: hypothetical protein ZEAMMB73_444546 [Zea mays]
GRMZM5G888894	8.75225e-17	#NAME?	down	1.80351e-31	#NAME?	down	1.06667e-19	#NAME?	down	Probable ion channel SYM8 GN=SYM8 OS=Pisum sativum (Garden pea) PE=1 SV=3	uncharacterized protein LOC100384747 [Zea mays]
GRMZM5G891343	9.22012e-10	#NAME?	down	8.95099e-19	#NAME?	down	5.86001e-15	#NAME?	down	--	hypothetical protein [Zea mays]
GRMZM5G891430	0.000905146	2.10727	up	7.99529e-19	2.99425	up	1.80836e-13	2.29192	up	Beta-galactosidase 5 (Precursor) OS=Oryza sativa subsp. japonica (Rice) PE=2 SV=1	hypothetical protein ZEAMMB73_765376 [Zea mays]
GRMZM5G892338	0.000296695	-6.51475	down	2.04295e-08	#NAME?	down	1.88189e-09	-6.57985	down	Aquaporin NIP2-1 GN=NIP2-1 OS=Zea mays (Maize) PE=2 SV=2	hypothetical protein ZEAMMB73_465627 [Zea mays]
GRMZM5G892742	4.37472e-06	2.19618	up	8.60111e-13	1.28346	up	1.20538e-28	2.66715	up	--	uncharacterized protein LOC100272643 [Zea mays]
GRMZM5G892973	2.05508e-07	#NAME?	down	7.68048e-21	#NAME?	down	5.27145e-09	-7.38552	down	--	hypothetical protein [Zea mays]
GRMZM5G893761	1.87483e-15	4.77052	up	0.000162024	2.38027	up	1.08679e-13	2.51912	up	Lysine-rich arabinogalactan protein 19 (Precursor) GN=AGP19 OS=Arabidopsis thaliana (Mouse-ear cress) PE=2 SV=2	TPA: hypothetical protein ZEAMMB73_923448 [Zea mays]
GRMZM5G893953	0.000749826	#NAME?	down	3.58474e-14	#NAME?	down	1.4628e-07	#NAME?	down	--	unknown [Zea mays]
GRMZM5G894029	0.00094483	#NAME?	down	2.04747e-11	#NAME?	down	1.40287e-06	#NAME?	down	Sodium/hydrogen exchanger 3 GN=NHX3 OS=Arabidopsis thaliana (Mouse-ear cress) PE=2 SV=2	TPA: hypothetical protein ZEAMMB73_963922 [Zea mays]
GRMZM5G894200	1.88794e-07	-5.4237	down	1.51979e-09	-2.53779	down	6.67535e-13	-3.10589	down	--	TPA: hypothetical protein ZEAMMB73_729541 [Zea mays]
GRMZM5G894619	0.00504064	-3.40063	down	0.00485351	-1.89014	down	1.02651e-05	-2.64573	down	1-aminocyclopropane-1-carboxylate synthase GN=ACS1 OS=Glycine max (Soybean) PE=2 SV=1	acc synthase [Zea mays]
GRMZM5G895799	0.00886858	#NAME?	down	0.000786701	#NAME?	down	2.96292e-07	#NAME?	down	--	hypothetical protein [Zea mays]
GRMZM5G898597	0.00191815	1.79379	up	3.76585e-08	1.46831	up	1.26787e-07	1.51975	up	--	hypothetical protein [Zea mays]
GRMZM5G898867	0.00390077	1.76457	up	0.00310656	1.10265	up	8.70378e-18	2.16884	up	Formin-like protein 5 GN=P0453E05.107 OS=Oryza sativa subsp. japonica (Rice) PE=2 SV=2	putative DUF231 domain containing family protein [Zea mays]
GRMZM5G898887	0.00749878	3.59178	up	5.87851e-05	2.42724	up	2.34344e-05	2.83505	up	Putative leucine-rich repeat receptor-like serine/threonine-protein kinase At2g04300 (Precursor) GN=At2g04300 OS=Arabidopsis thaliana (Mouse-ear cress) PE=3 SV=2	TPA: putative receptor-like protein kinase family protein, partial [Zea mays]
GRMZM5G898907	2.25747e-06	Inf	up	1.87143e-09	Inf	up	7.02354e-10	Inf	up	--	TPA: hypothetical protein ZEAMMB73_485689 [Zea mays]
GRMZM6G761998	2.00662e-06	2.7823	up	0.00146002	1.89096	up	2.70669e-08	1.65984	up	Zinc transporter 2 (Precursor) GN=ZIP2 OS=Oryza sativa subsp. japonica (Rice) PE=2 SV=1	zinc transporter 2 precursor [Zea mays]
GRMZM6G911845	4.29354e-05	-6.79853	down	1.12982e-09	#NAME?	down	1.05485e-07	#NAME?	down	--	hypothetical protein ZEAMMB73_921040, partial [Zea mays]
GRMZM6G986025	0.0067255	-3.05128	down	1.87908e-06	-2.81585	down	1.99354e-06	-3.20353	down	Mulatexin (Precursor) OS=Morus alba (White mulberry) PE=1 SV=2	--
Zea_mays_newGene_1056	0.00114963	-3.53483	down	0.00250474	-2.00861	down	6.87864e-07	-3.3522	down	--	PREDICTED: uncharacterized protein LOC103645770, partial [Zea mays]
Zea_mays_newGene_1058	6.06711e-06	Inf	up	1.78984e-10	Inf	up	6.32629e-09	Inf	up	Probable protein phosphatase 2C 34 GN=OSJNBb0048A17.8 OS=Oryza sativa subsp. japonica (Rice) PE=2 SV=1	PREDICTED: Fanconi anemia group I protein homolog isoform X2 [Zea mays]
Zea_mays_newGene_1059	2.99114e-08	#NAME?	down	8.77373e-14	-6.99736	down	2.9523e-10	#NAME?	down	B3 domain-containing protein Os03g0212300 OS=Oryza sativa subsp. japonica (Rice) PE=2 SV=1	PREDICTED: uncharacterized protein LOC100384077 isoform X1 [Zea mays]
Zea_mays_newGene_106	7.50615e-07	-5.27881	down	3.64961e-25	-7.99723	down	1.30176e-19	-6.77191	down	Endonuclease OS=Nicotiana tabacum (Common tobacco) PE=2 SV=1	PREDICTED: uncharacterized protein LOC100502300 isoform X2 [Zea mays]
Zea_mays_newGene_1060	0.00176954	-9.95188	down	8.48858e-37	#NAME?	down	7.19085e-26	#NAME?	down	--	TPA: hypothetical protein ZEAMMB73_655214 [Zea mays]
Zea_mays_newGene_1063	9.38593e-05	#NAME?	down	1.47193e-14	#NAME?	down	2.56678e-09	#NAME?	down	--	TPA: hypothetical protein ZEAMMB73_525651 [Zea mays]
Zea_mays_newGene_1069	0.0090343	-3.91491	down	9.3099e-16	-5.00454	down	1.44544e-10	-5.85561	down	--	PREDICTED: uncharacterized protein LOC103645891 isoform X1 [Zea mays]
Zea_mays_newGene_1071	7.00289e-10	#NAME?	down	5.47316e-16	-7.24151	down	4.34532e-18	#NAME?	down	Protein SET DOMAIN GROUP 40 GN=MKP11.9 OS=Arabidopsis thaliana (Mouse-ear cress) PE=2 SV=1	uncharacterized protein LOC100502423 [Zea mays]
Zea_mays_newGene_1073	0.00598578	-5.14103	down	6.11327e-11	-4.92916	down	1.23811e-09	#NAME?	down	--	PREDICTED: uncharacterized protein LOC103640732 [Zea mays]
Zea_mays_newGene_1074	3.63426e-07	#NAME?	down	2.63889e-15	-6.26952	down	3.56621e-14	-7.19023	down	Endonuclease OS=Nicotiana tabacum (Common tobacco) PE=2 SV=1	PREDICTED: uncharacterized protein LOC103645939 isoform X1 [Zea mays]
Zea_mays_newGene_1077	9.19108e-09	#NAME?	down	1.05421e-22	#NAME?	down	3.18597e-22	#NAME?	down	Probable receptor-like protein kinase At5g15080 GN=At5g15080 OS=Arabidopsis thaliana (Mouse-ear cress) PE=2 SV=1	PREDICTED: receptor-like serine/threonine-protein kinase At3g01300-like [Setaria italica]
Zea_mays_newGene_1079	8.50699e-11	#NAME?	down	6.52503e-24	#NAME?	down	5.70657e-21	#NAME?	down	--	hypothetical protein [Zea mays]
Zea_mays_newGene_1087	0.00234138	2.91789	up	9.09585e-05	1.84481	up	8.09149e-08	2.43168	up	--	PREDICTED: uncharacterized protein LOC103651230 [Zea mays]
Zea_mays_newGene_1092	4.18817e-06	-3.34929	down	8.64304e-07	-2.00207	down	1.14531e-08	-2.68747	down	DNA replication licensing factor MCM5 OS=Oryza sativa subsp. japonica (Rice) PE=2 SV=1	uncharacterized protein LOC100272430 [Zea mays]
Zea_mays_newGene_1095	1.30629e-09	#NAME?	down	6.69062e-16	#NAME?	down	1.59946e-15	#NAME?	down	--	PREDICTED: formin-like protein 13 [Zea mays]
Zea_mays_newGene_11	4.7368e-08	#NAME?	down	2.55984e-18	#NAME?	down	1.00946e-18	#NAME?	down	--	putative retroelement [Zea mays]
Zea_mays_newGene_1100	0.00234489	-6.60731	down	1.55822e-08	#NAME?	down	6.43038e-07	#NAME?	down	Serine/threonine-protein phosphatase PP2A-1 catalytic subunit OS=Oryza sativa subsp. japonica (Rice) PE=2 SV=1	PREDICTED: uncharacterized protein LOC103649062 [Zea mays]
Zea_mays_newGene_1123	2.16321e-05	-6.88825	down	4.67612e-14	-5.29686	down	8.73289e-14	-5.13801	down	Probable serine protease EDA2 (Precursor) GN=EDA2 OS=Arabidopsis thaliana (Mouse-ear cress) PE=2 SV=2	putative serine peptidase S28 family protein [Zea mays]
Zea_mays_newGene_1124	1.41469e-31	#NAME?	down	1.23858e-101	#NAME?	down	2.17619e-79	#NAME?	down	--	PREDICTED: uncharacterized protein LOC100381458 isoform X2 [Zea mays]
Zea_mays_newGene_113	2.98917e-25	-9.62262	down	5.48006e-74	#NAME?	down	2.11104e-67	#NAME?	down	--	hypothetical protein [Zea mays]
Zea_mays_newGene_1132	3.96618e-07	-8.5126	down	1.51085e-34	#NAME?	down	2.88916e-33	-8.54551	down	--	PREDICTED: uncharacterized protein LOC103646835 [Zea mays]
Zea_mays_newGene_1135	0.00752211	-4.34728	down	1.84043e-08	-4.32515	down	6.78559e-07	-4.02326	down	--	PREDICTED: uncharacterized protein LOC103646884 [Zea mays]
Zea_mays_newGene_1145	1.29179e-07	#NAME?	down	4.87821e-20	#NAME?	down	2.26439e-12	#NAME?	down	--	hypothetical protein [Zea mays]
Zea_mays_newGene_1149	0.00150769	-2.61392	down	1.11368e-14	-3.33949	down	4.06912e-08	-2.45524	down	--	TPA: putative RING zinc finger domain superfamily protein [Zea mays]
Zea_mays_newGene_1158	3.10185e-12	Inf	up	3.58503e-36	Inf	up	1.01418e-29	Inf	up	MATE efflux family protein 2, chloroplastic (Precursor) GN=DTX44 OS=Arabidopsis thaliana (Mouse-ear cress) PE=2 SV=1	PREDICTED: uncharacterized protein LOC103649159 [Zea mays]
Zea_mays_newGene_1162	0.00689161	#NAME?	down	0.00107413	#NAME?	down	0.00177966	#NAME?	down	--	PREDICTED: uncharacterized protein LOC103650465 [Zea mays]
Zea_mays_newGene_1164	1.67552e-07	Inf	up	0.00779775	Inf	up	4.45244e-06	Inf	up	Inosine triphosphate pyrophosphatase {ECO:0000255|HAMAP-Rule:MF_03148} OS=Zea mays (Maize) PE=2 SV=1	protein kinase [Zea mays]
Zea_mays_newGene_1169	8.36598e-14	#NAME?	down	3.22068e-29	-8.25092	down	4.41779e-27	-8.20341	down	40S ribosomal protein S4 GN=OJ1359_D06.12 OS=Oryza sativa subsp. japonica (Rice) PE=2 SV=3	PREDICTED: uncharacterized protein LOC100382585 isoform X1 [Zea mays]
Zea_mays_newGene_1173	0.000400587	Inf	up	1.81352e-07	Inf	up	5.57781e-08	Inf	up	--	PREDICTED: uncharacterized protein LOC103652718 isoform X1 [Zea mays]
Zea_mays_newGene_1176	4.77951e-25	#NAME?	down	1.07259e-49	#NAME?	down	1.08183e-49	#NAME?	down	--	PREDICTED: uncharacterized protein LOC103647887 [Zea mays]
Zea_mays_newGene_1182	4.04837e-06	#NAME?	down	7.6816e-21	#NAME?	down	1.52236e-17	#NAME?	down	Topless-related protein 1 OS=Arabidopsis thaliana (Mouse-ear cress) PE=1 SV=3	hypothetical protein ZEAMMB73_810072 [Zea mays]
Zea_mays_newGene_1188	1.91655e-27	Inf	up	2.68886e-57	Inf	up	1.8781e-50	Inf	up	Probable protein phosphatase 2C 69 OS=Oryza sativa subsp. japonica (Rice) PE=2 SV=1	hypothetical protein SORBIDRAFT_01g014290 [Sorghum bicolor]
Zea_mays_newGene_1190	0.000159511	#NAME?	down	6.72298e-05	#NAME?	down	0.000433474	#NAME?	down	--	PREDICTED: uncharacterized protein LOC103640902 isoform X2 [Zea mays]
Zea_mays_newGene_1199	0.000115241	-3.41505	down	1.19495e-08	-2.6187	down	8.56425e-14	-4.61108	down	CLIP-associated protein GN=T2G17.1/F11A3.25 OS=Arabidopsis thaliana (Mouse-ear cress) PE=1 SV=1	TPA: hypothetical protein ZEAMMB73_384372 [Zea mays]
Zea_mays_newGene_120	0.00511772	-2.59719	down	6.26339e-08	-2.63537	down	5.45964e-06	-2.39784	down	Probable receptor-like protein kinase At5g47070 GN=At5g47070 OS=Arabidopsis thaliana (Mouse-ear cress) PE=1 SV=1	uncharacterized protein LOC100272733 [Zea mays]
Zea_mays_newGene_1207	2.55887e-05	#NAME?	down	3.15234e-10	#NAME?	down	2.99706e-08	#NAME?	down	Putative pleiotropic drug resistance protein 7 OS=Oryza sativa subsp. japonica (Rice) PE=3 SV=1	PREDICTED: uncharacterized protein LOC103640392 [Zea mays]
Zea_mays_newGene_1216	3.58816e-05	Inf	up	1.90492e-09	Inf	up	1.62494e-08	Inf	up	Cytochrome P450 734A4 OS=Oryza sativa subsp. japonica (Rice) PE=2 SV=1	PREDICTED: cytochrome P450 734A6-like isoform X1 [Zea mays]
Zea_mays_newGene_1220	1.32178e-09	#NAME?	down	3.2283e-17	#NAME?	down	7.26019e-15	#NAME?	down	Zinc finger BED domain-containing protein RICESLEEPER 2 OS=Oryza sativa subsp. japonica (Rice) PE=2 SV=1	PREDICTED: uncharacterized protein LOC100191735 isoform X1 [Zea mays]
Zea_mays_newGene_1221	1.03082e-14	#NAME?	down	9.38464e-31	#NAME?	down	2.88916e-33	-8.54543	down	--	uncharacterized protein LOC100502493 [Zea mays]
Zea_mays_newGene_1227	7.60667e-29	#NAME?	down	1.26123e-125	#NAME?	down	2.27488e-101	-9.85004	down	Histone deacetylase HDT2 GN=HDT2 OS=Zea mays (Maize) PE=1 SV=1	TPA: hypothetical protein ZEAMMB73_430170 [Zea mays]
Zea_mays_newGene_1233	4.28087e-13	-8.01133	down	7.98624e-44	-5.50676	down	9.85774e-24	-4.15417	down	Probable UDP-arabinose 4-epimerase 3 GN=P0582D05.120 OS=Oryza sativa subsp. japonica (Rice) PE=2 SV=1	unknown [Zea mays]
Zea_mays_newGene_1236	7.06079e-45	#NAME?	down	1.79852e-141	#NAME?	down	3.16225e-111	-11.0915	down	Putative AC transposase OS=Zea mays (Maize) PE=2 SV=2	PREDICTED: uncharacterized protein LOC100502515 isoform X1 [Zea mays]
Zea_mays_newGene_1237	1.72491e-10	Inf	up	7.67779e-20	Inf	up	8.32808e-17	Inf	up	Secretory carrier-associated membrane protein 6 OS=Oryza sativa subsp. japonica (Rice) PE=2 SV=1	unknown [Zea mays]
Zea_mays_newGene_1244	0.000624846	-2.30946	down	9.91661e-06	-1.33931	down	3.74462e-09	-1.94553	down	ERAD-associated E3 ubiquitin-protein ligase HRD1 {ECO:0000305} OS=Oryza sativa subsp. japonica (Rice) PE=2 SV=1	predicted protein [Hordeum vulgare subsp. vulgare]
Zea_mays_newGene_1250	8.63452e-05	Inf	up	2.20854e-15	Inf	up	1.19718e-13	Inf	up	--	PREDICTED: uncharacterized protein LOC103629477 [Zea mays]
Zea_mays_newGene_1254	1.74285e-11	Inf	up	5.42398e-14	Inf	up	2.01538e-11	Inf	up	--	hypothetical protein ZEAMMB73_741003 [Zea mays]
Zea_mays_newGene_1259	0.00734384	-5.00812	down	6.05389e-12	#NAME?	down	3.10705e-07	-6.1997	down	Clustered mitochondria protein GN=F4F15.250 OS=Arabidopsis thaliana (Mouse-ear cress) PE=2 SV=1	PREDICTED: clustered mitochondria protein-like [Zea mays]
Zea_mays_newGene_1267	0.00831617	Inf	up	2.13903e-07	Inf	up	1.2764e-11	Inf	up	--	TPA: hypothetical protein ZEAMMB73_935223 [Zea mays]
Zea_mays_newGene_1269	1.63281e-09	-3.60255	down	3.32564e-39	-3.45482	down	2.07815e-18	-4.95763	down	Calcium/calmodulin-dependent serine/threonine-protein kinase 1 GN=CAMK1 OS=Oryza sativa subsp. japonica (Rice) PE=1 SV=1	PREDICTED: calcium/calmodulin-dependent serine/threonine-protein kinase 1-like [Zea mays]
Zea_mays_newGene_1277	3.33483e-06	#NAME?	down	2.4807e-15	#NAME?	down	2.9523e-10	#NAME?	down	--	putative gag-pol polyprotein [Zea mays]
Zea_mays_newGene_1291	8.52083e-07	-3.49841	down	1.46086e-44	-5.16217	down	2.63768e-06	-3.69149	down	Probable aldo-keto reductase 2 OS=Oryza sativa subsp. japonica (Rice) PE=2 SV=2	uncharacterized protein LOC100383880 [Zea mays]
Zea_mays_newGene_1292	0.000106846	Inf	up	4.98851e-11	Inf	up	1.26884e-08	Inf	up	Cytochrome P450 734A6 GN=OSJNBb0008D07.26 OS=Oryza sativa subsp. japonica (Rice) PE=2 SV=1	Putative serine/threonine-protein kinase dyrk2 [Aegilops tauschii]
Zea_mays_newGene_1293	1.52528e-08	Inf	up	2.23768e-19	Inf	up	2.9461e-15	Inf	up	E3 ubiquitin protein ligase RIE1 GN=RIE1 OS=Arabidopsis thaliana (Mouse-ear cress) PE=2 SV=1	TPA: putative cytochrome P450 superfamily protein [Zea mays]
Zea_mays_newGene_13	1.93601e-20	Inf	up	1.93911e-50	Inf	up	5.61761e-38	Inf	up	--	TPA: hypothetical protein ZEAMMB73_958748 [Zea mays]
Zea_mays_newGene_1300	5.88827e-09	#NAME?	down	8.19922e-05	-2.04325	down	1.50798e-09	-4.27314	down	Lactoylglutathione lyase GN=OSJNBa0056O06.9-1 OS=Oryza sativa subsp. japonica (Rice) PE=1 SV=2	PREDICTED: uncharacterized protein LOC100382199 isoform X1 [Zea mays]
Zea_mays_newGene_1301	2.83252e-05	#NAME?	down	1.47646e-10	#NAME?	down	6.34882e-08	#NAME?	down	--	TPA: hypothetical protein ZEAMMB73_348604 [Zea mays]
Zea_mays_newGene_1309	2.41133e-26	Inf	up	2.35214e-05	Inf	up	3.37843e-17	Inf	up	Protein REVERSION-TO-ETHYLENE SENSITIVITY1 GN=RTE1 OS=Arabidopsis thaliana (Mouse-ear cress) PE=1 SV=1	uncharacterized protein LOC100278855 [Zea mays]
Zea_mays_newGene_1316	1.00438e-05	Inf	up	0.000174732	Inf	up	8.81113e-05	Inf	up	Plasma membrane ATPase 2 (Fragment) GN=LHA2 OS=Solanum lycopersicum (Tomato) PE=3 SV=1	plasma membrane proton-ATPase gene OSA3 [Oryza sativa Japonica Group]
Zea_mays_newGene_1319	1.84845e-06	2.39098	up	3.64216e-20	2.18271	up	7.54374e-16	2.55085	up	E3 ubiquitin-protein ligase RHF2A GN=RHF2A OS=Arabidopsis thaliana (Mouse-ear cress) PE=2 SV=1	PREDICTED: uncharacterized protein LOC103648089 isoform X2 [Zea mays]
Zea_mays_newGene_1326	0.00439086	Inf	up	0.0069357	Inf	up	3.59068e-07	Inf	up	--	PREDICTED: uncharacterized protein LOC103644498 [Zea mays]
Zea_mays_newGene_1328	3.50618e-09	#NAME?	down	1.24224e-28	#NAME?	down	1.01551e-26	#NAME?	down	Probable L-ascorbate peroxidase 6, chloroplastic (Precursor) GN=APX6 OS=Oryza sativa subsp. japonica (Rice) PE=2 SV=1	hypothetical protein ZEAMMB73_584947 [Zea mays]
Zea_mays_newGene_133	3.2512e-11	Inf	up	6.10496e-21	Inf	up	3.97252e-20	Inf	up	Granule-bound starch synthase 1b, chloroplastic/amyloplastic (Precursor; Fragment) OS=Hordeum vulgare (Barley) PE=1 SV=1	granule-bound starch synthase 1b [Zea mays]
Zea_mays_newGene_145	1.90197e-08	#NAME?	down	2.40762e-24	#NAME?	down	6.36727e-11	-3.42974	down	14 kDa zinc-binding protein GN=ZBP14 OS=Zea mays (Maize) PE=1 SV=1	hypothetical protein ZEAMMB73_787325 [Zea mays]
Zea_mays_newGene_146	0.00343348	Inf	up	0.00057953	Inf	up	8.02191e-05	Inf	up	--	PREDICTED: uncharacterized protein LOC103640292 [Zea mays]
Zea_mays_newGene_148	1.4715e-08	-3.5405	down	5.92738e-37	-4.49629	down	1.31039e-26	-3.80965	down	Peroxisome biogenesis protein 3-1 GN=PEX3-1 OS=Arabidopsis thaliana (Mouse-ear cress) PE=2 SV=2	hypothetical protein ZEAMMB73_633021 [Zea mays]
Zea_mays_newGene_15	1.35287e-24	-9.45607	down	1.05932e-88	-9.31361	down	4.45512e-87	#NAME?	down	SNAP25 homologous protein SNAP33 OS=Arabidopsis thaliana (Mouse-ear cress) PE=1 SV=1	uncharacterized protein LOC100382159 [Zea mays]
Zea_mays_newGene_150	1.25992e-20	-9.15106	down	1.3725e-10	-2.00717	down	1.27431e-23	-3.65463	down	--	uncharacterized protein LOC100383175 [Zea mays]
Zea_mays_newGene_1624	5.07602e-27	#NAME?	down	1.33458e-24	#NAME?	down	2.16722e-25	-7.17503	down	--	PREDICTED: uncharacterized protein LOC103651740 [Zea mays]
Zea_mays_newGene_1628	4.8153e-08	Inf	up	8.24343e-41	Inf	up	1.70107e-36	Inf	up	Protein FAR1-RELATED SEQUENCE 5 GN=FRS5 OS=Arabidopsis thaliana (Mouse-ear cress) PE=2 SV=1	PREDICTED: uncharacterized protein LOC101772702 [Setaria italica]
Zea_mays_newGene_1641	5.47961e-22	Inf	up	7.73532e-57	Inf	up	1.58414e-38	Inf	up	Probable peptide/nitrate transporter At3g43790 GN=ZIFL2 OS=Arabidopsis thaliana (Mouse-ear cress) PE=2 SV=2	hypothetical protein [Zea mays]
Zea_mays_newGene_1647	1.15179e-14	-6.30173	down	3.96592e-30	-5.73281	down	2.19039e-46	-7.62784	down	Protein ECERIFERUM 3 GN=MTI20.3 OS=Arabidopsis thaliana (Mouse-ear cress) PE=1 SV=1	hypothetical protein ZEAMMB73_118773 [Zea mays]
Zea_mays_newGene_1651	5.98688e-19	Inf	up	2.36374e-26	Inf	up	2.1019e-31	Inf	up	Folate-biopterin transporter 1, chloroplastic (Precursor) GN=At2g32040 OS=Arabidopsis thaliana (Mouse-ear cress) PE=1 SV=2	PREDICTED: 60S ribosomal protein L11-like isoform X1 [Zea mays]
Zea_mays_newGene_1669	0.00683996	-2.31147	down	1.02423e-08	-2.06072	down	6.36216e-12	-2.85029	down	--	TPA: hypothetical protein ZEAMMB73_858066 [Zea mays]
Zea_mays_newGene_1674	2.88176e-05	Inf	up	1.80286e-23	Inf	up	2.17059e-12	Inf	up	--	PREDICTED: uncharacterized protein LOC100272506 isoform X1 [Zea mays]
Zea_mays_newGene_1687	0.000106846	Inf	up	5.84194e-07	5.15613	up	0.000130731	Inf	up	Cytosolic sulfotransferase 5 GN=T14D3.10 OS=Arabidopsis thaliana (Mouse-ear cress) PE=1 SV=1	PREDICTED: cytosolic sulfotransferase 8-like isoform X2 [Zea mays]
Zea_mays_newGene_1693	6.40421e-07	#NAME?	down	2.48174e-15	#NAME?	down	5.10641e-14	#NAME?	down	RNA-directed DNA polymerase homolog OS=Oenothera berteroana (Bertero&apos;s evening primrose) PE=4 SV=1	PREDICTED: uncharacterized protein LOC103642686 [Zea mays]
Zea_mays_newGene_1696	3.45402e-08	Inf	up	0.00640859	Inf	up	4.76938e-09	Inf	up	SKP1-like protein 20 GN=ASK20 OS=Arabidopsis thaliana (Mouse-ear cress) PE=2 SV=1	predicted protein [Hordeum vulgare subsp. vulgare]
Zea_mays_newGene_1698	2.08538e-26	Inf	up	4.78412e-61	Inf	up	2.61376e-26	8.99961	up	Tubulin beta-2 chain GN=TUBB2 OS=Zea mays (Maize) PE=2 SV=1	PREDICTED: myosin-17 isoform X2 [Zea mays]
Zea_mays_newGene_170	9.08004e-06	#NAME?	down	5.42618e-09	#NAME?	down	1.23707e-09	#NAME?	down	--	--
Zea_mays_newGene_1702	1.33003e-08	#NAME?	down	2.36664e-22	#NAME?	down	8.1849e-21	-7.79155	down	Ubiquitin receptor RAD23b GN=F20B17.8 OS=Arabidopsis thaliana (Mouse-ear cress) PE=1 SV=3	LOC100282427 [Zea mays]
Zea_mays_newGene_1709	5.79353e-14	#NAME?	down	5.30102e-12	#NAME?	down	1.19274e-27	#NAME?	down	Calmodulin-binding transcription activator 3 GN=T26C19.4 OS=Arabidopsis thaliana (Mouse-ear cress) PE=1 SV=1	uncharacterized protein LOC100383685 [Zea mays]
Zea_mays_newGene_1727	2.52518e-13	#NAME?	down	1.14833e-27	-6.70255	down	4.41642e-29	#NAME?	down	2-hydroxyacyl-CoA lyase OS=Oryza sativa subsp. japonica (Rice) PE=3 SV=3	uncharacterized protein LOC100383041 [Zea mays]
Zea_mays_newGene_1728	1.55867e-10	#NAME?	down	8.36361e-28	#NAME?	down	4.8327e-22	#NAME?	down	Digalactosyldiacylglycerol synthase 1, chloroplastic (Precursor) GN=DGD1 OS=Lotus japonicus (Lotus corniculatus var. japonicus) PE=2 SV=1	Os07g0279200 [Oryza sativa Japonica Group]
Zea_mays_newGene_1729	0.00135328	#NAME?	down	2.04295e-08	#NAME?	down	6.34882e-08	#NAME?	down	Beta-hexosaminidase 2 (Precursor) GN=F3F20.4 OS=Arabidopsis thaliana (Mouse-ear cress) PE=1 SV=1	beta-hexosaminidase precursor [Zea mays]
Zea_mays_newGene_1730	1.13146e-34	-8.90316	down	1.52515e-94	-7.55605	down	8.20549e-77	-6.87099	down	Chaperone protein ClpC1, chloroplastic (Precursor) GN=OSJNBa0039C07.4 OS=Oryza sativa subsp. japonica (Rice) PE=2 SV=2	PREDICTED: uncharacterized protein LOC100216618 isoform X5 [Zea mays]
Zea_mays_newGene_1746	3.38658e-06	#NAME?	down	8.00634e-06	#NAME?	down	4.43949e-12	#NAME?	down	Serine/threonine-protein kinase HT1 GN=HT1 OS=Arabidopsis thaliana (Mouse-ear cress) PE=1 SV=1	PREDICTED: serine/threonine-protein kinase HT1-like [Zea mays]
Zea_mays_newGene_1749	0.00171623	#NAME?	down	0.00271796	#NAME?	down	0.0030257	#NAME?	down	--	unknown [Zea mays]
Zea_mays_newGene_1750	3.94088e-09	Inf	up	6.67203e-09	Inf	up	7.31993e-08	7.49345	up	--	PREDICTED: uncharacterized protein LOC103644251 isoform X2 [Zea mays]
Zea_mays_newGene_1758	0.000527365	-5.22091	down	7.70806e-28	-4.82612	down	3.93623e-30	-5.44514	down	--	unknown [Zea mays]
Zea_mays_newGene_1761	0.00449039	1.78925	up	8.54657e-07	1.59734	up	2.46675e-13	2.26494	up	60S ribosomal protein L23 GN=RPL23 OS=Nicotiana tabacum (Common tobacco) PE=2 SV=1	hypothetical protein ZEAMMB73_083606 [Zea mays]
Zea_mays_newGene_1774	0.000106846	Inf	up	7.31068e-09	Inf	up	3.8917e-05	Inf	up	--	hypothetical protein ZEAMMB73_359287 [Zea mays]
Zea_mays_newGene_178	0.000888973	Inf	up	2.13903e-07	Inf	up	2.94152e-05	Inf	up	60S ribosomal protein L15 GN=RPL15 OS=Petunia hybrida (Petunia) PE=2 SV=1	unknown [Zea mays]
Zea_mays_newGene_1787	8.45543e-09	#NAME?	down	2.63016e-20	#NAME?	down	1.52236e-17	#NAME?	down	--	TPA: hypothetical protein ZEAMMB73_131767 [Zea mays]
Zea_mays_newGene_1790	1.76379e-11	#NAME?	down	2.10773e-28	-8.41379	down	3.41666e-32	#NAME?	down	Uncharacterized mitochondrial protein AtMg00860 GN=AtMg00860 OS=Arabidopsis thaliana (Mouse-ear cress) PE=4 SV=1	putative gag-pol polyprotein [Zea mays]
Zea_mays_newGene_1793	0.000292004	Inf	up	5.81971e-135	Inf	up	5.19537e-26	11.1634	up	Beta-galactosidase 5 (Precursor) OS=Oryza sativa subsp. japonica (Rice) PE=2 SV=1	PREDICTED: LOW QUALITY PROTEIN: beta-galactosidase 5-like [Zea mays]
Zea_mays_newGene_1798	2.22531e-09	#NAME?	down	5.99271e-20	#NAME?	down	5.1958e-14	#NAME?	down	--	--
Zea_mays_newGene_180	1.00966e-09	#NAME?	down	3.17847e-19	#NAME?	down	7.0228e-16	-7.36758	down	Acidic endochitinase SE2 (Precursor) GN=SE2 OS=Beta vulgaris (Sugar beet) PE=1 SV=1	PREDICTED: uncharacterized protein LOC103647416 isoform X1 [Zea mays]
Zea_mays_newGene_1800	8.83996e-06	-7.34973	down	1.19795e-15	-5.45861	down	1.38578e-14	#NAME?	down	--	PREDICTED: uncharacterized protein LOC103635596 isoform X1 [Zea mays]
Zea_mays_newGene_1802	1.77079e-13	-4.84544	down	5.61772e-34	-5.11766	down	2.87243e-29	-4.22771	down	--	unknown [Zea mays]
Zea_mays_newGene_1803	0.00603016	#NAME?	down	7.2167e-05	#NAME?	down	1.8216e-06	#NAME?	down	Ubiquitin receptor RAD23b GN=F20B17.8 OS=Arabidopsis thaliana (Mouse-ear cress) PE=1 SV=3	hypothetical protein ZEAMMB73_841759 [Zea mays]
Zea_mays_newGene_1805	0.00320221	#NAME?	down	7.47051e-08	#NAME?	down	4.95333e-08	#NAME?	down	--	PREDICTED: uncharacterized protein LOC100278828 [Zea mays]
Zea_mays_newGene_1808	8.68234e-10	Inf	up	1.92568e-24	Inf	up	2.95575e-24	Inf	up	--	hypothetical protein SORBIDRAFT_01g014710 [Sorghum bicolor]
Zea_mays_newGene_1809	6.44823e-09	#NAME?	down	2.31546e-49	#NAME?	down	4.46426e-30	#NAME?	down	RNA-directed DNA polymerase homolog OS=Oenothera berteroana (Bertero&apos;s evening primrose) PE=4 SV=1	putative polyprotein [Oryza sativa Japonica Group]
Zea_mays_newGene_1810	0.00252348	-6.13931	down	4.73599e-05	-5.52934	down	3.09665e-06	#NAME?	down	--	hypothetical protein [Zea mays]
Zea_mays_newGene_1811	5.33771e-27	Inf	up	2.03004e-15	Inf	up	1.09911e-58	Inf	up	--	PREDICTED: uncharacterized protein LOC103651125 [Zea mays]
Zea_mays_newGene_1821	9.39126e-08	-2.62146	down	4.92973e-20	-2.29541	down	3.0886e-26	-2.83766	down	Long chain acyl-CoA synthetase 9, chloroplastic GN=LACS9 OS=Arabidopsis thaliana (Mouse-ear cress) PE=2 SV=1	PREDICTED: uncharacterized protein LOC101778758 [Setaria italica]
Zea_mays_newGene_1822	1.85653e-17	#NAME?	down	1.19631e-41	#NAME?	down	3.73855e-41	#NAME?	down	RNA-directed DNA polymerase homolog OS=Oenothera berteroana (Bertero&apos;s evening primrose) PE=4 SV=1	putative gag-pol precursor -orf2 [Zea mays]
Zea_mays_newGene_1828	0.00390077	Inf	up	0.000174732	Inf	up	1.7129e-05	Inf	up	Squamosa promoter-binding-like protein 18 GN=SPL18 OS=Oryza sativa subsp. japonica (Rice) PE=2 SV=1	teosinte glume architecture 1 [Zea mays subsp. mays]
Zea_mays_newGene_1829	6.14399e-12	-3.63939	down	5.72731e-07	1.56407	up	2.01769e-42	-3.65986	down	Protodermal factor 1 (Precursor) GN=PDF1 OS=Arabidopsis thaliana (Mouse-ear cress) PE=2 SV=1	PREDICTED: uncharacterized protein LOC100382457 isoform X1 [Zea mays]
Zea_mays_newGene_1845	0.000531752	#NAME?	down	4.34847e-06	-3.55979	down	0.00222356	-2.49307	down	--	PREDICTED: uncharacterized protein LOC103634734 [Zea mays]
Zea_mays_newGene_1851	2.93452e-10	#NAME?	down	1.63774e-39	#NAME?	down	1.28887e-47	#NAME?	down	--	unknown [Zea mays]
Zea_mays_newGene_191	0.000242397	#NAME?	down	1.8526e-07	#NAME?	down	1.32329e-06	-4.40249	down	--	PREDICTED: uncharacterized protein LOC103634582 isoform X2 [Zea mays]
Zea_mays_newGene_194	2.98973e-07	#NAME?	down	1.5049e-13	-5.24154	down	1.23678e-10	-6.05425	down	--	PREDICTED: HORMA domain-containing protein 1 isoform X4 [Zea mays]
Zea_mays_newGene_196	2.49421e-06	Inf	up	4.5674e-16	Inf	up	1.71082e-10	Inf	up	Aspartokinase 1, chloroplastic (Precursor) GN=T31B5.100 OS=Arabidopsis thaliana (Mouse-ear cress) PE=1 SV=1	hypothetical protein ZEAMMB73_542535 [Zea mays]
Zea_mays_newGene_199	0.00207477	Inf	up	1.82355e-11	Inf	up	1.12864e-09	Inf	up	--	PREDICTED: uncharacterized protein LOC103642214 [Zea mays]
Zea_mays_newGene_20	9.47212e-10	Inf	up	1.47449e-23	Inf	up	3.18116e-19	Inf	up	Mitochondrial import receptor subunit TOM40-1, N-terminally processed GN=TOM40-1 OS=Arabidopsis thaliana (Mouse-ear cress) PE=1 SV=3	putative protein disulfide isomerase family protein [Zea mays]
Zea_mays_newGene_200	3.30572e-09	Inf	up	8.33058e-19	Inf	up	1.15143e-07	Inf	up	Auxin response factor 12 GN=ARF12 OS=Oryza sativa subsp. indica (Rice) PE=3 SV=1	TPA: hypothetical protein ZEAMMB73_638933 [Zea mays]
Zea_mays_newGene_203	1.25335e-11	#NAME?	down	3.14248e-18	#NAME?	down	2.31604e-18	#NAME?	down	Chaperone protein ClpC1, chloroplastic (Precursor) GN=OSJNBa0039C07.4 OS=Oryza sativa subsp. japonica (Rice) PE=2 SV=2	PREDICTED: chaperone protein ClpC1, chloroplastic-like [Zea mays]
Zea_mays_newGene_207	0.00238556	Inf	up	1.88349e-16	Inf	up	8.96407e-15	Inf	up	Phosphoglycerate kinase, cytosolic OS=Nicotiana tabacum (Common tobacco) PE=1 SV=1	cytosolic 3-phosphoglycerate kinase [Zea mays]
Zea_mays_newGene_21	9.19108e-09	#NAME?	down	9.04206e-18	#NAME?	down	1.22537e-16	#NAME?	down	--	--
Zea_mays_newGene_2167	1.38599e-06	#NAME?	down	8.04794e-22	#NAME?	down	2.13395e-14	#NAME?	down	Putative disease resistance protein At3g14460 GN=At3g14460 OS=Arabidopsis thaliana (Mouse-ear cress) PE=3 SV=1	PREDICTED: putative disease resistance protein RGA3 [Zea mays]
Zea_mays_newGene_2170	0.000577114	#NAME?	down	1.90785e-05	#NAME?	down	0.00222304	-2.49326	down	Putative disease resistance protein RGA4 GN=RGA4 OS=Solanum bulbocastanum (Wild potato) PE=2 SV=1	PREDICTED: putative disease resistance protein RGA3 [Zea mays]
Zea_mays_newGene_2176	1.3042e-21	Inf	up	2.42771e-15	Inf	up	6.4491e-52	Inf	up	--	--
Zea_mays_newGene_2177	5.42071e-05	#NAME?	down	2.80237e-13	#NAME?	down	8.79767e-12	#NAME?	down	Beta-adaptin-like protein A GN=BETAA-AD OS=Arabidopsis thaliana (Mouse-ear cress) PE=1 SV=1	PREDICTED: uncharacterized protein LOC103652817 isoform X1 [Zea mays]
Zea_mays_newGene_2181	0.000534408	#NAME?	down	1.82123e-06	#NAME?	down	3.52416e-11	#NAME?	down	Aldehyde dehydrogenase family 7 member A1 OS=Malus domestica (Apple) PE=1 SV=3	uncharacterized protein LOC103653517 [Zea mays]
Zea_mays_newGene_2197	0.000626596	Inf	up	1.72159e-14	Inf	up	2.96717e-09	Inf	up	DnaJ protein homolog 2 (Precursor) GN=LDJ2 OS=Allium porrum (Leek) PE=2 SV=1	PREDICTED: uncharacterized protein LOC103655302 [Zea mays]
Zea_mays_newGene_2204	1.19159e-07	#NAME?	down	0.00502318	#NAME?	down	0.000520295	#NAME?	down	--	hypothetical protein [Zea mays]
Zea_mays_newGene_2223	6.98044e-07	Inf	up	6.68364e-12	Inf	up	0.000131928	Inf	up	--	TPA: hypothetical protein ZEAMMB73_695754 [Zea mays]
Zea_mays_newGene_2226	0.00266215	Inf	up	9.61241e-09	Inf	up	0.000615086	Inf	up	--	hypothetical protein SORBIDRAFT_03g029720 [Sorghum bicolor]
Zea_mays_newGene_2229	0.000176926	#NAME?	down	1.88681e-10	-6.55976	down	2.99706e-08	#NAME?	down	--	PREDICTED: putative nuclease HARBI1 [Zea mays]
Zea_mays_newGene_2237	3.69369e-15	#NAME?	down	5.13086e-35	#NAME?	down	6.37035e-35	#NAME?	down	--	uncharacterized protein LOC100382285 [Zea mays]
Zea_mays_newGene_2244	0.000160828	#NAME?	down	1.8526e-07	#NAME?	down	2.99706e-08	#NAME?	down	--	PREDICTED: uncharacterized protein LOC103644204 isoform X3 [Zea mays]
Zea_mays_newGene_225	4.38924e-12	Inf	up	4.67057e-27	Inf	up	7.16103e-15	Inf	up	--	hypothetical protein ZEAMMB73_923117 [Zea mays]
Zea_mays_newGene_2254	2.40807e-12	-4.19744	down	4.85951e-45	-4.92038	down	1.55137e-29	-4.23983	down	ADP-ribosylation factor-like protein 2 GN=T30D6.10 OS=Arabidopsis thaliana (Mouse-ear cress) PE=2 SV=1	hypothetical protein [Zea mays]
Zea_mays_newGene_2270	9.91694e-08	#NAME?	down	1.21687e-26	#NAME?	down	1.08275e-13	#NAME?	down	--	uncharacterized protein LOC100280201 [Zea mays]
Zea_mays_newGene_2289	0.000284796	Inf	up	2.31619e-07	6.21342	up	4.30157e-07	Inf	up	Long chain base biosynthesis protein 1a OS=Oryza sativa subsp. japonica (Rice) PE=2 SV=1	PREDICTED: long chain base biosynthesis protein 1b-like isoform X1 [Zea mays]
Zea_mays_newGene_2293	0.00468662	#NAME?	down	2.64702e-05	#NAME?	down	0.00134307	#NAME?	down	Pentatricopeptide repeat-containing protein At3g59040 GN=At3g59040 OS=Arabidopsis thaliana (Mouse-ear cress) PE=2 SV=2	hypothetical protein SORBIDRAFT_07g005470 [Sorghum bicolor]
Zea_mays_newGene_2300	2.80754e-09	-4.54142	down	1.75231e-30	-5.65777	down	3.49613e-11	-4.07718	down	--	PREDICTED: uncharacterized protein LOC100303785 isoform X7 [Zea mays]
Zea_mays_newGene_2307	5.18727e-16	Inf	up	1.14237e-38	Inf	up	1.07456e-37	Inf	up	--	PREDICTED: uncharacterized protein LOC103655254 [Zea mays]
Zea_mays_newGene_2312	1.71793e-07	#NAME?	down	1.28669e-15	#NAME?	down	3.58567e-16	#NAME?	down	Homeobox-leucine zipper protein HOX32 GN=B1394A07.10 OS=Oryza sativa subsp. japonica (Rice) PE=2 SV=1	PREDICTED: uncharacterized protein LOC103653317 [Zea mays]
Zea_mays_newGene_2313	1.55517e-06	#NAME?	down	2.29686e-21	-7.72293	down	7.0228e-16	-7.36121	down	--	unknown [Zea mays]
Zea_mays_newGene_2314	0.000306896	#NAME?	down	5.38933e-09	#NAME?	down	1.16158e-08	-6.45306	down	--	putative pol protein [Zea mays]
Zea_mays_newGene_2343	0.000256758	Inf	up	0.000621446	Inf	up	2.66047e-08	Inf	up	--	PREDICTED: serine/arginine repetitive matrix protein 1-like [Zea mays]
Zea_mays_newGene_2344	0.00109903	Inf	up	2.0606e-17	Inf	up	1.19221e-07	Inf	up	40S ribosomal protein S24-2 GN=RPS24B OS=Arabidopsis thaliana (Mouse-ear cress) PE=2 SV=2	TPA: hypothetical protein ZEAMMB73_827230 [Zea mays]
Zea_mays_newGene_2355	1.76976e-24	Inf	up	5.73918e-57	Inf	up	1.04202e-75	Inf	up	--	PREDICTED: uncharacterized protein LOC103648364 [Zea mays]
Zea_mays_newGene_2358	6.00135e-08	Inf	up	5.03993e-23	Inf	up	8.56104e-18	Inf	up	Probable choline kinase 2 GN=At1g74320 OS=Arabidopsis thaliana (Mouse-ear cress) PE=2 SV=1	hypothetical protein SORBIDRAFT_03g003630 [Sorghum bicolor]
Zea_mays_newGene_2373	1.8847e-07	#NAME?	down	0.000269736	#NAME?	down	6.33308e-14	#NAME?	down	Putative disease resistance protein RGA1 GN=RGA1 OS=Solanum bulbocastanum (Wild potato) PE=2 SV=2	PREDICTED: putative disease resistance protein RGA1 isoform X5 [Zea mays]
Zea_mays_newGene_2378	3.32724e-06	#NAME?	down	5.99915e-15	#NAME?	down	2.80506e-11	#NAME?	down	Aspartokinase 2, chloroplastic (Precursor) GN=MUA22.6 OS=Arabidopsis thaliana (Mouse-ear cress) PE=1 SV=2	unknown [Zea mays]
Zea_mays_newGene_238	5.75955e-07	Inf	up	3.01255e-11	Inf	up	5.59651e-08	Inf	up	--	uncharacterized protein LOC100279515 precursor [Zea mays]
Zea_mays_newGene_2384	9.91955e-05	Inf	up	3.05639e-12	4.85272	up	2.5634e-07	Inf	up	Putative AC transposase OS=Zea mays (Maize) PE=2 SV=2	PREDICTED: serine/arginine repetitive matrix protein 1-like [Zea mays]
Zea_mays_newGene_2388	3.12775e-05	-5.99285	down	3.12267e-07	-3.92905	down	2.32887e-10	#NAME?	down	--	TPA: hypothetical protein ZEAMMB73_035751 [Zea mays]
Zea_mays_newGene_2391	1.4726e-09	Inf	up	7.54705e-23	Inf	up	9.79787e-09	Inf	up	--	TPA: hypothetical protein ZEAMMB73_149801 [Zea mays]
Zea_mays_newGene_2396	7.96156e-26	Inf	up	2.90634e-51	Inf	up	1.12461e-44	Inf	up	Probable cellulose synthase A catalytic subunit 2 [UDP-forming] OS=Oryza sativa subsp. japonica (Rice) PE=2 SV=1	uncharacterized protein LOC100191497 [Zea mays]
Zea_mays_newGene_2404	0.000999205	Inf	up	2.38445e-07	3.46986	up	1.18266e-07	4.14872	up	--	unknown [Zea mays]
Zea_mays_newGene_244	1.01428e-21	-6.99896	down	6.38653e-70	-7.6331	down	6.75703e-63	-7.29943	down	Endonuclease OS=Nicotiana tabacum (Common tobacco) PE=2 SV=1	OJ000114_01.9 [Oryza sativa Japonica Group]
Zea_mays_newGene_246	0.00142385	-3.04231	down	1.67091e-09	-2.54393	down	3.85631e-08	-2.77247	down	Endonuclease OS=Nicotiana tabacum (Common tobacco) PE=2 SV=1	PREDICTED: uncharacterized protein LOC100502300 isoform X2 [Zea mays]
Zea_mays_newGene_250	2.0829e-12	#NAME?	down	3.82726e-29	-3.45635	down	6.65882e-07	-4.07535	down	--	PREDICTED: uncharacterized protein LOC100272506 isoform X1 [Zea mays]
Zea_mays_newGene_252	0.00688853	-4.36708	down	3.84462e-07	-5.99688	down	1.42499e-08	#NAME?	down	--	uncharacterized protein LOC100275386 [Zea mays]
Zea_mays_newGene_256	3.94088e-09	Inf	up	8.68831e-27	Inf	up	2.95575e-24	Inf	up	AP-4 complex subunit sigma GN=At2g19790 OS=Arabidopsis thaliana (Mouse-ear cress) PE=2 SV=1	PREDICTED: uncharacterized protein LOC103647934 isoform X3 [Zea mays]
Zea_mays_newGene_262	1.55019e-07	-6.56033	down	1.32931e-20	-5.22273	down	5.53621e-10	-3.58077	down	60S ribosomal protein L15 GN=RPL15 OS=Petunia hybrida (Petunia) PE=2 SV=1	ribosomal protein L15 [Zea mays]
Zea_mays_newGene_2725	1.1945e-10	#NAME?	down	2.14617e-22	-7.80151	down	2.10077e-24	#NAME?	down	Pentatricopeptide repeat-containing protein At5g06540 GN=PCMP-H88 OS=Arabidopsis thaliana (Mouse-ear cress) PE=3 SV=1	hypothetical protein SORBIDRAFT_03g004125 [Sorghum bicolor]
Zea_mays_newGene_2729	1.62469e-05	2.18703	up	4.49531e-08	1.43186	up	8.06532e-05	1.42025	up	--	PREDICTED: uncharacterized protein LOC103625826 isoform X2 [Zea mays]
Zea_mays_newGene_2734	0.000274835	#NAME?	down	1.82229e-06	#NAME?	down	3.27996e-09	#NAME?	down	2-hydroxyacyl-CoA lyase GN=T10B6.40 OS=Arabidopsis thaliana (Mouse-ear cress) PE=1 SV=1	PREDICTED: uncharacterized protein LOC100502213 isoform X2 [Zea mays]
Zea_mays_newGene_2735	6.50663e-10	3.90351	up	8.53606e-32	4.96125	up	1.64226e-31	4.75587	up	--	PREDICTED: uncharacterized protein LOC100276358 isoform X1 [Zea mays]
Zea_mays_newGene_2745	4.18805e-08	-5.23994	down	1.53093e-23	-5.42014	down	2.68272e-15	-4.4137	down	Casein kinase I isoform delta-like GN=At4g26100 OS=Arabidopsis thaliana (Mouse-ear cress) PE=2 SV=2	uncharacterized protein LOC100191572 [Zea mays]
Zea_mays_newGene_2747	1.09804e-09	#NAME?	down	4.87821e-20	#NAME?	down	2.3104e-17	#NAME?	down	Serine/threonine-protein kinase AFC2 GN=AFC2 OS=Arabidopsis thaliana (Mouse-ear cress) PE=1 SV=1	unknown [Zea mays]
Zea_mays_newGene_2750	0.00504064	Inf	up	0.004336	Inf	up	0.000202731	Inf	up	Zinc finger BED domain-containing protein RICESLEEPER 3 GN=OSJNBb0035N21.10 OS=Oryza sativa subsp. japonica (Rice) PE=2 SV=1	Os10g0170600 [Oryza sativa Japonica Group]
Zea_mays_newGene_2760	1.11552e-05	Inf	up	2.31281e-09	Inf	up	3.75446e-09	Inf	up	--	PREDICTED: serine/arginine repetitive matrix protein 1-like [Zea mays]
Zea_mays_newGene_2767	1.56285e-10	#NAME?	down	1.45001e-12	#NAME?	down	3.07085e-15	#NAME?	down	--	hypothetical protein ZEAMMB73_532870 [Zea mays]
Zea_mays_newGene_2771	0.00842764	Inf	up	1.23829e-06	Inf	up	0.000116426	Inf	up	--	PREDICTED: uncharacterized protein LOC101774754 [Setaria italica]
Zea_mays_newGene_2776	2.03933e-06	#NAME?	down	5.93504e-18	#NAME?	down	2.35572e-14	-7.20986	down	Probable glucuronosyltransferase Os06g0687900 OS=Oryza sativa subsp. japonica (Rice) PE=2 SV=1	unknown [Zea mays]
Zea_mays_newGene_2777	5.37609e-10	-7.89782	down	7.96295e-24	-7.05669	down	3.16604e-13	-5.68238	down	Phospholipase D beta 1 GN=PLDBETA1 OS=Arabidopsis thaliana (Mouse-ear cress) PE=2 SV=4	PREDICTED: phospholipase D beta 1-like isoform X2 [Zea mays]
Zea_mays_newGene_2778	1.12136e-08	-7.81846	down	1.47578e-27	#NAME?	down	6.97963e-15	#NAME?	down	40S ribosomal protein S4 GN=OJ1359_D06.12 OS=Oryza sativa subsp. japonica (Rice) PE=2 SV=3	unknown [Zea mays]
Zea_mays_newGene_278	6.40421e-07	#NAME?	down	7.63498e-17	#NAME?	down	9.78636e-14	#NAME?	down	--	PREDICTED: uncharacterized protein LOC103641605 isoform X3 [Zea mays]
Zea_mays_newGene_2780	4.23138e-05	Inf	up	1.75611e-20	8.20351	up	2.60866e-12	Inf	up	--	PREDICTED: uncharacterized protein LOC103626892 isoform X1 [Zea mays]
Zea_mays_newGene_2781	0.000227148	Inf	up	3.42639e-14	Inf	up	3.25056e-07	Inf	up	--	PREDICTED: uncharacterized protein LOC103652594 [Zea mays]
Zea_mays_newGene_2784	0.00343348	Inf	up	2.61817e-05	Inf	up	0.000616186	Inf	up	--	uncharacterized protein LOC100279320 [Zea mays]
Zea_mays_newGene_2786	0.00708331	#NAME?	down	1.75718e-13	#NAME?	down	2.05818e-05	#NAME?	down	--	unknown [Zea mays]
Zea_mays_newGene_2787	5.53078e-27	Inf	up	3.86079e-58	Inf	up	9.7726e-37	Inf	up	WPP domain-associated protein (Fragment) GN=WAP OS=Solanum lycopersicum (Tomato) PE=1 SV=1	putative protein disulfide isomerase family protein [Zea mays]
Zea_mays_newGene_2788	3.67217e-28	13.3153	up	5.79625e-200	11.1132	up	8.6217e-70	11.1296	up	Probable pectinesterase 56 (Precursor) GN=T23J18.3 OS=Arabidopsis thaliana (Mouse-ear cress) PE=2 SV=1	hypothetical protein SORBIDRAFT_04g037740 [Sorghum bicolor]
Zea_mays_newGene_2790	5.43821e-05	#NAME?	down	1.42917e-08	-6.25992	down	4.75751e-10	#NAME?	down	Malate dehydrogenase, mitochondrial (Precursor) GN=MDH OS=Eucalyptus gunnii (Cider gum) PE=2 SV=1	uncharacterized protein LOC100381671 [Zea mays]
Zea_mays_newGene_2793	8.10316e-07	-7.26738	down	2.25086e-24	-6.13974	down	1.38766e-15	-5.30508	down	--	unknown [Zea mays]
Zea_mays_newGene_2795	6.55366e-16	#NAME?	down	8.59009e-32	#NAME?	down	1.45906e-39	#NAME?	down	--	PREDICTED: uncharacterized protein LOC103627159 isoform X2 [Zea mays]
Zea_mays_newGene_280	0.000171743	-7.50208	down	6.7387e-13	-4.00457	down	4.27051e-19	-6.73792	down	Calcium-transporting ATPase 8, plasma membrane-type GN=ACA8 OS=Arabidopsis thaliana (Mouse-ear cress) PE=1 SV=1	PREDICTED: uncharacterized protein LOC103643639 isoform X7 [Zea mays]
Zea_mays_newGene_2800	4.4887e-06	#NAME?	down	1.82065e-06	#NAME?	down	6.30369e-09	#NAME?	down	--	hypothetical protein SORBIDRAFT_04g023420 [Sorghum bicolor]
Zea_mays_newGene_2802	6.26332e-11	-7.15061	down	1.71599e-23	-7.88181	down	3.51889e-25	#NAME?	down	--	unknown [Zea mays]
Zea_mays_newGene_281	0.000177877	#NAME?	down	5.25871e-10	#NAME?	down	7.16788e-11	#NAME?	down	DEAD-box ATP-dependent RNA helicase 30 OS=Oryza sativa subsp. japonica (Rice) PE=2 SV=2	unknown [Zea mays]
Zea_mays_newGene_2810	1.05341e-12	#NAME?	down	2.57257e-05	-2.37076	down	0.000571009	-2.21072	down	Pyrophosphate-energized vacuolar membrane proton pump OS=Hordeum vulgare (Barley) PE=2 SV=2	uncharacterized protein LOC101027208 [Zea mays]
Zea_mays_newGene_2820	6.06711e-06	Inf	up	2.32845e-10	Inf	up	2.63151e-11	Inf	up	--	--
Zea_mays_newGene_2826	0.00784118	-1.66697	down	2.02889e-06	-1.12528	down	7.12565e-05	-1.06515	down	CDP-diacylglycerol--serine O-phosphatidyltransferase 2 OS=Oryza sativa subsp. japonica (Rice) PE=2 SV=2	uncharacterized protein LOC100304419 [Zea mays]
Zea_mays_newGene_283	4.80568e-28	#NAME?	down	1.89701e-58	#NAME?	down	5.3368e-51	#NAME?	down	Protoheme IX farnesyltransferase, mitochondrial (Precursor) GN=COX10 OS=Arabidopsis thaliana (Mouse-ear cress) PE=2 SV=4	unknown [Zea mays]
Zea_mays_newGene_2830	6.79299e-55	Inf	up	1.16643e-195	12.0997	up	1.23916e-130	12.1753	up	Pectinesterase 2 (Precursor) GN=PECS-2.1 OS=Citrus sinensis (Sweet orange) PE=2 SV=1	hypothetical protein SORBIDRAFT_04g037740 [Sorghum bicolor]
Zea_mays_newGene_2832	8.77146e-12	-6.76779	down	1.58173e-42	#NAME?	down	5.14878e-37	#NAME?	down	--	PREDICTED: uncharacterized protein LOC103649082 [Zea mays]
Zea_mays_newGene_2834	1.08588e-07	#NAME?	down	8.82723e-14	#NAME?	down	7.35608e-09	-6.48595	down	Protein NSP-INTERACTING KINASE 1 (Precursor) GN=NIK1 OS=Arabidopsis thaliana (Mouse-ear cress) PE=1 SV=1	PREDICTED: LOW QUALITY PROTEIN: ribosomal RNA processing protein 36 homolog [Zea mays]
Zea_mays_newGene_2842	0.0073723	-5.92262	down	4.81704e-15	#NAME?	down	8.53932e-10	#NAME?	down	CSC1-like protein At1g62320 GN=At1g62320 OS=Arabidopsis thaliana (Mouse-ear cress) PE=3 SV=2	PREDICTED: uncharacterized protein LOC103625734 isoform X2 [Zea mays]
Zea_mays_newGene_2852	9.34122e-19	-8.37947	down	2.61886e-43	-6.37674	down	1.59231e-54	-8.46969	down	Putative inactive receptor-like protein kinase At1g64210 (Precursor) GN=At1g64210 OS=Arabidopsis thaliana (Mouse-ear cress) PE=3 SV=1	PREDICTED: probable inactive receptor kinase At4g23740 isoform X3 [Zea mays]
Zea_mays_newGene_2860	4.32421e-09	Inf	up	3.61414e-15	Inf	up	3.30108e-11	Inf	up	--	PREDICTED: probable ATP-dependent RNA helicase DDX11 isoform X1 [Zea mays]
Zea_mays_newGene_2865	0.00604649	#NAME?	down	2.45308e-10	#NAME?	down	4.03163e-06	#NAME?	down	--	hypothetical protein [Zea mays]
Zea_mays_newGene_2870	3.67435e-06	Inf	up	4.07724e-12	Inf	up	8.3376e-10	Inf	up	60S ribosomal protein L15 GN=RPL15 OS=Petunia hybrida (Petunia) PE=2 SV=1	unknown [Zea mays]
Zea_mays_newGene_2873	1.18949e-14	#NAME?	down	5.83715e-05	-1.58772	down	1.06398e-12	-2.90716	down	Histone-lysine N-methyltransferase EZ2 GN=EZ2 OS=Zea mays (Maize) PE=2 SV=1	uncharacterized protein LOC100274508 [Zea mays]
Zea_mays_newGene_2895	6.98044e-07	Inf	up	4.52127e-18	Inf	up	2.32329e-13	Inf	up	--	Isoleucyl-tRNA synthetase [Aegilops tauschii]
Zea_mays_newGene_2899	2.08951e-12	#NAME?	down	1.01392e-27	#NAME?	down	5.904e-22	#NAME?	down	--	PREDICTED: uncharacterized protein LOC103640371 [Zea mays]
Zea_mays_newGene_2900	0.000127098	6.65729	up	1.35169e-10	5.7101	up	5.56619e-05	4.63528	up	--	--
Zea_mays_newGene_2902	9.85125e-23	Inf	up	4.89247e-41	Inf	up	2.57613e-32	Inf	up	Protein phosphatase 2C 35 OS=Oryza sativa subsp. japonica (Rice) PE=1 SV=1	LOC100285210 [Zea mays]
Zea_mays_newGene_2904	1.43303e-20	#NAME?	down	9.57518e-43	#NAME?	down	8.10299e-40	#NAME?	down	--	TPA: hypothetical protein ZEAMMB73_729541 [Zea mays]
Zea_mays_newGene_2911	5.02321e-08	Inf	up	1.76352e-15	Inf	up	4.17023e-11	Inf	up	--	--
Zea_mays_newGene_2913	2.67103e-08	2.5724	up	1.36533e-36	2.48034	up	1.56631e-23	2.33685	up	--	hypothetical protein ZEAMMB73_590430 [Zea mays]
Zea_mays_newGene_2914	4.15877e-10	#NAME?	down	3.55281e-09	-3.05455	down	1.17144e-13	-5.38059	down	--	unknown [Zea mays]
Zea_mays_newGene_2933	2.27106e-08	#NAME?	down	3.88132e-23	#NAME?	down	2.98167e-20	#NAME?	down	Mitochondrial outer membrane protein porin 4 OS=Oryza sativa subsp. japonica (Rice) PE=3 SV=3	uncharacterized protein LOC100274839 [Zea mays]
Zea_mays_newGene_2938	2.30678e-28	Inf	up	2.31546e-49	Inf	up	5.80811e-34	Inf	up	Pectinesterase 2 (Precursor) GN=PECS-2.1 OS=Citrus sinensis (Sweet orange) PE=2 SV=1	hypothetical protein SORBIDRAFT_04g037740 [Sorghum bicolor]
Zea_mays_newGene_297	2.22698e-16	Inf	up	1.39815e-48	Inf	up	1.52832e-30	Inf	up	--	hypothetical protein SORBIDRAFT_03g016520 [Sorghum bicolor]
Zea_mays_newGene_3202	0.000165368	Inf	up	0.00151842	Inf	up	0.0056525	Inf	up	--	unknown [Zea mays]
Zea_mays_newGene_3204	0.000626596	Inf	up	0.000317772	Inf	up	7.76425e-09	Inf	up	--	unknown [Zea mays]
Zea_mays_newGene_3205	5.27771e-51	Inf	up	1.06435e-151	Inf	up	1.27739e-105	9.96978	up	Nucleobase-ascorbate transporter 12 GN=NAT12 OS=Arabidopsis thaliana (Mouse-ear cress) PE=1 SV=3	hypothetical protein [Zea mays]
Zea_mays_newGene_3207	5.72602e-12	Inf	up	1.28527e-24	Inf	up	8.79094e-19	Inf	up	--	PREDICTED: uncharacterized protein LOC103650972 [Zea mays]
Zea_mays_newGene_3208	4.08967e-09	Inf	up	6.56332e-18	Inf	up	1.32175e-89	Inf	up	Endonuclease OS=Nicotiana tabacum (Common tobacco) PE=2 SV=1	PREDICTED: uncharacterized protein LOC103650237 [Zea mays]
Zea_mays_newGene_3221	0.000503393	6.43962	up	5.57237e-09	Inf	up	1.32226e-07	Inf	up	--	PREDICTED: LOW QUALITY PROTEIN: uncharacterized protein LOC103640136 [Zea mays]
Zea_mays_newGene_3235	0.000535139	#NAME?	down	0.00199691	#NAME?	down	2.37472e-06	#NAME?	down	G-type lectin S-receptor-like serine/threonine-protein kinase At5g24080 (Precursor) GN=At5g24080 OS=Arabidopsis thaliana (Mouse-ear cress) PE=2 SV=1	uncharacterized protein LOC100384027 [Zea mays]
Zea_mays_newGene_3238	3.89989e-07	-3.55545	down	2.75401e-39	#NAME?	down	1.51816e-37	#NAME?	down	Glutathione synthetase, chloroplastic (Precursor) GN=F21A20_90 OS=Arabidopsis thaliana (Mouse-ear cress) PE=2 SV=3	PREDICTED: zinc finger protein ZAT5-like, partial [Zea mays]
Zea_mays_newGene_3240	1.13657e-06	Inf	up	9.22784e-10	Inf	up	1.32065e-18	Inf	up	Plasma membrane ATPase 1 GN=LHA1 OS=Solanum lycopersicum (Tomato) PE=2 SV=1	PREDICTED: putative methylesterase 19 isoform X1 [Zea mays]
Zea_mays_newGene_3244	0.00891302	#NAME?	down	0.00928206	#NAME?	down	0.000107477	#NAME?	down	Zinc finger CCCH domain-containing protein 53 GN=OSJNBa0008J01.35 OS=Oryza sativa subsp. japonica (Rice) PE=2 SV=1	putative RNA-binding zinc finger family protein [Zea mays]
Zea_mays_newGene_3251	1.75135e-15	-6.07156	down	6.83754e-29	-4.7484	down	5.92905e-35	-5.2127	down	40S ribosomal protein S4 GN=RPS4 OS=Zea mays (Maize) PE=2 SV=1	putative ribosomal protein S4 (RPS4A) family protein [Zea mays]
Zea_mays_newGene_3262	0.000159588	#NAME?	down	5.25952e-10	#NAME?	down	3.86685e-08	#NAME?	down	--	PREDICTED: uncharacterized protein LOC101753365 isoform X1 [Setaria italica]
Zea_mays_newGene_3263	8.43884e-06	-7.00277	down	1.82183e-16	#NAME?	down	1.52218e-13	#NAME?	down	--	PREDICTED: ribonuclease P protein subunit p29-like isoform X4 [Zea mays]
Zea_mays_newGene_3267	0.000702384	Inf	up	7.31068e-09	Inf	up	0.000817633	Inf	up	Glycine--tRNA ligase 1, mitochondrial (Precursor) GN=GLYRS-1 OS=Arabidopsis thaliana (Mouse-ear cress) PE=2 SV=1	PREDICTED: glycine--tRNA ligase 1, mitochondrial-like [Zea mays]
Zea_mays_newGene_3287	2.60365e-05	Inf	up	0.000413237	Inf	up	5.80929e-06	Inf	up	Probable acyl-activating enzyme 1, peroxisomal GN=F5M15.12 OS=Arabidopsis thaliana (Mouse-ear cress) PE=2 SV=1	PREDICTED: probable acyl-activating enzyme 1, peroxisomal [Zea mays]
Zea_mays_newGene_3288	4.08389e-06	#NAME?	down	1.27456e-05	-2.66289	down	0.000411859	-2.59085	down	Mitogen-activated protein kinase 8 GN=P0003E08.19-1 OS=Oryza sativa subsp. japonica (Rice) PE=2 SV=2	PREDICTED: mitogen-activated protein kinase 8-like, partial [Zea mays]
Zea_mays_newGene_3294	2.16643e-23	#NAME?	down	6.67682e-61	#NAME?	down	1.66126e-51	#NAME?	down	--	hypothetical protein ZEAMMB73_036423 [Zea mays]
Zea_mays_newGene_33	0.00343348	Inf	up	0.00190586	Inf	up	0.00061665	Inf	up	--	hypothetical protein SORBIDRAFT_02g000310 [Sorghum bicolor]
Zea_mays_newGene_3304	0.00842764	Inf	up	0.000329705	Inf	up	9.93366e-06	Inf	up	--	hypothetical protein ZEAMMB73_878678 [Zea mays]
Zea_mays_newGene_3308	2.11597e-12	-8.25506	down	1.0677e-35	-5.6445	down	3.28432e-20	-4.02816	down	--	retrotransposon protein [Zea mays]
Zea_mays_newGene_3309	6.03868e-06	#NAME?	down	1.20503e-41	-8.92041	down	3.60455e-37	#NAME?	down	--	TPA: hypothetical protein ZEAMMB73_438990 [Zea mays]
Zea_mays_newGene_3312	9.38975e-28	Inf	up	2.31159e-31	8.94097	up	5.58409e-22	Inf	up	--	hypothetical protein ZEAMMB73_424215 [Zea mays]
Zea_mays_newGene_3319	0.000674511	#NAME?	down	3.29801e-06	#NAME?	down	4.69218e-05	#NAME?	down	Pyrophosphate--fructose 6-phosphate 1-phosphotransferase subunit alpha 1 {ECO:0000255|HAMAP-Rule:MF_03185} GN=At1g20950 OS=Arabidopsis thaliana (Mouse-ear cress) PE=2 SV=1	PREDICTED: pyrophosphate--fructose 6-phosphate 1-phosphotransferase subunit alpha-like [Setaria italica]
Zea_mays_newGene_3357	6.64367e-11	Inf	up	4.52333e-28	Inf	up	8.72335e-23	Inf	up	60S ribosomal protein L17 GN=RPL17 OS=Zea mays (Maize) PE=2 SV=1	60S ribosomal protein L17 [Zea mays]
Zea_mays_newGene_3360	1.25992e-20	-9.1512	down	3.28598e-41	-7.9024	down	1.55583e-21	-8.61508	down	Cytochrome P450 72A15 GN=CYP72A15 OS=Arabidopsis thaliana (Mouse-ear cress) PE=2 SV=1	PREDICTED: cytochrome P450 72A15-like [Zea mays]
Zea_mays_newGene_3362	1.11982e-43	-11.0964	down	5.77874e-122	-10.8967	down	3.47579e-100	#NAME?	down	--	uncharacterized protein LOC100502342 [Zea mays]
Zea_mays_newGene_3364	2.29098e-44	Inf	up	5.51277e-107	Inf	up	0.000288903	Inf	up	Inactive TPR repeat-containing thioredoxin TTL3 GN=F14N22.15 OS=Arabidopsis thaliana (Mouse-ear cress) PE=1 SV=2	predicted protein [Hordeum vulgare subsp. vulgare]
Zea_mays_newGene_3365	0.00390077	Inf	up	1.03728e-05	Inf	up	0.00188297	Inf	up	--	PREDICTED: cleavage and polyadenylation specificity factor subunit 6-like [Zea mays]
Zea_mays_newGene_3366	6.05419e-05	#NAME?	down	6.07165e-08	#NAME?	down	1.76239e-11	#NAME?	down	U-box domain-containing protein 30 GN=PUB30 OS=Arabidopsis thaliana (Mouse-ear cress) PE=2 SV=1	hypothetical protein ZEAMMB73_312607 [Zea mays]
Zea_mays_newGene_3596	2.35325e-15	-8.89434	down	1.57621e-32	-7.4984	down	6.32057e-32	-7.00621	down	Folylpolyglutamate synthase {ECO:0000250|UniProtKB:Q05932, ECO:0000312|EMBL:CAC80839.2} GN=K18J17.17 OS=Arabidopsis thaliana (Mouse-ear cress) PE=1 SV=1	uncharacterized protein LOC100279708 [Zea mays]
Zea_mays_newGene_3598	1.25846e-17	#NAME?	down	1.14368e-12	-3.29652	down	2.0728e-36	#NAME?	down	Probable disease resistance protein RDL5 GN=RDL5 OS=Arabidopsis thaliana (Mouse-ear cress) PE=1 SV=1	hypothetical protein SORBIDRAFT_02g002770 [Sorghum bicolor]
Zea_mays_newGene_3601	1.59709e-12	4.4163	up	3.0654e-25	4.01909	up	6.82745e-25	4.33483	up	--	--
Zea_mays_newGene_3602	1.80206e-26	Inf	up	2.64844e-35	Inf	up	1.53062e-46	Inf	up	--	hypothetical protein ZEAMMB73_590430 [Zea mays]
Zea_mays_newGene_3624	1.88893e-05	Inf	up	0.00085073	Inf	up	0.0052463	Inf	up	--	PREDICTED: uncharacterized protein LOC103627145 isoform X1 [Zea mays]
Zea_mays_newGene_3630	0.00444093	Inf	up	1.11954e-05	Inf	up	1.29903e-05	Inf	up	Zinc finger BED domain-containing protein DAYSLEEPER GN=HAT OS=Arabidopsis thaliana (Mouse-ear cress) PE=1 SV=1	Os01g0170400 [Oryza sativa Japonica Group]
Zea_mays_newGene_3640	0.00817157	3.40812	up	0.000185427	2.20161	up	3.74186e-05	3.17908	up	Protein FAR1-RELATED SEQUENCE 5 GN=FRS5 OS=Arabidopsis thaliana (Mouse-ear cress) PE=2 SV=1	TPA: FAR1-domain family sequence [Zea mays]
Zea_mays_newGene_3642	0.00152467	#NAME?	down	2.80237e-13	#NAME?	down	4.80469e-10	#NAME?	down	Long chain base biosynthesis protein 1b OS=Oryza sativa subsp. japonica (Rice) PE=2 SV=1	PREDICTED: long chain base biosynthesis protein 1a-like [Zea mays]
Zea_mays_newGene_3647	8.22131e-06	#NAME?	down	5.90422e-19	#NAME?	down	2.1304e-14	#NAME?	down	--	PREDICTED: uncharacterized protein LOC103637333 [Zea mays]
Zea_mays_newGene_3654	4.11114e-07	Inf	up	5.69008e-56	Inf	up	3.91307e-47	9.14102	up	Polyadenylate-binding protein RBP47A GN=RBP47A OS=Arabidopsis thaliana (Mouse-ear cress) PE=2 SV=1	PREDICTED: polyadenylate-binding protein RBP47-like [Zea mays]
Zea_mays_newGene_3659	0.000221011	#NAME?	down	0.00997427	-2.02245	down	4.75716e-10	#NAME?	down	--	uncharacterized protein LOC100383134 [Zea mays]
Zea_mays_newGene_3669	0.000612759	-1.67536	down	5.42433e-14	-1.42513	down	2.58944e-13	-1.68948	down	Nucleobase-ascorbate transporter 12 GN=NAT12 OS=Arabidopsis thaliana (Mouse-ear cress) PE=1 SV=3	uncharacterized protein LOC100501186 [Zea mays]
Zea_mays_newGene_3690	5.02321e-08	Inf	up	3.19751e-12	Inf	up	8.48343e-11	Inf	up	--	PREDICTED: uncharacterized protein LOC103638832 [Zea mays]
Zea_mays_newGene_3691	0.000171095	#NAME?	down	3.49814e-30	#NAME?	down	2.98167e-20	#NAME?	down	Palmitoyl-acyl carrier protein thioesterase, chloroplastic (Precursor) GN=T27G7.19 OS=Arabidopsis thaliana (Mouse-ear cress) PE=1 SV=1	hypothetical protein SORBIDRAFT_10g023190 [Sorghum bicolor]
Zea_mays_newGene_37	0.00445103	#NAME?	down	5.83116e-06	#NAME?	down	0.00668435	-2.73797	down	E3 ubiquitin-protein ligase UPL4 GN=F9G14_190 OS=Arabidopsis thaliana (Mouse-ear cress) PE=3 SV=1	hypothetical protein ZEAMMB73_111992 [Zea mays]
Zea_mays_newGene_3717	0.0054979	4.42297	up	0.00564752	3.27315	up	9.4434e-05	4.77324	up	--	PREDICTED: uncharacterized protein LOC103636188 [Zea mays]
Zea_mays_newGene_3735	7.27448e-14	#NAME?	down	2.60787e-38	#NAME?	down	7.9445e-49	#NAME?	down	--	PREDICTED: uncharacterized protein LOC103643391 [Zea mays]
Zea_mays_newGene_3752	2.50173e-08	#NAME?	down	3.2283e-17	#NAME?	down	2.701e-10	#NAME?	down	Probable sphingolipid transporter spinster homolog 3 GN=At2g22730 OS=Arabidopsis thaliana (Mouse-ear cress) PE=3 SV=1	PREDICTED: uncharacterized protein LOC100194069 isoform X1 [Zea mays]
Zea_mays_newGene_3755	0.000201596	-6.78856	down	5.55803e-17	-7.34128	down	8.79767e-12	#NAME?	down	Salutaridine reductase {ECO:0000312|EMBL:ABO93462.1} OS=Papaver bracteatum (Great scarlet poppy) PE=1 SV=1	PREDICTED: uncharacterized protein LOC103649793 isoform X1 [Zea mays]
Zea_mays_newGene_3971	0.0019418	#NAME?	down	6.96597e-11	#NAME?	down	8.63173e-09	#NAME?	down	Tubulin beta-3 chain OS=Oryza sativa subsp. japonica (Rice) PE=2 SV=2	TPA: hypothetical protein ZEAMMB73_990987 [Zea mays]
Zea_mays_newGene_3972	2.72549e-05	-2.5523	down	4.71326e-21	-2.97261	down	2.5758e-08	-1.97491	down	26S protease regulatory subunit 6B homolog {ECO:0000250|UniProtKB:P54778} OS=Helianthus annuus (Common sunflower) PE=1 SV=1	hypothetical protein ZEAMMB73_780285 [Zea mays]
Zea_mays_newGene_3974	7.51483e-13	-8.31336	down	3.33113e-13	-3.16444	down	9.71926e-08	-2.60908	down	Zinc finger BED domain-containing protein RICESLEEPER 2 OS=Oryza sativa subsp. japonica (Rice) PE=2 SV=1	hypothetical protein [Zea mays]
Zea_mays_newGene_3977	1.04443e-07	-4.02307	down	4.74147e-13	-2.72963	down	4.55777e-05	-2.3006	down	--	uncharacterized protein LOC100381545 [Zea mays]
Zea_mays_newGene_3987	0.00094513	#NAME?	down	5.8591e-08	-3.76943	down	0.000325638	-2.72981	down	RNA-directed DNA polymerase homolog OS=Oenothera berteroana (Bertero&apos;s evening primrose) PE=4 SV=1	prpol [Zea mays]
Zea_mays_newGene_3990	0.00689161	#NAME?	down	5.39148e-06	-5.75612	down	3.82765e-07	#NAME?	down	Arogenate dehydratase 4, chloroplastic (Precursor) GN=ADT4 OS=Arabidopsis thaliana (Mouse-ear cress) PE=1 SV=1	hypothetical protein ZEAMMB73_491638 [Zea mays]
Zea_mays_newGene_3993	0.006372	4.96468	up	0.00186163	5.07124	up	0.00114114	5.31607	up	--	PREDICTED: uncharacterized protein LOC103636893 [Zea mays]
Zea_mays_newGene_4000	1.10409e-09	#NAME?	down	5.10917e-15	-3.67526	down	2.21535e-08	-2.8256	down	5&apos;-3&apos; exoribonuclease 3 GN=XRN3 OS=Arabidopsis thaliana (Mouse-ear cress) PE=2 SV=1	PREDICTED: 5&apos;-3&apos; exoribonuclease 3 isoform X2 [Brachypodium distachyon]
Zea_mays_newGene_4004	0.000280269	-3.0132	down	2.24489e-11	-3.22893	down	2.67646e-08	-2.50863	down	--	--
Zea_mays_newGene_4012	0.00119198	#NAME?	down	4.90822e-05	#NAME?	down	7.65842e-10	#NAME?	down	Pleiotropic drug resistance protein 1 GN=PDR1 OS=Nicotiana tabacum (Common tobacco) PE=2 SV=1	PREDICTED: uncharacterized protein LOC103635607 [Zea mays]
Zea_mays_newGene_4013	5.82064e-05	-1.9949	down	5.52014e-09	-1.48607	down	6.80682e-10	-1.58596	down	--	PREDICTED: uncharacterized protein LOC103635613 [Zea mays]
Zea_mays_newGene_4022	1.25992e-20	-9.15099	down	7.29144e-53	-9.29681	down	3.79109e-38	#NAME?	down	Glucose-6-phosphate isomerase 1, chloroplastic (Precursor) GN=F22K18.180 OS=Arabidopsis thaliana (Mouse-ear cress) PE=1 SV=1	uncharacterized protein LOC100279646 [Zea mays]
Zea_mays_newGene_4023	1.45082e-08	#NAME?	down	9.31523e-21	-7.67528	down	9.49843e-25	#NAME?	down	26S proteasome non-ATPase regulatory subunit 8 homolog A GN=RPN12A OS=Arabidopsis thaliana (Mouse-ear cress) PE=1 SV=1	uncharacterized protein LOC100501325 [Zea mays]
Zea_mays_newGene_4030	9.44505e-07	#NAME?	down	2.19892e-28	#NAME?	down	3.54061e-18	#NAME?	down	--	PREDICTED: uncharacterized protein LOC103635868 [Zea mays]
Zea_mays_newGene_4031	2.74532e-07	#NAME?	down	2.33795e-12	#NAME?	down	3.73603e-10	#NAME?	down	--	unknown [Zea mays]
Zea_mays_newGene_4032	1.46442e-10	Inf	up	1.28509e-35	Inf	up	3.63871e-17	Inf	up	--	--
Zea_mays_newGene_4040	0.000284796	Inf	up	1.90492e-09	Inf	up	1.41367e-07	Inf	up	--	PREDICTED: coleoptile phototropism protein 1-like [Zea mays]
Zea_mays_newGene_4046	5.92604e-07	#NAME?	down	1.91865e-101	#NAME?	down	3.77087e-75	-8.18993	down	Serine/threonine-protein kinase SAPK10 GN=OSJNBb0007E22.11 OS=Oryza sativa subsp. japonica (Rice) PE=2 SV=1	PREDICTED: serine/threonine-protein kinase SAPK10-like [Zea mays]
Zea_mays_newGene_4052	3.82439e-10	-7.9222	down	3.34165e-25	#NAME?	down	2.10135e-24	#NAME?	down	--	uncharacterized protein LOC100278370 [Zea mays]
Zea_mays_newGene_4058	8.44355e-29	#NAME?	down	1.07399e-48	-3.493	down	5.3368e-51	-4.44499	down	14-3-3-like protein GF14-12 GN=GRF2 OS=Zea mays (Maize) PE=2 SV=2	PREDICTED: uncharacterized protein LOC100273603 isoform X1 [Zea mays]
Zea_mays_newGene_4060	3.10185e-12	Inf	up	1.56626e-05	Inf	up	2.01294e-06	Inf	up	--	PREDICTED: uncharacterized protein LOC103636387 [Zea mays]
Zea_mays_newGene_4062	2.05429e-43	-10.1711	down	3.54128e-121	#NAME?	down	1.42077e-112	#NAME?	down	Uncharacterized mitochondrial protein AtMg00860 GN=AtMg00860 OS=Arabidopsis thaliana (Mouse-ear cress) PE=4 SV=1	PREDICTED: uncharacterized protein LOC100382585 isoform X1 [Zea mays]
Zea_mays_newGene_4068	0.000179681	-3.1847	down	1.66253e-17	-4.71183	down	1.11683e-10	-3.24526	down	--	uncharacterized protein LOC100501843 [Zea mays]
Zea_mays_newGene_4072	0.00532109	#NAME?	down	8.02536e-08	#NAME?	down	6.90521e-06	#NAME?	down	--	PREDICTED: cytochrome P450 72C1-like [Zea mays]
Zea_mays_newGene_4082	8.55378e-07	#NAME?	down	1.70685e-49	#NAME?	down	2.02902e-05	#NAME?	down	RNA-directed DNA polymerase homolog OS=Oenothera berteroana (Bertero&apos;s evening primrose) PE=4 SV=1	putative gag-pol precursor [Zea mays]
Zea_mays_newGene_4084	4.94293e-09	#NAME?	down	8.93502e-19	#NAME?	down	2.89766e-16	#NAME?	down	CBL-interacting protein kinase 1 GN=P0706B05.31 OS=Oryza sativa subsp. japonica (Rice) PE=2 SV=1	unknown [Zea mays]
Zea_mays_newGene_4085	1.21229e-22	-9.56515	down	5.75426e-51	#NAME?	down	2.39336e-50	#NAME?	down	--	uncharacterized protein LOC100193238 [Zea mays]
Zea_mays_newGene_4090	1.85766e-06	#NAME?	down	0.00082294	-2.24784	down	0.000269546	-2.63616	down	--	PREDICTED: serine/threonine-protein kinase sepA-like [Zea mays]
Zea_mays_newGene_4095	1.25391e-11	#NAME?	down	1.01023e-43	-7.09376	down	2.80857e-35	-7.16459	down	--	hypothetical protein ZEAMMB73_349855, partial [Zea mays]
Zea_mays_newGene_4099	0.00302246	Inf	up	6.38426e-06	5.75152	up	1.2635e-08	Inf	up	--	PREDICTED: uncharacterized protein LOC103646020 isoform X2 [Zea mays]
Zea_mays_newGene_41	0.000702384	Inf	up	1.59985e-07	Inf	up	0.00239468	Inf	up	Aspartokinase 1, chloroplastic (Precursor) GN=T31B5.100 OS=Arabidopsis thaliana (Mouse-ear cress) PE=1 SV=1	Opie2a gag protein [Zea mays]
Zea_mays_newGene_4123	9.9414e-09	#NAME?	down	9.90737e-22	#NAME?	down	4.62721e-13	#NAME?	down	SNF1-related protein kinase catalytic subunit alpha KIN10 GN=At3g01090 OS=Arabidopsis thaliana (Mouse-ear cress) PE=1 SV=2	uncharacterized protein LOC100192108 [Zea mays]
Zea_mays_newGene_4129	2.65064e-29	#NAME?	down	5.23918e-64	#NAME?	down	1.0176e-71	#NAME?	down	--	TPA: hypothetical protein ZEAMMB73_175395 [Zea mays]
Zea_mays_newGene_4130	1.4908e-11	#NAME?	down	7.92395e-24	#NAME?	down	1.23801e-17	#NAME?	down	--	PREDICTED: uncharacterized protein LOC103636080 isoform X4 [Zea mays]
Zea_mays_newGene_4135	5.05774e-10	Inf	up	3.44625e-19	Inf	up	1.0268e-16	Inf	up	Auxin response factor 6 OS=Oryza sativa subsp. japonica (Rice) PE=1 SV=1	hypothetical protein ZEAMMB73_859793 [Zea mays]
Zea_mays_newGene_4150	6.40421e-07	#NAME?	down	1.91165e-07	-5.45628	down	1.29932e-06	-6.0762	down	DNA replication licensing factor MCM6 OS=Oryza sativa subsp. japonica (Rice) PE=3 SV=1	uncharacterized protein LOC100279132 [Zea mays]
Zea_mays_newGene_4154	0.00688132	#NAME?	down	0.00338874	-5.33291	down	0.00101671	#NAME?	down	Histone deacetylase HDT3 GN=HDT3 OS=Zea mays (Maize) PE=2 SV=1	PREDICTED: histone deacetylase HDT3-like [Zea mays]
Zea_mays_newGene_4157	0.000103753	#NAME?	down	1.19583e-06	-6.97522	down	8.197e-08	#NAME?	down	Probable WRKY transcription factor 49 GN=WRKY49 OS=Arabidopsis thaliana (Mouse-ear cress) PE=2 SV=1	PREDICTED: uncharacterized protein LOC103636510 [Zea mays]
Zea_mays_newGene_43	4.06068e-10	-6.53042	down	2.33738e-27	-5.64725	down	1.89222e-23	-5.89027	down	60S ribosomal protein L23 GN=RPL23 OS=Nicotiana tabacum (Common tobacco) PE=2 SV=1	uncharacterized protein LOC100276444 [Zea mays]
Zea_mays_newGene_4368	6.00885e-13	-7.06976	down	2.91174e-53	-8.3586	down	1.69898e-36	-5.62518	down	--	PREDICTED: uncharacterized protein LOC103637787 [Zea mays]
Zea_mays_newGene_4374	2.49421e-06	Inf	up	2.16516e-14	Inf	up	1.32395e-11	Inf	up	L-type lectin-domain containing receptor kinase IV.3 (Precursor) GN=LECRK43 OS=Arabidopsis thaliana (Mouse-ear cress) PE=2 SV=1	putative kinase [Zea mays]
Zea_mays_newGene_4392	0.00142651	Inf	up	0.000450931	Inf	up	0.000116107	Inf	up	--	hypothetical protein [Zea mays]
Zea_mays_newGene_4404	1.33003e-08	#NAME?	down	8.95099e-19	#NAME?	down	4.2698e-11	#NAME?	down	Serine--tRNA ligase GN=At5g27470 OS=Arabidopsis thaliana (Mouse-ear cress) PE=2 SV=1	PREDICTED: serine--tRNA ligase-like [Zea mays]
Zea_mays_newGene_4413	7.62114e-13	-5.64806	down	2.28848e-24	-5.31898	down	3.58161e-21	-4.22188	down	--	uncharacterized protein LOC100191515 [Zea mays]
Zea_mays_newGene_4421	6.68918e-09	-7.70599	down	5.55803e-17	-7.3412	down	6.50967e-17	#NAME?	down	Zinc finger BED domain-containing protein RICESLEEPER 2 OS=Oryza sativa subsp. japonica (Rice) PE=2 SV=1	transposon protein [Zea mays]
Zea_mays_newGene_4425	8.04255e-09	#NAME?	down	7.02821e-10	-6.41257	down	2.71893e-20	-7.74543	down	--	uncharacterized protein LOC100276660 [Zea mays]
Zea_mays_newGene_4427	1.23508e-05	Inf	up	6.70236e-05	Inf	up	1.34197e-10	Inf	up	Vacuolar protein sorting-associated protein 52 A GN=F3I17.8 OS=Arabidopsis thaliana (Mouse-ear cress) PE=1 SV=1	hypothetical protein ZEAMMB73_945199, partial [Zea mays]
Zea_mays_newGene_4430	1.05789e-07	Inf	up	9.2313e-23	Inf	up	4.72368e-19	Inf	up	--	PREDICTED: uncharacterized protein LOC100304415 isoform X1 [Zea mays]
Zea_mays_newGene_4435	0.00207477	Inf	up	0.000563421	Inf	up	2.24776e-05	Inf	up	--	hypothetical protein SORBIDRAFT_07g002980 [Sorghum bicolor]
Zea_mays_newGene_4453	1.99423e-11	#NAME?	down	5.36557e-24	#NAME?	down	5.15778e-23	#NAME?	down	--	PREDICTED: uncharacterized protein LOC103635792 isoform X2 [Zea mays]
Zea_mays_newGene_4457	2.07961e-07	#NAME?	down	3.89639e-18	#NAME?	down	1.29405e-15	#NAME?	down	Importin subunit alpha-1b OS=Oryza sativa subsp. japonica (Rice) PE=1 SV=2	uncharacterized protein LOC100273684 [Zea mays]
Zea_mays_newGene_4476	1.55973e-07	#NAME?	down	2.12862e-20	#NAME?	down	2.64338e-14	#NAME?	down	--	PREDICTED: uncharacterized protein LOC103653272 [Zea mays]
Zea_mays_newGene_4484	0.000467694	-2.92472	down	3.94746e-18	-2.8727	down	5.43779e-18	-3.13737	down	40S ribosomal protein S4 GN=OJ1359_D06.12 OS=Oryza sativa subsp. japonica (Rice) PE=2 SV=3	PREDICTED: uncharacterized protein LOC103638632 [Zea mays]
Zea_mays_newGene_4487	1.68405e-06	Inf	up	1.4187e-11	Inf	up	5.48445e-07	Inf	up	--	PREDICTED: uncharacterized protein LOC103645500 [Zea mays]
Zea_mays_newGene_4489	0.000668513	#NAME?	down	3.25338e-07	#NAME?	down	3.82765e-07	#NAME?	down	Vacuolar protein sorting-associated protein 9A GN=MMB12.26 OS=Arabidopsis thaliana (Mouse-ear cress) PE=1 SV=1	hypothetical protein [Zea mays]
Zea_mays_newGene_4496	1.13883e-07	Inf	up	0.000169279	Inf	up	1.2657e-13	Inf	up	Glutathione S-transferase T3 GN=K1O13.1 OS=Arabidopsis thaliana (Mouse-ear cress) PE=2 SV=1	PREDICTED: glutathione S-transferase T3-like [Zea mays]
Zea_mays_newGene_4500	6.1772e-09	Inf	up	7.54705e-23	Inf	up	5.65781e-16	Inf	up	--	PREDICTED: uncharacterized protein LOC103640219 [Zea mays]
Zea_mays_newGene_4502	1.85184e-06	Inf	up	1.10459e-11	Inf	up	2.17059e-12	Inf	up	Growth-regulating factor 4 OS=Oryza sativa subsp. japonica (Rice) PE=2 SV=1	PREDICTED: growth-regulating factor 4-like isoform X3 [Zea mays]
Zea_mays_newGene_4517	3.3092e-07	#NAME?	down	1.38427e-17	#NAME?	down	2.83301e-17	#NAME?	down	--	TPA: hypothetical protein ZEAMMB73_538732 [Zea mays]
Zea_mays_newGene_4833	3.17327e-05	-6.83758	down	0.00181181	-3.74701	down	5.32665e-05	-6.61051	down	--	late embryogenesis abundant protein D-34 [Zea mays]
Zea_mays_newGene_4936	7.82253e-08	-3.79168	down	1.21727e-05	-1.83346	down	4.92912e-09	-2.83197	down	Filament-like plant protein 7 GN=FPP7 OS=Arabidopsis thaliana (Mouse-ear cress) PE=3 SV=2	PREDICTED: filament-like plant protein 7 [Zea mays]
Zea_mays_newGene_50	4.9642e-10	#NAME?	down	5.79378e-22	-7.76908	down	8.21782e-19	#NAME?	down	Alanine aminotransferase 2 OS=Hordeum vulgare (Barley) PE=1 SV=1	PREDICTED: uncharacterized protein LOC100272985 isoform X2 [Zea mays]
Zea_mays_newGene_56	3.21037e-09	5.80335	up	9.29841e-14	4.65412	up	8.81695e-11	5.04762	up	Ran-binding protein 1 homolog b OS=Arabidopsis thaliana (Mouse-ear cress) PE=1 SV=2	PREDICTED: uncharacterized protein LOC103636628 [Zea mays]
Zea_mays_newGene_67	0.007155	4.26278	up	3.89605e-33	5.02301	up	5.3019e-28	4.81917	up	Rhodanese-like/PpiC domain-containing protein 12 GN=At5g19370 OS=Arabidopsis thaliana (Mouse-ear cress) PE=2 SV=1	hypothetical protein SORBIDRAFT_02g043490 [Sorghum bicolor]
Zea_mays_newGene_693	2.78509e-06	-4.20798	down	2.46864e-05	-1.94583	down	4.03124e-06	-2.88422	down	Transcription factor HBP-1a OS=Triticum aestivum (Wheat) PE=2 SV=1	PREDICTED: DNA-binding protein EMBP-1-like [Zea mays]
Zea_mays_newGene_70	3.08242e-06	-2.87928	down	3.4741e-24	-2.95738	down	3.55499e-31	-3.72312	down	Heat shock 70 kDa protein GN=HSP70 OS=Zea mays (Maize) PE=3 SV=2	TPA: hypothetical protein ZEAMMB73_935223 [Zea mays]
Zea_mays_newGene_703	6.64367e-11	Inf	up	3.28986e-08	Inf	up	1.20141e-06	Inf	up	--	hypothetical protein SORBIDRAFT_04g026030 [Sorghum bicolor]
Zea_mays_newGene_705	3.39981e-27	#NAME?	down	1.75707e-53	#NAME?	down	9.61243e-50	-9.24851	down	--	unknown [Zea mays]
Zea_mays_newGene_709	3.09837e-17	#NAME?	down	3.22485e-07	-1.71981	down	7.08313e-24	-4.60049	down	Lactoylglutathione lyase GN=OSJNBa0056O06.9-1 OS=Oryza sativa subsp. japonica (Rice) PE=1 SV=2	PREDICTED: lactoylglutathione lyase-like [Zea mays]
Zea_mays_newGene_721	0.00384221	3.90671	up	0.000739202	5.14337	up	0.000503091	2.99189	up	--	uncharacterized protein LOC100217245 [Zea mays]
Zea_mays_newGene_735	1.89441e-22	#NAME?	down	7.31485e-54	#NAME?	down	6.38881e-55	#NAME?	down	Cysteine-rich receptor-like protein kinase 6 (Precursor) OS=Arabidopsis thaliana (Mouse-ear cress) PE=1 SV=1	PREDICTED: cysteine-rich receptor-like protein kinase 6 [Zea mays]
Zea_mays_newGene_744	1.11576e-15	-6.62092	down	1.57805e-18	-6.45402	down	2.06966e-37	-6.89284	down	Protein LURP-one-related 6 GN=At2g05910 OS=Arabidopsis thaliana (Mouse-ear cress) PE=2 SV=1	PREDICTED: protein LURP-one-related 6-like [Zea mays]
Zea_mays_newGene_745	1.3405e-09	-8.11263	down	1.84809e-25	#NAME?	down	7.69333e-23	#NAME?	down	Thiosulfate/3-mercaptopyruvate sulfurtransferase 1, mitochondrial (Precursor) GN=YUP8H12R.17 OS=Arabidopsis thaliana (Mouse-ear cress) PE=1 SV=1	hypothetical protein SORBIDRAFT_05g026170 [Sorghum bicolor]
Zea_mays_newGene_752	2.73588e-06	#NAME?	down	1.18152e-14	#NAME?	down	1.76239e-11	#NAME?	down	Putative AC transposase OS=Zea mays (Maize) PE=2 SV=2	uncharacterized protein LOC100502208 [Zea mays]
Zea_mays_newGene_770	0.000119172	Inf	up	3.42639e-14	Inf	up	0.00134082	Inf	up	--	uncharacterized protein LOC100533165 [Zea mays]
Zea_mays_newGene_772	6.4291e-09	#NAME?	down	2.08684e-23	-7.87578	down	4.17777e-08	-3.09158	down	--	hypothetical protein OsJ_08180 [Oryza sativa Japonica Group]
Zea_mays_newGene_773	1.13513e-06	#NAME?	down	1.38352e-17	#NAME?	down	1.10823e-06	-3.11914	down	--	PREDICTED: uncharacterized protein LOC103640767 [Zea mays]
Zea_mays_newGene_78	2.16732e-36	Inf	up	8.2874e-95	Inf	up	2.101e-83	Inf	up	Carotene epsilon-monooxygenase, chloroplastic (Precursor) GN=T4D2.60 OS=Arabidopsis thaliana (Mouse-ear cress) PE=1 SV=1	PREDICTED: uncharacterized protein LOC103643970 [Zea mays]
Zea_mays_newGene_783	0.000783061	-2.72586	down	2.52613e-11	-2.90278	down	1.374e-06	-2.1695	down	ERAD-associated E3 ubiquitin-protein ligase HRD1 {ECO:0000305} OS=Oryza sativa subsp. japonica (Rice) PE=2 SV=1	PREDICTED: E3 ubiquitin-protein ligase synoviolin-like, partial [Zea mays]
Zea_mays_newGene_787	5.81534e-14	Inf	up	1.09174e-13	Inf	up	0.000272641	Inf	up	--	hypothetical protein ZEAMMB73_984204 [Zea mays]
Zea_mays_newGene_796	1.23508e-05	Inf	up	2.22917e-13	Inf	up	2.07452e-08	Inf	up	40S ribosomal protein S19 GN=OSJNBa0032H19.8 OS=Oryza sativa subsp. japonica (Rice) PE=3 SV=1	40S ribosomal protein S19 [Oryza sativa Indica Group]
Zea_mays_newGene_806	1.17093e-05	Inf	up	4.07555e-20	Inf	up	0.000151895	Inf	up	Proteasome subunit alpha type-4-2 OS=Oryza sativa subsp. japonica (Rice) PE=2 SV=1	unknown [Zea mays]
Zea_mays_newGene_829	0.00649904	4.16142	up	1.10253e-08	6.29363	up	3.07348e-06	5.12069	up	--	TPA: hypothetical protein ZEAMMB73_859123 [Zea mays]
Zea_mays_newGene_85	0.0082216	-4.26247	down	1.05473e-18	-4.59226	down	1.00522e-08	-3.38107	down	--	PREDICTED: uncharacterized protein LOC103640564 [Zea mays]
Zea_mays_newGene_9	0.000502015	Inf	up	0.001162	Inf	up	0.000202083	Inf	up	--	TPA: H(+)-transporting ATPase [Zea mays]
Zea_mays_newGene_91	3.01264e-12	Inf	up	9.7403e-71	Inf	up	1.94075e-31	Inf	up	--	PREDICTED: GATA zinc finger domain-containing protein 14-like [Zea mays]
Zea_mays_newGene_92	6.69235e-09	Inf	up	1.22792e-18	Inf	up	8.53932e-10	Inf	up	--	PREDICTED: uncharacterized protein LOC103638633 [Zea mays]
Zea_mays_newGene_95	4.34942e-12	-7.09934	down	1.14688e-43	-5.30076	down	1.6043e-42	-5.67727	down	--	PREDICTED: hypothetical protein isoform X1 [Zea mays]
Zea_mays_newGene_96	7.3742e-29	#NAME?	down	1.4187e-11	-2.82341	down	1.1255e-17	-2.391	down	--	PREDICTED: uncharacterized protein LOC103642949 [Zea mays]
