# Supplementary material for: Transcriptome Analysis Provides Insight into the Molecular Mechanisms Underlying gametophyte factor 2-Mediated Cross-Incompatibility in Maize
Source: Int J Mol Sci. 2018 Jun 13;19(6):1757. doi: 10.3390/ijms19061757 (PMC6032218; doi:10.3390/ijms19061757)
Supplement: Supplementary file 1 [file ijms-19-01757-s001.zip › ijms-287360-SI proofreading-WM/Table S11.xlsx]

## Sheet: Sheet 1
Table S11. Genes potentially involved in pollen-pistil interaction by ClueGO
Gene product category	Gene ID	Annotation	G_GG	G_GB	B_BB	B_BG	B_G	BB_GB	BG_GG
Sugar related metabolic	GRMZM2G025833	Beta-amylase 1	normal	up	normal	up	normal	normal	normal
	GRMZM2G538064	Endoglucanase 8	up	up	normal	up	--	normal	normal
	GRMZM2G027782	PGA3 Exopolygalacturonase	up	up	normal	up	--	normal	normal
	GRMZM2G160526	PGA3 Exopolygalacturonase	up	normal	normal	up	--	normal	normal
	GRMZM2G320175	PGA3 Exopolygalacturonase	up	up	normal	up	normal	normal	normal
	GRMZM2G454608	PGA3 Exopolygalacturonase	up	up	normal	up	--	normal	normal
	GRMZM2G418644	Exopolygalacturonase	up	up	normal	up	normal	normal	normal
	GRMZM2G112579	PGA3 Exopolygalacturonase	up	up	normal	up	--	normal	normal
	GRMZM2G055585	MAN7, Mannan endo-1,4-beta-mannosidase 1	normal	normal	normal	normal	down	down	down
	GRMZM2G140201	MAN7, Mannan endo-1,4-beta-mannosidase 1	normal	up	normal	normal	normal	normal	down
	GRMZM2G364349	Pectate lyase;; Pectate lyase, N terminus	up	up	normal	up	normal	normal	normal
	GRMZM2G137676	Plant invertase/pectin methylesterase inhibitor	up	up	normal	normal	--	normal	normal
	GRMZM2G112984	Plant invertase/pectin methylesterase inhibitor	up	up	up	up	--	normal	normal
	GRMZM2G128549	Plant invertase/pectin methylesterase inhibitor	normal	up	normal	up	--	normal	normal
	GRMZM2G043415	Plant invertase/pectin methylesterase inhibitor	up	--	normal	up	--	normal	normal
	GRMZM2G060400	Plant invertase/pectin methylesterase inhibitor	up	normal	normal	up	--	normal	normal
	GRMZM2G482245	Plant invertase/pectin methylesterase inhibitor	up	up	normal	normal	down	normal	normal
	GRMZM2G066950	Plant invertase/pectin methylesterase inhibitor	up	up	normal	up	--	normal	normal
	GRMZM2G167149	Plant invertase/pectin methylesterase inhibitor	up	up	normal	up	--	normal	normal
	GRMZM2G122230	Plant invertase/pectin methylesterase inhibitor	up	up	normal	up	--	normal	normal
	GRMZM2G078804	Plant invertase/pectin methylesterase inhibitor	up	up	normal	up	--	normal	normal
	GRMZM2G462635	Plant invertase/pectin methylesterase inhibitor	up	up	normal	up	--	normal	normal
	GRMZM2G106899	Rare lipoprotein A (RlpA)-like double-psi beta-barrel	up	normal	normal	up	--	normal	normal
	GRMZM2G030531	Rare lipoprotein A (RlpA)-like double-psi beta-barrel	up	up	up	normal	--	normal	normal
	GRMZM2G083248	MFS/sugar transport protein	up	up	normal	up	normal	normal	normal
	GRMZM2G122072	UDP-glucoronosyl and UDP-glucosyl transferase	normal	up	up	up	down	down	down
	GRMZM2G417945	UDP-glucoronosyl and UDP-glucosyl transferase	--	--	normal	normal	down	down	down
	GRMZM2G162783	UDP-glucoronosyl and UDP-glucosyl transferase	normal	normal	up	--	up	up	up
	GRMZM2G005493	Xylose isomerase-like TIM barrel	normal	up	normal	normal	normal	normal	normal
	GRMZM2G141034	STP1, Sugar transport protein 1	up	normal	normal	up	--	normal	normal
Defense related	GRMZM2G038108	Activator of Hsp90 ATPase	normal	down	normal	normal	normal	normal	normal
	GRMZM2G025642	NAC037, NAC domain-containing protein 37	--	--	--	--	--	normal	--
Negative regulation	GRMZM2G158232	HSP17.8, 16.9 kDa class I heat shock protein 1	down	normal	normal	normal	normal	up	normal
	GRMZM2G083810	HSP17.6, 17.5 kDa class II heat shock protein	down	down	normal	normal	normal	normal	normal
	GRMZM2G080724	HSP25.3	down	down	normal	normal	normal	normal	normal
	GRMZM2G333635	HSP17.8, 16.9 kDa class I heat shock protein 1	down	down	normal	normal	up	up	normal
	GRMZM2G149647	HSP25.3, 25.3 kDa heat shock protein	down	down	normal	normal	normal	normal	normal
	GRMZM2G404249	HSP17.6, 17.5 kDa class II heat shock protein	down	down	normal	normal	normal	normal	normal
	GRMZM2G079668	HSP70-6, Heat shock 70 kDa protein 6	down	down	normal	normal	normal	normal	normal
	GRMZM5G833699	HSP90-1, Heat shock protein 90-1	normal	down	normal	normal	normal	normal	normal
Protein kinase	GRMZM2G400694	LECRK41, Legume lectin domain	up	normal	--	--	--	up	up
	GRMZM2G136170	ANX1, Receptor-like protein kinase FERONIA	up	up	normal	up	--	normal	normal
	GRMZM2G075039	KH domain-containing protein	up	normal	normal	up	normal	normal	normal
	GRMZM2G139223	PBS1, Serine/threonine-protein kinase	up	normal	normal	up	--	normal	normal
	GRMZM2G105933	Protein tyrosine kinase	up	normal	up	up	--	normal	normal
	GRMZM2G072292	Protein tyrosine kinase	up	normal	normal	normal	normal	normal	normal
	GRMZM2G111566	Proteasome subunit beta type-2	up	normal	normal	normal	down	down	down
	GRMZM2G389789	PUB7, U-box domain-containing protein 7	up	up	normal	normal	--	normal	normal
	GRMZM2G177229	PUB7, U-box domain-containing protein 7	normal	down	normal	down	normal	down	normal
Others	GRMZM2G068294	Phytochrome A-associated F-box protein	normal	up	normal	normal	normal	up	normal
	GRMZM2G448511	Mediator of RNA polymerase II transcription subunit 19a	up	--	normal	normal	--	normal	normal
	GRMZM2G162968	CLPB3, Chaperone protein ClpB3	down	down	normal	normal	normal	normal	up
	GRMZM2G385622	ATP synthase subunit beta, chloroplastic	normal	up	normal	normal	normal	normal	normal
	GRMZM2G162282	RCA, Ribulose bisphosphate carboxylase/oxygenase activase	down	down	normal	--	normal	--	--
	GRMZM2G117971	Wheatwin-2	up	normal	up	up	normal	down	normal
	GRMZM2G060011	FAP1, Fatty-acid-binding protein 1	normal	up	normal	normal	normal	normal	down
	GRMZM2G056627	COBRA-like protein 10	up	normal	normal	up	--	normal	normal
	GRMZM2G097122	Actin-depolymerizing factor 2	up	normal	normal	up	--	normal	normal
	GRMZM2G319062	Polyphenol oxidase II	down	normal	normal	normal	normal	normal	down
	GRMZM2G162461	Patellin-3	up	normal	normal	up	normal	normal	normal
	GRMZM2G143817	Derlin-1.2	normal	down	normal	normal	normal	normal	up
	GRMZM2G153068	DnaJ C terminal domain	normal	down	normal	normal	normal	normal	normal
	GRMZM2G148374	E1-E2 ATPase	up	up	normal	up	normal	normal	normal
	GRMZM2G035557	EF hand	normal	up	up	up	up	up	up
	GRMZM2G041694	SDRA, Tropinone reductase-like 3	down	normal	normal	normal	down	down	down
	GRMZM2G059799	F-box domain	down	down	normal	normal	normal	normal	normal
	GRMZM2G336858	70 kDa peptidyl-prolyl isomerase	normal	down	normal	normal	normal	normal	normal
	GRMZM2G105189	GDSL-like Lipase/Acylhydrolase	up	normal	up	normal	normal	normal	normal
	GRMZM2G045215	GDSL-like Lipase/Acylhydrolase	normal	up	normal	normal	down	normal	down
	GRMZM2G077632	OBGL, GTP-binding protein	normal	up	normal	normal	normal	up	normal
	GRMZM2G042895	Transcription factor bHLH35	up	--	up	normal	normal	down	normal
	GRMZM2G051806	Hexokinase-7	up	normal	up	normal	normal	normal	normal
	GRMZM2G153268	Pollen-specific protein SF3	up	up	normal	up	--	normal	normal
	GRMZM2G024887	Pollen-specific protein SF3	up	up	normal	up	--	normal	normal
	GRMZM2G056908	Aquaporin TIP2-2	down	normal	normal	normal	normal	normal	normal
	GRMZM2G168439	Aquaporin TIP1-2	up	--	normal	normal	--	normal	normal
	GRMZM2G027187	MAP65-3, 65-kDa microtubule-associated protein 3	up	normal	up	up	--	normal	normal
	GRMZM2G157929	SKU5, Multicopper oxidase	up	up	normal	up	normal	normal	normal
	GRMZM2G068682	SKU5, Multicopper oxidase	up	up	normal	up	--	normal	normal
	GRMZM2G091201	Myb-like DNA-binding domain	up	normal	up	normal	--	normal	normal
	GRMZM2G049238	YSL7, OPT oligopeptide transporter protein	up	up	normal	normal	--	normal	normal
	GRMZM2G349749	Patatin-like phospholipase	up	normal	up	normal	normal	normal	normal
	GRMZM2G439422	Peroxidase 65	normal	up	normal	up	--	normal	normal
	GRMZM2G048775	Peroxidase 51	--	--	up	normal	down	down	down
	GRMZM2G325118	Antimicrobial peptide MBP-1	normal	down	normal	--	normal	down	up
	GRMZM2G148800	Probable peptide/nitrate transporter	up	normal	up	up	normal	normal	up
	AC203985.4_FG005	Probable prefoldin subunit 2	normal	down	normal	normal	normal	--	normal
	GRMZM2G074361	Profilin	up	up	normal	up	--	normal	normal
	GRMZM2G109842	Profilin	up	up	normal	up	--	normal	normal
	GRMZM2G442148	Rho guanine nucleotide exchange factor 8	up	up	normal	up	--	normal	normal
	GRMZM2G015908	Inorganic pyrophosphatase 1	up	up	normal	normal	normal	normal	normal
	GRMZM2G031308	Reticulon-like protein B1	normal	down	normal	normal	normal	down	normal
	GRMZM2G336875	Ribosomal protein S8e	normal	down	normal	normal	down	down	down
	GRMZM2G004799	E3 ubiquitin-protein ligase	up	--	normal	--	--	normal	normal
	GRMZM2G123212	E3 ubiquitin-protein ligase CIP8	normal	down	normal	normal	up	normal	up
	GRMZM2G028247	Serine carboxypeptidase II-3 chain B	up	--	normal	up	--	normal	normal
	GRMZM2G170017	SDR1, Salutaridine reductase	up	--	up	up	--	down	normal
	GRMZM2G027019	VAMP711, Vesicle-associated membrane protein 711	up	--	normal	up	--	normal	normal
	GRMZM2G331283	AAP6, Amino acid permease	up	up	normal	up	--	normal	normal
