# Supplementary material for: Transcriptome Analysis Provides Insight into the Molecular Mechanisms Underlying gametophyte factor 2-Mediated Cross-Incompatibility in Maize
Source: Int J Mol Sci. 2018 Jun 13;19(6):1757. doi: 10.3390/ijms19061757 (PMC6032218; doi:10.3390/ijms19061757)
Supplement: Supplementary file 1 [file ijms-19-01757-s001.zip › ijms-287360-SI proofreading-WM/Table S12.xlsx]

## Sheet: Sheet1
Table S10. Primer sequences used in this study
Gene ID	Forward sequence (5'-3')	Reverse sequence (5'-3')
GRMZM2G428554	CTCACAGGAGGCCTTGCTAC	CTGGTGCTGCAGGAGATACA
GRMZM2G463574	GGCTCGGTGGATATGTGTCT	TTTGACAGGGACGTGATGAA
GRMZM2G364349	CCCTGTCCGTCCTCCTCTAC	CGCCCAGTACTCCTGGTTAG
GRMZM2G300969	CACGAACGTCTGTTCCAAGA	CGGGTGGAGATTTCACTGAT
GRMZM2G431856	GAGGCGGAGAAGAAGAAGGT	ATGAACGGCTTGCTGATGTT
GRMZM2G137676	GAGTTCAAGGCCAAGGTGAA	CGTGAGTGTGCTCTTGAAGC
GRMZM2G482245	GAGCTGCTCGTGTACGTGTC	GTGAGCCAGGACTTGACCTC
GRMZM2G046382	GGCAGCAGCAGCAGTCTCT	CCTGCTCCTTGTTGCGTTC
GRMZM2G333635	CTTCTCCCTCGACCTCTGGT	TGACCTCCTCCTTCTTGACG
GRMZM2G083810	GATGTTCGGTCTCGAGACCC	CGGGAGCTCCTTGACGTCGG
GRMZM2G149647	CGGGTTAGTTGATCCGATGT	CTCCACCATCACCTTCACCT
GRMZM2G335242	GGAGAAGGGGAAGGAGGAC	CACAACGACGGTGAGAACC
GRMZM2G080056	CTCATGAGCAGCGACAAGAC	TGTGGATGATGACGTTTTGC
GRMZM5G841015	GGTTAAGACGCTGGACGAGA	GCTTGGCTATGTTGGAGAGC
ZmGAPDH	CTGGTTTCTACCGACTTCCTTG	CGGCATACACAAGCAGCAAC
