# Supplementary material for: Transcriptome Analysis Provides Insight into the Molecular Mechanisms Underlying gametophyte factor 2-Mediated Cross-Incompatibility in Maize
Source: Int J Mol Sci. 2018 Jun 13;19(6):1757. doi: 10.3390/ijms19061757 (PMC6032218; doi:10.3390/ijms19061757)
Supplement: Supplementary file 1 [file ijms-19-01757-s001.zip › ijms-287360-SI proofreading-WM/Table S2.xlsx]

## Sheet: Sheet1
Table S2. Summary of all gene expression level based on FPKM in 12 silk tissues
Gene ID	B1_FPKM	B2_FPKM	BB1_FPKM	BB2_FPKM	BG1_FPKM	BG2_FPKM	G1_FPKM	G2_FPKM	GG1_FPKM	GG2_FPKM	GB1_FPKM	GB2_FPKM
AC148152.3_FG001	0	0	0	0	0	0	0	0	0	0	0	0
AC148152.3_FG005	0.0761139	1.87713	3.1251	1.78931	8.26532	10.4691	2.30063	41.5471	52.7925	23.838	61.8523	19.5197
AC148152.3_FG006	0	0	0	0	0	0	0	0	0	0	0	0
AC148152.3_FG008	0.838671	0.684275	1.47826	0.519284	0.808427	1.34602	0.740079	2.0227	2.74838	3.06159	5.79707	3.48258
AC148167.6_FG001	17.6202	22.2392	15.9904	22.6317	18.213	16.398	14.0387	16.8529	19.7852	13.4342	14.8632	17.0449
AC149475.2_FG002	108.805	62.4701	72.7517	79.8942	89.5022	90.1339	50.2008	67.9941	67.7323	78.43	79.4875	80.8161
AC149475.2_FG003	50.0415	41.5377	48.6186	48.2106	46.6473	47.5001	69.7731	51.0483	68.3267	81.9273	45.8619	46.7055
AC149475.2_FG005	4.86928	4.70506	3.95476	4.4543	4.25415	4.30339	3.96973	3.21924	2.99615	3.15859	4.04834	3.45056
AC149475.2_FG007	1.62039e-50	1.19203e-266	1.80134e-166	3.735e-174	1.13381	8.78412e-52	2.67976e-196	7.76677e-96	5.85202e-140	1.44797e-180	2.34023e-104	5.99915e-184
AC149810.2_FG003	0	0	0	0	0	0	0	0	0	0	0	0
AC149810.2_FG004	0	0	0	0	0	0	0	0	0	0	0	0
AC149810.2_FG008	0.340168	0.143189	0.839764	0.579777	0.287262	0.337753	4.12587	0.0692323	0	0.204292	0.163144	0.224723
AC149818.2_FG001	4.06214	4.8225	5.64089	3.89788	3.91165	3.98261	4.97342	3.89096	4.28982	3.68949	2.84436	3.52257
AC149818.2_FG004	77.4799	50.0417	49.6502	43.3261	65.6797	48.9218	57.1984	732.976	421.377	217.071	401.284	260.037
AC149818.2_FG005	0.699314	1.51552	0.345593	0.411073	0.479876	0.346686	0.387878	2.66412	2.08709	3.38175	1.08197	2.93452
AC149818.2_FG006	21.0763	17.6262	24.4675	26.1953	19.556	24.3579	21.6843	37.3818	33.1868	24.4965	32.596	28.2731
AC149818.2_FG007	2.03222	0.911551	0.800335	1.60465	1.8434	1.39631	1.9659	1.00779	3.40077	1.42719	0.649809	1.78675
AC149818.2_FG008	5.199	2.3813	2.16453	3.32881	2.65069	2.54504	3.69149	2.3875	1.87249	2.33307	2.548	2.85831
AC149818.2_FG009	0	0	0	0	0	0	0	0	0	0	0	0
AC149828.2_FG002	46.1035	42.4613	38.327	44.6203	47.4181	42.4566	53.7432	45.0196	42.9099	47.5462	36.3866	47.8911
AC149828.2_FG004	0	0	0	0	0	0	0	0	0	0	0	0
AC149828.2_FG005	0	0	0	0.260512	0	0	0.679706	0	0	0.148681	0	0
AC149829.2_FG002	0	0	5.53429	46.9138	29.3266	20.4094	26.442	6.23467	17.3014	9.9497	14.1519	19.0546
AC149829.2_FG003	14.6998	16.9427	11.2105	11.7594	12.0183	10.2436	16.365	5.94775	5.68169	5.30304	4.85622	7.99599
AC149829.2_FG004	0	0	0	0	0	0	0	0	0	0	4.40782	0
AC149829.2_FG006	39.5695	23.5582	23.2812	27.6025	24.5264	30.9326	27.9795	23.389	23.5947	41.3012	15.7762	19.8361
AC150739.3_FG001	0.815135	1.7286	1.09702	1.24672	1.09834	1.39215	1.87375	1.94523	1.17639	1.49358	0.885208	1.16437
AC152495.1_FG002	0.664313	0.989101	1.39299	0.980338	0.648511	1.01098	0.55792	0.762877	0.711043	0.899186	1.12721	1.54455
AC152495.1_FG003	0.440883	0.407322	0.379923	0.366293	0.241297	0.309934	0.522129	0.437199	0.375888	0.398688	0.42353	0.382986
AC152495.1_FG010	0.604047	0.845027	0.885927	0.910835	0.403505	0.597791	0.221951	0.411601	0.322759	0.515011	0.345698	0.63579
AC152495.1_FG011	0.705532	0.750856	0.665969	0.611255	0.274219	0.283211	0.295378	0.393942	0.249854	0.393327	0.314554	0.239867
AC152495.1_FG012	0.98384	0.550083	1.07092	0.778549	0.145017	0.744998	0.000425094	3.37381e-05	0.517231	8.11384e-05	1.13297	0.000111671
AC152495.1_FG013	0	0	0	0	0	0	0	0	0	0	0	0
AC152495.1_FG015	0	0	0	0	0	0	0	0	0	0	0	0
AC152495.1_FG017	0.300211	0.731965	0.264448	0.518352	0.477784	0.283619	0.293199	0.201132	0.0491838	0.209925	0.0993973	0.296436
AC155352.2_FG001	0	0	0	0	0	0	0	0	0	0	0	0
AC155352.2_FG010	0	0	0	0	0	0	0	0	0	0	0	0
AC155376.2_FG002	0	0	0	0	0	0	0	0	0	0	0	0
AC155376.2_FG004	8.1819	8.56517	3.73845	4.12442	7.16147	7.4323	5.96946	6.9131	4.05862	2.99565	5.33866	6.95082
AC155376.2_FG005	1.15604	1.17031	1.28015	0.671984	1.30112	2.21122	0.717031	0.739383	0.720726	0.893086	0.467809	0.624282
AC155377.1_FG001	24.9965	22.6175	25.6366	25.6761	23.5027	26.2311	27.4513	34.4868	31.0325	27.5309	29.587	37.1818
AC155377.1_FG002	4.33771	8.86616	5.95847	7.34737	5.04574	6.11558	11.4536	7.75539	6.46278	7.09149	6.06204	6.17313
AC155390.2_FG002	0.955892	1.50844	1.91055	1.77787	1.35114	1.37085	0.942631	3.04286	3.46625	2.08842	3.69654	2.85656
AC155434.2_FG001	0.827269	0.477434	0.775957	1.60991	1.01052	1.97791	0.82864	3.58495	1.80049	2.44695	2.80815	0.78947
AC155434.2_FG003	0.521347	0.347413	2.38502	1.89504	0.781623	1.06287	9.53619	14.3315	13.9785	11.8634	13.4141	13.5784
AC155434.2_FG004	8.59431	11.9938	9.23854	9.60637	9.74348	11.4553	9.0624	9.41845	10.7491	7.89284	9.25774	11.1073
AC155434.2_FG005	1.03762	0.94206	0.948307	0.374373	0.287952	1.01711	0.36931	1.26877	0.617988	0.219066	0.843182	1.04374
AC155434.2_FG006	10.7731	4.34164	7.97957	8.262	11.0794	9.90627	8.83212	13.0369	15.3831	15.5754	14.1285	12.4156
AC155496.2_FG009	10.8273	10.2942	8.79896	9.11364	9.55642	10.5066	12.6086	14.756	12.3565	10.8509	12.9144	13.503
AC155610.2_FG007	2.17297	0.457462	2.49358	1.75703	2.39276	1.8687	0.203723	0.63297	0.369486	0.175399	0.724823	0.289797
AC155610.2_FG009	130.75	137.304	150.63	159.82	149.84	131.857	130.258	106.013	109.346	96.735	91.2895	74.7062
AC155622.2_FG001	35.5439	28.319	26.7831	28.7499	30.6561	28.652	34.9737	33.609	49.1559	43.6635	36.5876	35.489
AC155624.2_FG006	6.77592	6.26305	7.40175	7.74655	6.06453	7.81572	6.55598	8.11021	9.20735	8.95648	8.04132	6.65949
AC155624.2_FG011	8.99005	7.75249	10.8376	11.1434	8.37023	9.54177	14.1066	34.2329	20.6841	15.1049	19.8242	9.74194
AC159612.1_FG007	55.1455	11.892	15.6327	18.5835	22.7173	19.6859	9.31392	5.42569	5.50201	8.46872	7.20257	5.88637
AC165171.2_FG002	0.654082	0	0	0	0.106552	0	0	0	0.140333	0	0	0
AC165178.2_FG004	24.2511	23.9378	11.2994	10.8505	20.6014	19.8011	11.649	8.77109	6.17855	8.48795	6.15281	9.3107
AC166636.1_FG007	4.55642	6.51319	7.18878	7.72317	7.85811	9.74138	1.73825	7.12687	18.3766	12.7515	17.683	16.3396
AC166636.1_FG008	0.406616	1.02156	4.53003	4.67477	1.73022	3.00757	4.28916	2.89804	2.61713	3.56081	3.81571	4.18829
AC166636.1_FG009	0.103309	0.0990812	0.192261	0.178472	0.127896	0.135112	0	0	0.0402515	0.0642554	0.0384615	0.0391803
AC177831.3_FG004	0	0	0	0	0	0	0	0	0	0	0	0
AC177833.2_FG001	0	0	0	0	0	0	0	0	0	0	0	0
AC177837.3_FG002	0	0	0	0	0	0	0	0	0	0	0	0
AC177838.2_FG015	1.9013	0.988532	2.57555	1.31414	3.11183	2.12511	3.015	0.633864	3.00281	0.624197	1.74478	1.7118
AC177844.2_FG003	0	0	0	0	0	0	0	0	0	0	0	0
AC177850.2_FG003	0	0	0	0	0	0.135647	0.14621	0.264235	0.168858	0.127465	0	0.153553
AC177850.2_FG005	0.596835	1.37098e-05	1.20367	0.635817	4.08253e-05	1.6646	1.5809	1.14853	0.555201	0.611087	6.13619e-06	31095
AC177860.4_FG002	0	0	0	0	0	0	0	0	0	0	0	0
AC177890.3_FG005	0	0	0	0	0	0.327832	0	0	0	0	0	0
AC177893.3_FG003	0	0	0	0	0	0	0	0	0	0	0	0
AC177893.3_FG006	0	0	0	0	0	0	0	0	0	0	0	0
AC177897.2_FG002	1.43626	0.219509	2.40772	3.94419	1.43558	1.98871	0.964713	0.644183	1.97596	2.20385	2.73968	1.48369
AC177897.2_FG022	0.205466	0	0	0.06095	0	0	0.162413	0	0	0	0	0.078213
AC177897.2_FG029	0	0	0	0	0	0	0	0	0	0	0	0
AC177899.2_FG009	0.621265	0.131725	0.31714	0.338923	0.496373	0.574565	0.926843	0.248337	0.702289	0.379465	0.737872	0.460426
AC177899.2_FG012	0	0	0	0	0	0	0	0	0	0	0	0
AC177900.4_FG001	0	0	0	0	0	0	0	0	0	0	0	0
AC177905.2_FG001	0	0	0	0	0	0	0	0	0	0	0	0
AC177905.2_FG003	0	0	0.301205	0	0	0	0	1.22029	1.9755	0.295087	2.63575	0.683084
AC177908.3_FG002	9.06741	6.71081	6.0437	6.39379	6.76234	7.73671	9.19228	8.12645	8.00296	9.95289	7.89661	9.04554
AC177908.3_FG003	0	0	0	0	0	0	0	0	0	0	0	0
AC177908.3_FG006	0	0	0	0	0	0	0	0	0	0	0	0
AC177911.4_FG005	0	0	0.272491	0	0	0	0	0	0	0	0	0
AC177920.3_FG008	0	0	0	0	0	0	0	0	0	0	0	0
AC177922.2_FG002	0	0	0	0	0	0	0	0	0	0	0	0
AC177924.2_FG001	0	0	0	0	0	0	0	0	0	0	0	0
AC177924.2_FG003	0	2.55668	2.52606	0	1.42828	6.97249	1.02892	1.92641	3.80413	1.66419	1.17552	2.89111
AC177926.2_FG003	0	0	0	0	0	0	0	0	0	0	0	0
AC177930.2_FG001	0	0	0	0	0	0	0	0	0	0	0	0
AC177930.2_FG002	0	0	0.410604	0.359918	0	0	0	0	0	0	0	0
AC177936.6_FG008	40.8471	28.664	39.2432	29.9691	31.7081	33.4018	23.3608	35.2963	34.6547	30.9436	37.8701	43.7295
AC177941.3_FG001	0	0	0	0	0	0	0	0	0	0	0	0.0404019
AC177941.3_FG006	0	0	0	0	0	0	0	0	0	0	0	0
AC177946.2_FG004	18.5304	5.85431	6.68338	10.4962	7.26339	6.18469	9.14628	3.88275	5.14572	13.6704	15.7217	6.38741
AC177947.2_FG003	0	0.240329	0	0.618215	0.269059	0	0	0.449214	0.292425	0.221301	0.274549	0.25612
AC182105.3_FG006	0	0	0	0	0	0	0	0	0	0	0	0
AC182413.4_FG002	0	0	0	0	0	0	0	0	0	0	0	0
AC182439.4_FG004	0	0	0	0	0	0	0	0	0	0	0	0
AC182482.3_FG003	0	0.0601472	0.0576067	0.103559	0.110471	0.0583461	1.44861	1.34402	2.08315	3.1441	2.66544	1.52687
AC182615.4_FG001	0	0	0	0	0	0	0	0	0	0	0	0
AC182617.3_FG001	15.3991	16.2783	14.9131	14.7309	15.53	16.2027	16.3434	14.3456	8.90852	13.8133	12.9116	14.3665
AC182627.2_FG003	0	0	0	0	0	0	0	0	0	0	0	0
AC182831.3_FG004	0	0	0	0	0	0	0	0	0	0	0	0
AC182838.3_FG006	24.8272	22.7674	21.8327	29.8063	27.7	29.0194	28.7177	29.0982	22.7486	19.7066	12.8176	6.03632
AC183315.4_FG006	2.03842	4.13822	7.58798	7.35113	5.30705	6.94962	1.83763	2.70139	2.31421	3.64135	3.88612	4.82674
AC183319.3_FG001	0.566432	1.15221	5.65155	5.48476	0	3.19265	0.322436	0.591259	1.15532	0.282675	1.05965	2.60752
AC183372.4_FG006	0	0	0	0	0	0	0	0	0	0	0	0
AC183412.5_FG005	0.102668	0.0989692	0.119418	0.0440368	0.0476732	0.0747184	0.187678	0.0951084	0.151837	0.14667	0.144794	0.146039
AC183413.3_FG006	0	0	0	0	0	0	0	0	0	0	0	0
AC183509.1_FG001	0	0	0	0	0	0	0.178496	0	0	0	0.38626	0.180854
AC183514.3_FG006	0	0	0	0	0	0	0	0	0	0	0	0
AC183817.2_FG002	0	0	0	0	0	0	0	0	0	0	0	0
AC183888.4_FG006	0	0	0	0	0	0	0	0	0	0	0	0
AC183888.4_FG008	0	0	0	0	0	0	0	0	0	0	0	0
AC183914.3_FG004	0	0	0	0	0	1.36248	0	0	0	0	0	0
AC183915.4_FG001	0	0	0	0	0	0	0	0	0	0	0	0
AC183927.3_FG004	0	0	0	0	0	0	0	0	0	0	0	0
AC183928.4_FG001	0	0	0	0	0	0	0	0	0	0	0	0
AC183932.3_FG007	28.1538	12.4452	6.76256	7.42923	12.044	10.1089	8.41733	3.2904	2.07256	4.11914	3.22859	3.80094
AC183938.4_FG011	0	0	0	0	0	0	0	0	0	0	0.154708	0.159971
AC183944.4_FG003	0	0	0	0	0	0	0	0	0	0	0	0
AC183950.2_FG002	0	0	0	0	0	0	0	0	0	0	0	0
AC183950.2_FG003	0	0	0	0	0	0	0.185581	0.332591	0.209052	0.168551	0	0
AC183950.2_FG004	0.206667	0	0.0698645	0.12022	0.138321	0.0624633	0.391434	0.277957	0.561396	0.684458	0.408477	0.38232
AC183950.2_FG005	0.286361	0.296726	1.08351	0.6032	0.329049	0.0770092	2.69253	1.80558	0.937192	0.861257	1.45892	0.163833
AC183968.2_FG001	1.49158	1.60257	1.15216	1.6856	1.41412	0.671473	0	0	0	0	0	0
AC184112.4_FG010	0	0	0	0	0	0	0	0	0	0	0	0
AC184116.3_FG001	0	0	0	0	0	0	0	0	0	0	0	0.20064
AC184127.3_FG003	0	0	0	0	0	0	0	0	0	0	0	0
AC184130.4_FG005	0	0	0	0	0	0	0	0	0	0	0	0
AC184130.4_FG012	2.50147	3.9829	3.77352	2.98556	2.79238	3.46484	6.95405	6.57921	7.95013	6.39319	7.20227	5.6605
AC184133.3_FG001	0	0	0	0	0	0	0.758692	0.668684	0.883126	0.45113	1.09159	1.2494
AC184164.2_FG004	0	0	0	0	0	0	0	0	0	0	0	0
AC184164.2_FG006	0	0	0	0	0	0	0	0	0	0	0	0
AC184169.3_FG001	3.56834	7.19879	7.05527	5.38264	7.80419	4.91151	10.3525	9.08992	5.58075	5.4712	6.16246	5.17435
AC184170.4_FG002	0	0	0.38147	0	0	0	0.219855	0.579812	0.255204	0	1.18003	0.429512
AC184171.4_FG002	0	0	0	0	0	0	0	0	0	0	0	0
AC184172.3_FG001	0	0	0	0	0	0	0	0	0	0	0	0
AC184699.3_FG005	0.102893	0.724154	1.05451	0.535782	0.35735	0.345994	0.723749	0.890674	0.78051	0.645452	0.821898	0.636093
AC184764.3_FG003	0	0	0	0	0	0	0	0	0	0	0	0.251445
AC184764.3_FG006	0	0	0	0	0	0	0	0	0	0	0	0
AC184765.4_FG005	0	0	0.115845	0	0	0.109973	0	0	0	0	0	0
AC184771.4_FG003	0	0	0	0	0	0	0	0	0	0	0	0
AC184775.2_FG002	0	0	0	0	0	0	0	0	0	0	0	0
AC184788.2_FG001	0	0	0	0	0	0.157698	0	0	0	0	0	0
AC184789.4_FG002	0	0	0	0	0	0	0	0	0	0	0	0
AC184794.2_FG003	0	0	0	0	0	0	0	0	0	0	0	0
AC184831.3_FG003	2.50367	2.2178	1.99908	1.60534	2.9423	2.50315	0.1722	0.0767228	0.159287	0.0804631	0.251647	0.166995
AC184831.3_FG005	0	0	0	0	0	0	0	0	0	0	0	0
AC184831.3_FG008	0	0	0	0	0	0	0	0	0	0	0	0
AC184836.3_FG002	0	0	0	0	0	0	0	0	0	0	0	0
AC184857.2_FG006	0	0	0	0	0	0	0	0	0	0	0	0
AC184871.2_FG009	0	0	0	0	0	0	0	0	0	0	0	0
AC185108.3_FG006	0	0	0	0	0	0	0	0	0	0	0	0
AC185108.3_FG010	0.312439	0.327023	0.160344	0.137743	0.159869	0	0.753753	1.3668	1.15729	0.497835	0.972757	0.544676
AC185108.3_FG011	0	0	0	0	0	0	0	0	0	0	0	0
AC185122.3_FG009	0	0	0	0	0	0	0	0	0	0	0	0
AC185126.3_FG006	0	0	0	0	0	0.379102	0	0	0	0	0	0
AC185130.2_FG004	0	0	0	0	0	0	0	0	0	0	0	0
AC185130.2_FG005	0	0	0	0	0	0	0.0804431	0.438212	0.345937	0.0746128	0.177846	0.397832
AC185217.3_FG004	0	0	0	0	0	0	0	0	0	0	0	0
AC185217.3_FG007	0	0.154957	0	0	0	0.348964	0.32154	1.91963	2.07466	2.52603	2.35468	2.5194
AC185226.4_FG001	11.2247	10.8799	13.3593	14.3846	12.7373	13.1192	11.2639	10.1388	10.3135	11.6224	10.2196	10.7518
AC185252.4_FG002	0	0	0	0	0	0	0	0	0	0	0	0
AC185254.4_FG002	0	0	0	0.197695	0.458051	0	0.257008	0.234286	0	0.678832	0	0.258878
AC185256.3_FG002	0	0	0	0	0	0	0	0	0	0.118387	0	0
AC185256.3_FG003	0	0	0	0	0	0	0	0	0	0	0	0
AC185261.4_FG002	0	0	0	0	0	0	0	0	0	0	0	0
AC185265.3_FG003	0	0	0	0	0	0	0	0	0	0	0	0
AC185276.2_FG004	0.418786	0.209845	0	0	0.650388	0.20592	0	0	0	0	0	0
AC185276.2_FG006	0	0	0	0	0	0	0	0	0	0	0	0
AC185281.5_FG006	0	0	0	0	0	0	0	0	0	0	0	0
AC185300.4_FG002	0.000964836	8.3367e-05	270145	4.41757e-05	3.51978e-05	4.24586e-05	3.17403e-05	1.76803e-05	0.000651879	4.48554e-63	0.000197431	6.58954e-17
AC185305.3_FG003	0	8.41832	0	7.42703	0	0	19.3748	27.4552	12.8925	42.911	30.9738	39.5935
AC185415.3_FG005	4.10735	4.88237	5.48557	5.42401	2.89065	2.92138	6.67436	6.45479	6.98664	4.42301	4.74327	3.04366
AC185422.3_FG005	0	0	0.19915	0	0	0	5.66125	3.1024	0.664664	1.59448	0.755051	0.345869
AC185427.5_FG004	1.52376	1.84236	2.13792	1.58644	3.95687	1.25823	0	0	0	0	0	0
AC185443.3_FG004	0	0	0	0	0	0	0	0	0	0	0	0
AC185460.3_FG004	0	0	0	0	0	0	0	0	0	0	0	0
AC185466.3_FG001	5.23761	2.48269	5.9961	9.25351	5.31074	5.71106	4.75864	6.00499	3.39714	3.29638	4.58964	3.52769
AC185471.3_FG005	1.10822	0	0.155367	0.416631	0.674925	0.305814	0.546798	0.815127	0.637995	0.63727	0.192437	0.724913
AC185473.3_FG005	0	0	0	0	0	0	0	0	0	0	0	0
AC185475.3_FG001	0.422481	0.626379	0.608416	0.53919	0.687066	0	0.229306	0.417407	0.271019	0.199504	0.50804	1.38967
AC185478.4_FG005	0	0	0	0	0	0	0	0	0	0	0	0
AC185478.4_FG007	0	0	0	0	0	0	0	0	0	0	0	0
AC185487.4_FG001	0	0	0	0	0	0	0	0	0	0	0	0
AC185500.3_FG001	0	0	0	0	0	0	0	0	0	0	0	0
AC185501.3_FG001	0.986401	0	0	0	0	0.733528	0	0	0	0	0	0.338998
AC185501.3_FG006	0	0	0	0	0	0	0	0	0	0	0	0
AC185504.4_FG002	0	0	0	0	0	0	0	0	0	0	0	0
AC185522.2_FG002	0	0	0	0	0	0	0	0	0	0	0	0
AC185530.2_FG004	0	0	0	0	0	0	0	0	0	0	0	0
AC185586.4_FG003	0	0	0	0	0	0	0	0	0	0	0	0
AC185587.3_FG003	0	0	0	0	0	0	0	0	0	0	0	0
AC185588.2_FG002	0.131554	0.475282	0.214978	0.312004	0.617229	0.48254	0.481992	0.397191	0.077555	0.0618202	0.0739849	0.113208
AC185593.3_FG003	0.46597	0	0	0.400019	0.513708	0.502634	0	0.504233	1.23043	0	0.588652	0
AC185605.3_FG003	0	0	0	0	0	0	0	0	0	0	0	0
AC185610.3_FG001	0	0	0	0	0	0	0	0	0	0	0	0
AC185611.3_FG001	0	0	0	0	0	0	0	0	0	0	0	0
AC185623.4_FG010	0	0	0	0	0	0	0	0	0	0	0	0
AC185623.4_FG012	0	0	0	0	0	0	0	0	0	0	0	0
AC185628.3_FG010	0	0	0	0	0	0	0	0	0	0	0	0
AC185642.4_FG001	0	0	0	0	0	0	0	0	0	0	0	0
AC185648.3_FG007	0	0	0	0	0	0	0	0	0	0	0	0
AC185649.2_FG003	0	0	0	0	0	0	1.15506	0	0	0	0	0
AC185655.3_FG004	0	0	0	0	0	0	0	0	0	0	0	0
AC185655.3_FG005	0	0	0	0	0	0	0	0	0	0	0	0
AC185656.3_FG002	0	0	0	1.33691	0	0	0	0	0	0	0	0
AC185660.3_FG003	0	0	0	0	0	0	0	0	0	0	0	0
AC186009.3_FG001	0	0	0	0	0	0	0	0	0	0	0	0
AC186013.3_FG001	0	0.172638	0	0	0	0	0.189562	0.332889	0	0.165872	0.400963	0.554404
AC186145.3_FG002	0	0	0	0	0	0	0	0	0	0	0	0
AC186147.3_FG008	0.179467	0	0.0922343	0.159138	0.274351	0.166167	0.516002	0.183024	0.491927	0.537497	0.424189	0.503187
AC186156.3_FG004	0	0.202897	0	0	0	0	0	0	0	0	0	0
AC186156.3_FG005	1.03189	0.404737	0.404563	0.359327	0.395519	0	0	0	0	0	0	0
AC186164.3_FG001	2.37853	4.64187	3.38661	2.66773	3.9459	6.04755	0	0	0	0	0	0
AC186166.3_FG008	0	0	0.789362	1.56356	0.192545	1.07177	0.222794	0	0	0.789557	0.237631	0
AC186189.3_FG004	0	0	0	0	0	0	0	0	0	0	0	0
AC186189.3_FG005	0	0	0	0	0	0	0	0	0	0	0	0
AC186195.4_FG001	0	0	0	0	0	0	0.124706	0.111848	0.0743119	0	0.130951	0.0633809
AC186231.4_FG002	7.86718	3.2221	0.577261	2.23089	5.00666	1.48288	20.6343	23.2811	13.6572	17.9456	21.6557	11.1065
AC186233.3_FG007	0	0.0353661	0.034787	0.154665	0.0337949	0	0	0.104241	0.0900078	0.0346154	0.0412493	0
AC186283.4_FG002	0	0	0	0	0	0	0	0	0	0	0	0
AC186284.3_FG007	0	0.189973	0.0459079	0.0425573	0.0480236	0.102131	0.102689	0.137329	0.173174	0.091647	0.165652	0.168862
AC186287.7_FG005	0	0	0	0	0	0	0	0.13303	0.0875133	0	0.0790938	0.0752199
AC186309.3_FG002	0	0	0	0	0	0	0	0	0	0	0	0
AC186309.3_FG006	0	0	0	0	0	0	0	0	0	0	0	0
AC186310.4_FG004	0	0	0	0	0	0	0	0	0	0	0	0
AC186322.4_FG003	0	0	0	0	0	0	0	0	0	0	0	0
AC186322.4_FG005	0	0	0	0	0	0	0	0	0	0	0	0
AC186329.3_FG006	0	0	0	0	0	0	0	0	0	0	0	0
AC186337.3_FG003	0	0	0	0	0	0	0	0	0	0	0	0
AC186375.3_FG001	0	0	0	0	0	0	0	0	0	0	0	0
AC186404.3_FG002	0	0	0	0	0	0	0	0	0	0	0	0
AC186406.4_FG006	0	0	0	0	0	0	0	0	0	0	0	0
AC186408.5_FG005	0	0	0	0	0	0	0	0	0	0	0	0
AC186412.4_FG011	0	0	0	0	0	0	0	0	0	0	0	0
AC186417.3_FG004	0	0	0	0	0	0	0	0	0	0	0	0
AC186417.3_FG006	0	0	0	0	0	0	0	1.09332	0	0	0	0
AC186424.4_FG009	0	0	0	0	0	0	0	0	0	0	0	0
AC186431.5_FG001	0	0	0	0	0.22847	0	0	0	0	0	0	0
AC186433.4_FG001	0	0	0.212794	0	0.248629	0	0	0	0	0	0	0
AC186493.4_FG002	0	0	0	0.0785232	0	0.04549	0	0	0	0	0	0
AC186500.3_FG001	0	0	0	0	0	0	0	0	0	0	0	0
AC186506.3_FG001	0	0	0	0	0	0	0	0	0	0	0	0
AC186512.3_FG007	3.7688	28.5545	10.5595	7.72307	5.81087	7.00191	0	0	0	0	0	0
AC186519.4_FG002	0	0	0	0	0	0	0	0	0	0	0	0
AC186524.3_FG005	0	0	0	0	0	0	0	0	0	0	0	0
AC186524.3_FG006	0	0	0	0	0	0	0	0	0	0	0	0
AC186563.4_FG004	0	0	0	0	0	0	0	0	0	0	0	0
AC186577.3_FG006	22.0306	32.279	32.9402	32.3217	20.3759	22.8221	26.0263	24.2975	16.7337	14.8541	21.2064	18.9516
AC186579.3_FG007	0	0	0	0	0	0	0	0	0	0	0	0
AC186581.3_FG003	0	0	0	0	0	0	0	0	0	0	0	0
AC186583.3_FG004	0	0	0	0	0	0	0	0	0	0	0	0
AC186585.4_FG002	0	0	0	0	0	0	0	0	0	0	0	0
AC186590.3_FG005	0	0	0	0	0	0	0	0	0	0	0	0
AC186590.3_FG006	0	0	0	0	0	0	0	0	0	0	0	0
AC186592.3_FG002	0.582302	0.444777	1.14482	0.917364	0.347688	0.382261	0.794341	0.959707	0.410642	0.450682	0.872278	1.14762
AC186592.3_FG003	0	0	0.303281	0.268124	0	0	0.357574	0.633059	0	0	0	0.690065
AC186602.4_FG003	0	0	0	0	0	0	0	0	0	0	0	0
AC186603.6_FG003	1.9896	3.67965	2.14496	1.76967	3.53825	2.60833	2.3528	3.4001	3.43277	3.6027	2.5066	1.71109
AC186606.4_FG003	0.278643	1.28127	0.138686	0.734266	0.293127	0.413216	0.789588	0.283177	0.562203	0.280819	0.839787	0.635278
AC186611.4_FG005	0	0	0	0	0	0	0	0	0	0	0	0
AC186613.4_FG003	0	0	0	0	0	0	0	0	0	0	0	0
AC186619.3_FG001	0	0	0	0	0	0.112634	0	0	0	0	0	0
AC186647.3_FG001	0	0	0	0	0	0	0	0	0	0	0	0
AC186653.4_FG005	0	0	0	0	0	0	0	0	0	0	0	0
AC186656.4_FG004	0	0	0	0	0	0	0	0	0	0	0	0
AC186656.4_FG012	0	0	0	0	0	0	0	0	0	0	0.0915494	0
AC186663.3_FG006	0	0	0	0	0	0	0.976409	0	0	0	0	0
AC186667.3_FG007	0	0	0	0	0	0	0	0	0	0	0	0
AC186669.3_FG002	0.0799919	0.724664	0.149087	0.0694379	0.147232	0	0.327519	0.184758	0.0916506	0	0.177677	0.0915711
AC186684.4_FG001	0	0	0	0	0	0	0	0	0	0	0	0
AC186691.4_FG006	0	0	0	0	0	0	0	0	0	0	0	0
AC186743.4_FG003	0	0	0	0	0	0	0	0	0	0	0	0
AC186781.4_FG006	0	0	0	0	0	0	0	0	0	0	0	0
AC186782.4_FG003	0	0	0	0	0	0	0	0	0	0	0	0
AC186785.4_FG002	0	0	0	0	0	0	0	0	0	0	0	0
AC186789.4_FG001	0	0	0	0	0	0	0	0	0	0	0	0
AC186800.3_FG005	0	0	0	0	0	0	0	0	0	0	0	0
AC186807.4_FG002	0	0	0	0	0	0	0	0	0	0	0	0
AC186815.3_FG003	0	0	0	0	0	0	0	0.185829	0.236821	0.182432	0	0.112128
AC186828.3_FG001	0	0	0	0	0	0	0	0	0	0	0	0
AC186845.4_FG009	0	0	2.26657	0.968416	0	0	0	0	0	0	0	0
AC186897.4_FG016	0	0.399837	0	0	0	0	0	0	0	0	0	0
AC186902.4_FG006	0	0	0	0	0	0	0	0	0	0	0	0
AC186902.4_FG009	0	0	0	0	0	0	0	0	0	0	0	0
AC186904.4_FG007	0	0	0	0	0	0	0	0	0	0	0	0
AC186905.3_FG013	0	0	0	0	0	0	0	0	0	0	0	0
AC187037.4_FG008	0	0	0	0	0	0	0	0	0	0	0	0
AC187046.3_FG009	0	0	0	0	0	0	0	0	0	0	0	0
AC187056.3_FG002	0	0	0	0	0	0	0	0	0	0	0	0
AC187065.3_FG003	0	0	0	0.220654	0.251519	0.24699	0	0	0	0	0	0
AC187067.4_FG001	0	0	0	0	0	0	0	0	0	0	0	0
AC187072.4_FG001	0	0	0	0	0	0	0	0	0	0	0	0
AC187072.4_FG002	0	0	0	0	0	0	0	0	0	0	0	0
AC187080.3_FG006	0	0.0557804	0.0275066	0.0252317	0	0.0570275	0.0308596	0.191902	0.3132	0	0.065711	0
AC187080.3_FG007	0.0867467	0.17388	0.129204	0	0.0418889	0.0820998	0.145676	0.174097	0.224382	0.254252	0.202704	0.30047
AC187082.3_FG003	0	0	0	0	0	0	0	0	0	0	0	0
AC187086.3_FG004	0	0	0	0	0	0	0	0	0	0	0	0
AC187088.3_FG002	0	0	0	0	0	0	0	0	0	0	0	0
AC187090.3_FG003	0	0	0	0	0	0	0	0	0	0	0	0
AC187090.3_FG011	1.7433	0.355006	0.427129	1.00168	1.19602	1.55445	0	0	0.213181	0.75038	0	0
AC187092.6_FG003	0	0	0	0	0	0	0	0	0	0	0	0
AC187096.5_FG001	0	0	0	0	0	0	0	0	0	0	0	0
AC187098.4_FG011	2.0097e-05	0.000119456	0.000554457	2.5217e-05	0.000335069	0.571908	1.0286e-05	4.96484e-05	3.75569e-05	5.47975e-05	0.00874807	2.7975e-05
AC187099.5_FG005	0	0	0.267323	0	0.318904	0	0	0	0	0	0	0
AC187142.3_FG007	0	0	0	0	0	0	0	0	0	0	0	0
AC187157.4_FG001	0	0	0	0.130646	0	0	0	0	0	0	0	0
AC187157.4_FG002	15.1006	15.9368	12.6957	13.1769	13.2055	10.9501	12.4633	9.95664	9.52007	8.42544	9.73362	7.99861
AC187157.4_FG005	4.63377	10.8171	11.6364	11.3581	10.4601	14.6632	8.77332	6.27935	11.8021	10.128	6.61354	6.76916
AC187160.3_FG003	0	0	0	0	0	0	0	0	0	0	0	0
AC187207.3_FG006	0.115195	0.284894	0.340184	0.348157	0.081941	0.489909	0.431224	0.506499	0.464505	0.2316	0.358684	0.409562
AC187209.5_FG003	0	0	0	0	0	0	0	0.319068	0.836576	2.34096	0	0.12393
AC187209.5_FG010	0	0	0	0	0	0	0	0	0	0	0	0
AC187212.3_FG011	0	0	0	0	0	0	0	0	0	0	0	0
AC187222.4_FG001	0	0	0	0	0	0	0	0	0	0	0	0
AC187235.3_FG003	0	0	0	0	0	0	0	0	0	0	0	0
AC187243.3_FG005	0	0	0	0.22847	0	0	0	0.2682	0	0	0	0
AC187262.4_FG007	87.9859	3.2872	4.66489	5.1201	15.6939	12.5621	51.7404	8.57988	21.5741	81.3932	15.5262	50.0857
AC187263.4_FG001	11.9456	20.3541	17.7771	19.2245	10.9512	18.8536	0	0	0	0	0	0
AC187279.3_FG003	0	1.07073	1.03409	8.96515	1.88748	2.99598	0	9.18545	3.02437	10.1219	18.5264	11.4979
AC187279.3_FG004	0	0	0	0	0	0	0	0	0	0	0	0
AC187283.3_FG005	0	0	0	0	0	0	0	0	0	0	0	0
AC187393.3_FG001	0.35547	0	0	0	0	0	0	0	0	0	0	0
AC187404.3_FG003	0	0	0	0	0	0	0	0	0	0	0	0
AC187404.3_FG006	0	0	0	0	0	0	0	0	0	0	0	0
AC187460.4_FG002	0	0	0	0	0	0	0	0	0	0	0	0
AC187469.3_FG005	0	0	0	0	0	0	0	0	0	0	0	0
AC187485.3_FG001	0	0	0	0	0	0	0	0	0	0	0	0
AC187551.3_FG002	1.50252	2.48818	3.20348	2.58989	2.66293	2.04112	2.79859	2.04338	2.6974	1.85624	2.02272	1.87405
AC187560.5_FG003	0	0	1.72931e-21	0.0978349	8.66042	0.0583282	0	1.92081	0	1.9901	2.80711	0
AC187567.4_FG004	1.69993	1.66844	2.06788	0.36839	1.02217	1.44861	2.6995	0.42156	2.70666	2.72069	1.0171	1.90989
AC187782.4_FG009	0	0	0	0	0	0	0	0	42.1357	0	28.7474	0
AC187789.3_FG001	0	0	0	0	0	0	0	0	0	0	0	0
AC187800.4_FG003	0	0	0	0	0	0	0	3.22716	0	0	0	0
AC187802.3_FG008	0	0	0	0	0	0	0	0	0	0	0	0
AC187809.3_FG005	0	0	0	0	0	0	0	0	0	0	0	0
AC187813.3_FG002	0	0	0	0	0	0	0	0	0	0	0	0
AC187818.3_FG004	0	0	0	0	0	0	0	0	0	0	0	0
AC187826.3_FG007	0	0	0	0	0	0	0	0	0	0	0	0
AC187843.3_FG001	0	0	0	0	0	0	0	0	0	0	0	0
AC187843.3_FG006	0.361755	0.359915	0	0.312403	1.30263	0.767159	3.74193	0	0	0.360509	0.911383	1.22883
AC187843.3_FG010	0	0	0	0	0	0	0	0	0	0	0	0
AC187870.3_FG002	0	0	0	0	0	0	0	0	0	0	0	0
AC187872.3_FG005	0	0	0	0	1.11071	0	0	0	0	0	0	0
AC187879.3_FG001	0	0.186795	0	0	0	0	0	0	0.238858	0	0	0
AC187885.3_FG002	0	0	0	0.366501	0	0	0.4819	0.429673	0	0.830446	0	0
AC187887.3_FG008	0	0	0	0	0	0	0	0	0	0	0	0
AC187891.3_FG006	10.6346	5.34227	2.86596	3.90226	3.34076	4.30326	1.91679	1.9074	1.15648	0.170164	0.602552	0.564358
AC187895.2_FG001	0	0	0	0	0	0	0	0	0	0	0	0
AC187895.2_FG002	0	0	0	0	0	0	0	0	0	0	0	0
AC187896.3_FG006	0	0	0	0	0	0	0	0	0	0	0	0
AC187899.3_FG002	0	0	0	0	0	0	0	0	0	0	0	0
AC187901.4_FG004	0	0	0	0	0	0	0	0	0	0	0	0
AC187903.3_FG004	0	0	0	0	0	0	0	0	0	0	0	0
AC187910.5_FG002	0	0	0	0	0	0	0	0	0	0	0	0
AC188000.3_FG003	0	0	0	0	0	0	0	0	0	0	0	0
AC188001.3_FG009	0	0	0	0	0	0	0	0	0	0	0	0
AC188003.3_FG012	0	0	0	0	0	0	0	0	1.01524	0.711828	0	0
AC188023.3_FG005	46.4601	68.7321	46.5301	41.5472	59.8385	59.8747	23.5724	43.0103	57.278	44.9838	45.5352	48.5959
AC188023.3_FG011	0	0	0	0	0	0	0	0	0	0	0	0
AC188036.3_FG003	0	0	0	0	0	0	0	0	0	0	0	0
AC188128.3_FG002	0	0	0	0	0	0	0	0	0	0	0	0
AC188134.2_FG011	12.262	17.38	16.8607	16.8527	12.6873	14.0206	0.0257127	0.114493	0.0294421	0.0464432	0.0816565	0.0555671
AC188195.2_FG003	0	0	0	0	0	0	0	0	0	0	0	0
AC188195.2_FG004	0	0	0	0	0	0	0	0	0	0	0	0
AC188195.2_FG005	0	0	0	0	0	0	0	0	0	0	0	0
AC188296.3_FG004	0	0.413582	1.58616	2.0998	1.04186	4.2201	0.45918	0	1.08255	3.61074	1.03172	0.446967
AC188582.3_FG002	0	0	0	0	0	0	0	0	0	0	0	0
AC188583.4_FG003	0.362982	0	0.149996	0	0	0	4.83519	3.62004	1.87435	1.36934	1.61741	2.59789
AC188612.3_FG009	0	0	0	0	0	0	0	0	0	0	0	0
AC188710.4_FG006	0.118296	0.0488666	0.06324	0.116813	0.047868	0.168625	0.0175071	0	0.0989056	0.0314703	0.0189006	0
AC188718.3_FG005	0	0	0	0	0	0	0	0	0	0	0	0
AC188718.3_FG011	0	0	0	0	0	0	0	0	0	0	0	0
AC188718.3_FG015	0	0	0	0	0	0	0	0	0	0	0	0
AC188721.3_FG001	0.139961	0.278858	1.18837	2.0856	1.23941	2.62368	0	0.798216	1.04076	2.22019	1.63334	1.35669
AC188722.3_FG002	0	0	0	0	0	0	0	0	0	0	0	0
AC188723.3_FG001	0	0	0	0	0	0	0	0	0	0	0	0
AC188724.3_FG006	0	0	0	0	0	0	0	0	0	0	0	0
AC188727.3_FG003	0	0	0	0	0	0	0	0	0	0	0	0
AC188735.3_FG001	0	0	0	0	0	0	0	0	0	0	0	0
AC188744.3_FG009	0	0	0	0	0	0	0	0	0	0	0	0
AC188745.3_FG001	0	0	0	0	0	0	0	0	0	0	0	0
AC188752.3_FG008	0.820878	0.728506	0.871897	0.601891	0.561006	0.544985	0.047815	0.222538	0.0677698	0.121938	0.157216	0.14201
AC188753.3_FG004	0	0	0	0	0	0	0	0	0	0	0	0
AC188755.3_FG001	0	0	0	0	0	0	0.201721	0	0	0	0	0
AC188756.2_FG004	0	0	0	0	0	0	0	0	0	0	0	0
AC188757.4_FG004	0	0	0	0	0	0	0	0	0	0	0	0
AC188831.3_FG005	1.11496	0.370924	0.729814	0.95952	1.26467	0	0.424778	0.399507	0	0	0	2.12332
AC188838.3_FG005	0.00077158	608766	0.66871	4.15903	5.14082	5.59977e-05	0.483595	0.549226	2.28577	0.27955	0.0167039	0.772815
AC188964.3_FG002	0	0	0	0	0	0	0	0	0	0	0	0
AC188978.3_FG008	0	0	0	0	0	0	0	0	0	0	0	0
AC189048.2_FG001	0	0	0	0	0	0	0	0	0	0	0	0
AC189052.3_FG003	0	0	0	0	0	0	0	0	0	0	0	0
AC189056.3_FG001	0	0	0	0	0	0	0	0	0	0	0	0
AC189060.4_FG007	0	0	0	0	0	0	0	0	0	0	0	0
AC189078.3_FG004	0	0	0	0	0	0.739973	0	0	0.45468	0	0	0
AC189084.3_FG002	0	0	0	0	0	0	0	0	0	0	0	0
AC189280.3_FG001	0	0	0	0	0	0	0	0.209484	0	0	0	0
AC189694.3_FG003	0	0	0	0	0	0	0	0	0	0	0	0
AC189750.4_FG004	7.23901	52.2256	63.1182	53.2378	17.0237	25.0576	21.1415	21.501	41.6014	33.6535	25.3088	15.6086
AC189752.3_FG003	0	0	0	0	0	0	0	0	0	0	0	0
AC189753.3_FG002	0	0	0	0	0.0811659	0	0	0	0	0	0	0
AC189770.3_FG002	0	0	0	0	0	0	0	0	0	0	0	0
AC189771.3_FG001	0.448889	1.74622	9.28664	23.3025	21.1135	11.5388	0	0	33.5943	15.9536	3.90794	0.991358
AC189792.3_FG005	0	0	0.624908	0.547486	0.944115	0.426183	0	0	0	0	0	0
AC189795.3_FG001	0.832625	0	0	0	0.179235	0	0	0	0	0	0	0
AC189796.3_FG004	0	0	0	0	0	0	0	0	0	0	0	0
AC189879.3_FG003	4.84582	1.7247	4.09775	4.09232	4.40102	4.42103	1.23893	1.30034	1.76036	1.96906	4.33305	2.10174
AC189883.3_FG002	0	0	0	0	0	0	0	0	0	0	0	0
AC190035.1_FG005	0	0	0	0	0	0	0	0	0	0	0	0
AC190225.2_FG001	0	0	0	0	0	0	0	0	0	0	0	0
AC190480.1_FG007	0.0749642	0	0.153594	0.133203	0.148642	0.267521	0	0	0	0	0	0
AC190485.1_FG004	0	0	0	0	0	0	0	0	0	0	0	0
AC190491.1_FG002	0	0	0	0	0	0	0	0	0	0	0	0
AC190498.1_FG007	0	0	0	0	0	0	1.2006	0	0	0	0	0
AC190507.1_FG007	0	0	0	0	0	0	0	0	0	0	0	0
AC190526.3_FG004	1.00668	2.93752	1.835	2.13459	1.29031	1.99023	0	0	0	0	0.348461	0
AC190544.2_FG004	231.15	268.87	371.014	82.6526	640.286	420.09	122.977	93.4363	199.611	77.6253	20.2431	68.299
AC190549.3_FG004	0	0	0	0	0	0	0	0.470676	0.609431	0	0	0
AC190560.2_FG002	0	0	0	0	0	0	0	0	0	0.593071	0	0
AC190565.2_FG003	0	0	0	0	0	0	0	0	0	0	0	0
AC190570.3_FG003	0	0	0	0	0	0	0	0	0	0	0	0
AC190572.4_FG001	0	0	0	0	0	0	0	0	0	0	0	0
AC190576.2_FG002	0	0	0	0	0	0	0	0	0	0	0	0
AC190587.3_FG005	0.364344	0.216586	0.217192	0.161022	0.144659	0.0352864	0	0.109375	0	0.0362556	0.0428079	0
AC190589.2_FG002	0	0	0	0	0	0	0	0	0	0	0	0
AC190590.3_FG001	0	0	0	0	0	0	0	0	0	0	0	0
AC190609.3_FG001	0	0	0.152665	0.0683561	0	0	0	0	0.100419	0	0.187849	0
AC190609.3_FG002	561.077	394.642	431.032	479.713	384.561	354.101	462.783	291.073	357.287	385.222	262.132	324.24
AC190609.3_FG003	9.46607	17.0529	9.37452	11.4017	11.0182	8.79606	20.8257	8.42835	11.4921	11.3071	7.89422	6.90481
AC190609.3_FG004	6.30463	9.4875	11.1766	17.0476	12.2148	10.6773	6.01544	9.25686	11.9317	8.63838	10.7158	8.95022
AC190609.3_FG005	0	0	0	0	0	0	0	0	0	0	0	0
AC190613.3_FG001	0.173741	0.363081	0.303775	0.127987	0.195523	0.236026	0.0312405	0	0	0.056427	0.0999464	0.0343805
AC190614.3_FG004	0	0	0	0	0	0	0	0	0	0	0	0
AC190623.3_FG001	586.159	252.556	272.527	237.29	375.98	421.386	294.379	452.218	260.044	421.562	487.017	343.725
AC190623.3_FG002	0	0	0.0268161	0	0	0	0	0	0	0	0	0
AC190628.4_FG007	8.61332	9.16384	9.05478	8.31666	9.57301	10.8491	16.0598	12.5647	15.0447	13.3118	12.9031	12.7894
AC190630.2_FG001	0	0	0	0	0	0	0	0	0	0	0	0
AC190632.2_FG004	0	0	0	0	0	0	0	0	0	0	0	0
AC190634.1_FG005	0	0	0	0	0	0	0	0	0	0	0	0
AC190636.3_FG005	22.9766	12.8228	28.2954	29.1985	27.6832	29.3944	27.8778	51.7109	57.4715	60.6761	73.2266	52.1383
AC190638.3_FG001	0	0	0	0	0	0	0	0	0	0	0	0
AC190643.4_FG011	0	0	0	0	0	0	0	0	0	0	0	0
AC190652.3_FG001	0	0	0	0	0	0	0	0	0	0	0	0
AC190665.3_FG006	0	0	0	0	0	0	0	0	0	0	0	0
AC190671.4_FG003	0	0	0	0	0	0	0	0	0	0	0	0
AC190677.3_FG003	0	0	0	0	0	0	0	0	0	0	0	0
AC190685.3_FG005	0	0	0	0	0	0	0	0	0	0	0	0
AC190688.3_FG006	0	0	0	0	0	0	0	0	0	0	0	0
AC190693.1_FG009	0	0	0	0	0	0	0	0	0	0	0	0
AC190695.3_FG003	0	0	0	0	0	0	0	0	0	0	0	0
AC190701.3_FG001	0	0	0	0	0	0	0	0	0	0	0	0
AC190716.3_FG001	0	0	0	0	0	0	0.174798	0	0	0	0	0
AC190734.2_FG003	0	0	0	0	0	0	0	0	0	0	0	0
AC190740.2_FG004	0	0	0	0	0	0	0	0	0	0	0	0
AC190743.3_FG012	12.7761	6.55766	8.35794	9.5723	9.30723	12.5972	9.54607	13.1488	46.2587	17.0488	14.3652	14.3693
AC190744.2_FG010	0	0	0	0	0	0	0	0	0	0	0	0
AC190749.3_FG006	0	0	0	0	0	0	0	0	0	0	0	0
AC190750.2_FG014	17.8029	16.0632	18.2196	16.4329	13.1481	16.9678	18.6391	13.4748	16.5123	19.2862	15.5858	15.4244
AC190751.4_FG008	0	0	0	0	0	0	0	0	0	0	0	0
AC190756.4_FG007	0	0	0	0	0	0	0	0	0	0	0	0
AC190757.3_FG001	0	0	0	0	0	0	0	0	0	0	0	0
AC190763.3_FG002	0	0	0	0	0	0	0	0	0.427344	0	0	0
AC190771.2_FG003	0	0	0	0	0	0	0	0	0	0	0	0
AC190772.4_FG011	0	0	0	0	0	0	0	0	0	0.323046	0.423987	0
AC190788.2_FG004	0.306211	1.43774	1.20588	1.16645	2.05425	0.694812	0.616383	0.151564	0.360234	0	0.392931	0.121481
AC190788.2_FG005	4.80692	10.3277	6.19209	7.96003	5.14784	4.9984	4.10096	4.37381	5.46816	6.66117	4.71819	4.51988
AC190789.3_FG005	0	0	0	0	0	0	0	0	0	0	0	0
AC190792.2_FG006	12.2035	15.0636	15.9982	18.1612	12.999	10.8659	0.716103	1.00605	2.07552	0.787464	1.766	1.21778
AC190799.2_FG010	0	0	0	0	0	0	0	0	0	0	0	0
AC190807.2_FG001	0	0	0	0	0	0	0	0	0	0	0	0
AC190809.2_FG002	0	0	0	0	0	0	0	0	0	0	0	0
AC190811.1_FG003	0	0	0	0	0	0	0	0	0	0	0	0
AC190812.3_FG006	0	0	0	0	0	0	0	0	0	0	0	0
AC190816.3_FG007	0.171298	0.430994	0.285832	0.293779	0.295061	0.377178	0.175841	0.280291	0.199156	0.0957864	0.0764673	0.153714
AC190832.2_FG003	0	0	0	0	0	0	0	0	0	0	0	0
AC190832.2_FG006	0	0	0	0	0	0	0.343876	0.618684	0.403023	0	0	0
AC190834.3_FG005	0	0	0	0	0	0	0	0	0	0	0	0
AC190841.2_FG007	0	0	0	0.816888	3.62422	1.37287	0	0	1.46044	0.922005	2.64609	1.07252
AC190851.3_FG003	0	0	0	0	0	0	0	0	0	0	0	0
AC190858.3_FG004	0	0	0	0	0	0	0	0	0	0	0	0
AC190858.3_FG005	0	0	0	0	0	0	0	0	0	0	0	0
AC190883.2_FG005	0	0	0	0	0	0	0	0	0	0	0	0
AC190885.4_FG006	0.189778	0.197364	0.384544	0.503631	0.179124	0.333371	3.08975	2.18861	5.79911	27.2636	9.18747	2.40353
AC190909.3_FG004	21.6938	17.6207	19.0735	16.3029	20.2499	20.6468	17.6273	17.4499	16.9612	21.9559	18.8941	24.9523
AC190913.3_FG002	0	0	0	0	0	0	0	0	0	0	0	0
AC190915.3_FG007	1.83685	2.54721	2.57392	3.28357	5.723	3.54345	3.43309	1.04344	2.63938	2.17679	1.94329	2.72842
AC190922.3_FG007	1.49442	1.25925	4.57552	7.28169	2.59091	3.75977	1.14243	2.37276	3.87356	3.42172	2.50263	2.72076
AC190925.2_FG002	0	0.366457	0	0	0	0	0	0	0	0	0	0
AC190932.3_FG008	0	0	0	0	0	0	0	0	0	0	0	0
AC190933.3_FG004	8.36413	6.56167	2.01903	2.64864	8.11644	7.63894	11.3348	8.21142	2.56905	3.36963	8.04504	7.6867
AC190934.3_FG003	0	0	0	0	0	0	0	0	0	0	0	0
AC190978.3_FG007	0	0	0	0	0	0	0	0	0	0	0	0
AC190985.3_FG006	0.86937	1.49812	1.15935	2.0122	1.20489	1.58873	1.44975	1.67288	1.91764	1.301	2.24023	2.04069
AC190990.2_FG005	0	0	0	0	0	0	0	0	0	0	0	0
AC190999.2_FG004	18.2072	44.9426	9.88258	9.2469	11.7007	13.5492	32.942	21.2524	11.7215	12.0843	9.99835	9.47953
AC191009.3_FG004	64.122	47.7079	74.8075	64.6905	62.9581	62.4277	55.3322	58.3397	62.26	59.1589	56.4986	52.7027
AC191012.2_FG001	0.559623	0.186875	0.187747	0.330509	0	1.04485	0.212888	0.801886	0.247925	0.553574	0	0.685536
AC191040.2_FG002	0	0	0	0	0	0	0	0	0	0.141421	0	0
AC191042.4_FG001	0	0	0	0	0	0	0	0	0.0765965	0	0.0382168	0
AC191048.2_FG006	5.6308	1.39695	0.395164	2.76615	3.11855	2.67898	7.03201	4.46367	5.59303	5.94531	5.30265	6.91265
AC191049.3_FG007	0	0	0	0	0	0	0	0	0	0	0	0
AC191050.3_FG003	0	0	0.257547	0.110812	0	0	0.0710065	0.637272	0	0	0	0
AC191064.3_FG007	0	0	0	0	0	0	0	0	0	0	0	0
AC191067.3_FG005	0	0	0	0	0	0	0	0	0	0	0	0
AC191069.3_FG004	17.0752	9.76946	20.242	24.4584	21.7403	19.6269	29.8173	12.2897	29.9019	28.0405	14.915	20.4647
AC191069.3_FG007	0	0	0	0	0	0	0	0	0	0	0	0
AC191070.3_FG006	0	0	0	0	0	0	0	0	0	0	0	0
AC191071.3_FG001	0	0	0	0	0	0	0	0	0	0	0	0
AC191073.2_FG001	0	0	0	0	0	0	0	0	0	0	0	0
AC191073.2_FG003	0	0	0	0	0	0	0	0	0	0	0	0
AC191097.3_FG007	2.63545	1.98415	13.5896	11.8042	4.18566	11.1213	2.24582	14.3009	7.32591	4.51399	11.1435	4.79271
AC191098.3_FG002	0	0	0	0	0	0	0	0	0	0	0	0
AC191107.4_FG001	0	0	0	0	0	0	0	0	0	0	0	0
AC191107.4_FG002	0	0	0	0	0	0	0	0	0	0	0	0
AC191113.2_FG002	5.43397	1.26098	1.01934	1.15415	4.33617	1.97936	10.1596	5.33543	2.37607	5.3615	4.68922	3.56015
AC191115.3_FG002	0	0	0	0	0	0	0	0	0	0	0	0
AC191147.3_FG002	0	0	0	0	0	0	0	0	0	0	0	0
AC191246.3_FG004	0	0	0	0	0	0	0	0	0	0	0	0
AC191246.3_FG006	0.700226	0.730347	1.0006	0.8695	0.575354	0.59476	1.32003	0.567429	0.721631	0.895456	0.339496	0.746738
AC191251.3_FG005	1.09013	3.40077	0.961208	1.81134	2.13158	1.63393	6.11044	6.25851	4.50151	3.07658	5.27152	3.57243
AC191253.3_FG004	0	0	0	0	0	0	0	0	0	0	0	0
AC191254.3_FG001	0	0	0	0	0	0	0	0.24706	0	0	0	0
AC191264.3_FG002	0	0	0	0	0	0	0	0	0	0	0	0
AC191264.3_FG003	0	0	0	0	0	0	0	0	0	0	0	0
AC191279.2_FG001	0	0	0	0	0	0	0	0	0	0	0	0
AC191279.2_FG003	0	0	0	0	0	0	0	0	0	0	0	0
AC191283.3_FG004	20.1276	17.6583	35.9118	32.0397	19.5563	24.8145	16.6921	28.3167	31.9874	30.5513	32.8054	45.6611
AC191297.3_FG004	0	0	0	0	0	0	0	0	0	0	0	0
AC191305.3_FG002	0	0	0	0	0	0	0	0	0	0	0	0
AC191317.3_FG009	0	0	0	0	0.321501	0	0.650108	0	0.379368	0	0	0.64036
AC191328.3_FG002	0	0	0	0	0	0	0	0	0	0	0	0
AC191330.3_FG001	0	0	0	0	0	0	0	0	0	0	0	0
AC191338.3_FG002	0	0	0	0	0	0	0	0	0	0	0	0
AC191360.3_FG004	2.80682	6.27766	8.36078	3.39667	9.18984	7.37884	0	0	0	0	0	0
AC191360.3_FG015	0	0	0	0	0	0	0	0	0	0	0	0
AC191361.4_FG006	0	0	0	0	0	0	0	0	0	0	0	0
AC191362.3_FG002	0	0	0	0	0	0	0	0	0	0	0	0
AC191380.3_FG001	0	0	0	0	0	0	0	0	0	0	0	0
AC191401.3_FG009	0	0	0	0	0	0	0	0	0	0	0	0
AC191401.3_FG013	0	0	0	0	0	0	0	0	0	0	0.729492	0
AC191410.4_FG004	0	0	0	0	0	0	0	0	0	0	0	0
AC191412.3_FG005	0	0	0	0	0	0	0	0	0	0	0	0
AC191418.3_FG003	0	0	0	0	0	0	0	0	0	0	0	0
AC191421.3_FG001	2.39743	3.88797	5.28828	5.01186	3.44164	5.69912	0	0	0	0	0	0
AC191523.3_FG001	0	0	0	0	0	0	0	0	0	0	0	0
AC191526.3_FG001	0	0	0	0	0	0	0	0	0	0	0	0
AC191526.3_FG004	0	2.09562	0	0.917654	0	0	0	0	0	0	0	1.18858
AC191534.3_FG003	0	0	0	0.0479403	0	0	0	0	0	0	0	0
AC191539.4_FG001	0.263039	0	0	0	0	0	0	0	0	0	0	0
AC191541.4_FG005	0	0	0	0	0	0	0	0	0	0	0	0
AC191548.3_FG005	0	1.43506	1.03318	0	0	0.824235	0	0.703783	0	0	0	0
AC191551.3_FG003	0	0	0	0.0880614	0	0	0.781472	1.69853	1.07099	0.795067	1.63468	1.46243
AC191562.3_FG008	0	0	0	0	0	0	0	0	0	0	0	0
AC191564.3_FG003	0	0	0	0	0	0	0	0	0	0	0	0
AC191568.3_FG010	0	0	0	0	0	0	0	0	0	0	0	0
AC191575.2_FG001	0	0	0	0	0	0	0	0	0.076388	0	0	0
AC191577.3_FG004	0	0	0	0	0	0	0	0	0	0	0	0
AC191578.3_FG003	0	0	0	0	0	0	0	0	0	0	0	0
AC191589.3_FG003	0	0	0	0.196393	0	0	0	0	0	0	0	0
AC191598.3_FG007	0	0	0	0	0	0	0	0	0	0	0	0
AC191601.1_FG003	0.231947	0.748195	0.366313	0.366545	0.272163	0.419149	0.0114533	0	0	0	0	0
AC191622.3_FG003	0	0	0	0	0	0	0	0	0	0	0	0
AC191622.3_FG005	0	0	0	0	0	0	0	0	0	0	0	0
AC191650.3_FG003	0	0	0	0	0	0	0	0	0	0	0	0
AC191654.3_FG004	8.72504	4.42123	5.68854	4.80208	7.94547	9.67181	10.26	13.7311	19.5749	18.8046	23.6019	19.7611
AC191676.3_FG011	0.308786	0	0.151327	0	0.146122	0	0.688752	0.308806	0.202505	0.739022	0.367865	0.343379
AC191686.3_FG002	1.09814	0	0	0.610038	0.931235	1.24257	0	0	0	0	0	0
AC191691.3_FG011	0	0	0	0	0	0	0	0	0	0	0	0
AC191692.3_FG001	0	0	0	0	0	0	0	0	0	0	0	0
AC191704.3_FG007	0	0	0	0	0	0	0	0	0	0	0	0
AC191708.3_FG001	0	0	0	0	0	0	0	0	0	0	0	0
AC191708.3_FG002	0	0	0	0	0	0	0	0	0	0	0	0
AC191731.3_FG001	0	0	0	0	0	0	0	0	0	0	0	0
AC191735.3_FG009	0	0	0	0	0	0	0	0	0	0	0	0
AC191748.3_FG001	0	0	0	0	0	0	0	0	0	0	0	0
AC191771.3_FG008	6.9366	20.4902	6.63354	6.80627	9.10424	7.26362	10.1549	11.2158	9.34516	7.15567	8.67415	9.58574
AC191778.3_FG001	0	0	0	0	0	0	0	0	0	0	0	0
AC191782.3_FG001	0	0	0	0	0	0	0	0	0	0	0	0
AC191790.3_FG005	0	0	0	0	0	0	0	0	0	0	0	0
AC191804.4_FG002	0.112231	0.551428	0.635743	0.467918	0.346193	0.559131	0	0	0	0	0	0
AC191927.2_FG002	0	0	0	0	0	0	0	0	0	0	0	0
AC191961.3_FG009	0	0	0	0	0	0	0.072336	0	0.0791222	0.131098	0	0.0820804
AC192175.3_FG001	0	0	0	0	0	0	0	0	0	0	0	0
AC192177.3_FG008	0	0	0	0	0	0	0	0	0	0	0	0
AC192204.3_FG005	0	0	0	0	0	0	0	0	0	0	0	0
AC192240.3_FG005	0	0	0	0	0	0	0	0	0	0	0	0
AC192244.3_FG007	4.79596	4.31486	3.93526	3.60918	3.01023	3.22448	1.03852	1.02052	1.35955	1.17902	1.84195	1.78676
AC192330.1_FG004	0	0	0	0	0	0	0	0	0	0	0	0
AC192356.3_FG003	0	0	0	0	0	0	0	0	0	0	0	0
AC192362.3_FG002	2.17462	2.35772	2.23104	2.61882	2.69962	2.75212	2.5302	1.5256	2.08097	1.79133	1.9078	2.15275
AC192367.2_FG002	6.47068	5.17215	5.5878	3.86176	5.16698	5.18893	5.8328	5.44087	5.10858	4.74058	5.38858	7.06471
AC192368.3_FG009	0	0	0	0	0	0	0	0	0	0	0	0
AC192372.3_FG003	1.04422	1.00068	7.79395	5.10726	6.75376	12.7516	0	1.03926	4.1052	3.7652	10.3179	4.32532
AC192381.3_FG004	0	0	0	0	0	0	0	0	0	0	0	0
AC192405.3_FG001	0	0	0	0	0	0	0	0	0	0	0	0
AC192451.3_FG001	50.685	63.6021	66.933	59.9571	63.8549	68.637	81.2346	87.3951	89.4859	84.2505	87.9476	84.4664
AC192608.3_FG004	0	1.16774	0	0.489151	0.810962	0	2.67082	0.601579	0.795599	0	0.737933	0.623324
AC193318.3_FG006	0	0	0	0	0	0	0	0	0	0	0	0
AC193319.3_FG004	0.307253	0	0.589228	0.518783	0.737608	0.326594	0	0.621769	0	0	0	0
AC193324.3_FG002	8.57852	16.1493	12.0805	10.044	9.28773	10.5935	42.6042	57.1578	25.6095	26.5593	26.3285	39.1495
AC193335.3_FG001	0	0	0	0	0	0	0	0	0	0	0	0
AC193353.3_FG002	0	0	0	0.10321	0.258674	0	0	0	0	0	0	0
AC193379.3_FG001	0.205237	0.129409	2.97609	3.24555	0.817445	1.6382	0.261263	1.43192	1.26842	1.20136	1.70988	1.05705
AC193402.3_FG004	0.416298	0.205746	0.979027	0.75184	1.14018	1.22739	0	0	0	0	0	0
AC193423.3_FG003	0	0	0	0.13131	0	0	0	0.149337	0	0	0	0
AC193430.3_FG008	0	0	0	0	0	0	0.190125	0	0	0	0.200261	0
AC193440.3_FG009	0	0	0	0	0	0	0	0	0	0	0	0
AC193464.3_FG001	0	0	0	0	0	0	0	0	0	0	0	0
AC193466.3_FG001	0	0	0	0	0	0	0	0	0	0	0	0
AC193479.2_FG002	0	0	0	0	0	0	0	0	0	0	0	0
AC193499.3_FG004	0	0	0	0	0	0	0	0	0	0	0	0
AC193499.3_FG007	0	0	0	0	0	0	0	0	0	0	0	0
AC193500.3_FG003	0	0	0.102343	0	0	0.18277	0.114837	0.103342	0.418646	0	0	0
AC193502.3_FG004	0	0	0	0	0	0	0	0	0	0	0	0
AC193503.3_FG004	0	0	0	0	0	0	0	0	0	0	0	0
AC193576.3_FG003	0	0	0	0	0	0	0	0	0	0	0	0
AC193591.3_FG001	0	0	0	0	0	0	0.128311	0.422689	0.000115171	3.3449e-05	0.000183286	0.0371937
AC193592.3_FG001	0	0	0	0	0	0	0	0	0	0	0	0
AC193598.3_FG002	0	0	0.000275819	0.00119071	0.0015526	491005	876463	1.12101e-05	2.04777e-05	0.480803	1.83271e-05	3.12839e-05
AC193606.2_FG001	0	0	0	0	0	0	0	0	0	0	0	0
AC193606.2_FG005	0	0	0	0	0	0	0	0	0	0	0	0
AC193625.3_FG008	0	0	0	0	0	0	0	0	0	0	0	0
AC193625.3_FG010	0	0	0	0	0	0.126162	0	0	0	0	0	0
AC193630.3_FG003	0	0	0	0	0	0	0	0	0	0	0	0
AC193630.3_FG004	0	0.137021	0	0	0	0.118244	0	0	0	0	0	0
AC193632.2_FG002	2.70144	1.53656	5.47075	6.39087	4.24439	4.90176	0.889715	1.3511	1.24164	3.12219	2.22997	1.34129
AC193645.3_FG006	0	0	0	0	0	0	0	0	0	0	0	0
AC193646.3_FG002	0	0	0	0	0	0	0	0	0	0	0	0
AC193658.3_FG001	0.448445	0.258988	1.54919	1.71856	1.02191	0.755021	0.0738273	0.13516	0.304542	1.18283	0.463348	0.386933
AC193668.3_FG009	0	0	0	0	0	0	0	0	0	0	0	0
AC193744.3_FG009	0	0	0	0	0	0	0	0	0	0	0	0
AC193745.3_FG002	0	0	0	0.0722282	0	0	0	0	0	0	0	0
AC193745.3_FG003	0	0	0	0	0	0	0	0	0	0	0	0.106554
AC193754.3_FG005	0	0	0	0	0	0	0	0	0	0	0	0
AC193754.3_FG008	0.422508	0.925538	1.0737	0.949034	0.71655	0.769632	0.362049	0.39913	0.247283	0.639259	0.368818	0.422986
AC193756.3_FG001	0	0	0	0	0	0	0	0	0	0	0	0
AC193767.3_FG003	0	0	0	0	0	0	0	0	0	0	0	0
AC193786.3_FG005	0	0.140046	0.135523	0	0	0	0	0	0	0	0	0
AC193787.3_FG008	0	0	0	0	0	0	0	0	0	0	0	0
AC194005.3_FG004	0.217	0.216548	0	0	0	0	0	0	0	0	0	0
AC194008.3_FG007	0	0	0	0	0	0	0	0	0	0	0	0
AC194016.3_FG001	0	0	0	0	0	0	0	0	0	0	0	0
AC194022.3_FG013	17.1707	11.1862	40.3802	38.9477	3.05889e-84	5.58647	36.167	111.822	191.879	151.721	334.409	182.223
AC194022.3_FG014	0	0	0.0901613	0.077572	0	0	0	0	0	0	0	0
AC194031.3_FG002	0	0	0	0	0	0	0	0	0	0	0	0
AC194032.3_FG010	0	0	0	0	0	0	0	0	0	0	0	0
AC194039.4_FG009	0	0	0	0	0	0	0	0	0	0	0	0
AC194045.3_FG001	0	0	0	0.657162	0	0	0	0	0	0.362444	0.951821	0.416889
AC194047.3_FG006	0	0	0	0	0	0	0	0	0	0	0	0
AC194056.3_FG008	0	0	90.5582	103.328	59.3913	58.8155	7.26904	13.8696	97.8022	66.0324	76.3452	16.9025
AC194072.3_FG005	0	0	0	0	0	0	0	0	0	0	0	0
AC194097.3_FG008	0	0	0	0	0	0	0	0	0	0	0	0
AC194097.3_FG009	0	0	0	0	0	0	0	0	0	0	0	0
AC194101.3_FG001	0	0	0	0	0	0	0	0	0	0	0	0
AC194103.3_FG006	3.21351	3.98684	2.51266	2.2982	2.97462	1.73828	1.76427	3.3052	4.38461	2.52787	3.50922	3.54626
AC194104.3_FG007	0	0	0	0	0	0	0	0	0	0	0	0
AC194104.3_FG010	0	0	0	0	0	0	0	0	0	0	0	0
AC194112.3_FG001	3.17784	2.91912	4.73697	4.54362	2.59235	2.48589	7.14237	5.99796	3.23403	3.62316	4.12693	3.40808
AC194133.3_FG004	0	0	0	0	0	0	0.667798	0.617723	0	0	1.55797	0
AC194136.3_FG001	0	0	0	0	0	0	0	0	0	0	0	0
AC194157.3_FG001	0	0	0	0	0	0	0	0	0	0	0	0
AC194158.3_FG005	22.9694	6.01402	1.52764	1.80047	4.2187	2.91513	12.7878	1.07091	0.353255	1.84511	0.313149	1.48582
AC194163.3_FG001	0	0	0	0	0	0	0	0	0	0	0	0
AC194163.3_FG002	0	0	0	0	0	0	0	0	0	0	0	0
AC194163.3_FG003	0	0	0	0	0	0	0	0	0	0	0	0
AC194172.3_FG008	0	0	0	0	0	0	0	0	0	0	0	0
AC194174.3_FG003	0.285166	0	0.545531	1.21249	0	0.2953	0.635621	0.569048	0	0	0.350847	0.314666
AC194176.3_FG002	0	0.254548	1.24859	0.666886	0	0.763828	0.560689	0.759269	0	1.48873	2.42695	0.572243
AC194180.3_FG004	0	0	0	0	0	0	0	0	0	0	0	0
AC194203.3_FG003	20069643	0.160047	1.06271	1.49326e-06	1.51346e-05	1.0518	4.15013e-05	1.46018	0.431368	0.603241	1.22648	3.17248
AC194206.3_FG005	0.155232	0	0	0	0	0	0	0	0	0	0	0
AC194214.3_FG002	0	0	0	0	0	0	0	0	0	0	0	0
AC194219.3_FG002	0	0	0	0	0	0	0	0	0	0	0	0
AC194259.3_FG001	0.100896	0	0.109784	0	0	0	0	0.226329	0	0	0	0
AC194264.3_FG006	5.06303	8.76769	5.81335	7.83725	6.08261	5.91083	7.07652	11.7747	11.0497	7.26276	9.33768	10.0125
AC194272.3_FG003	0	0	0	0	0	0	0	0.599481	0	1.08647	0	0
AC194273.3_FG006	0	0	0	0	0	0	0	0	0	0	0	0
AC194273.3_FG007	0	0	0	0	0	0	0	0	0	0	0	0
AC194298.3_FG005	130.895	0	0	51.6107	102.889	73.0228	1156.3	335.841	589.969	875.397	614.378	1196.37
AC194321.3_FG009	3.39854	0.926856	1.23547	1.361	1.63943	0.949056	0	0	0	0	0	0
AC194325.3_FG006	0	0	0	0	0	0	0	0	0	0	0	0
AC194335.3_FG001	0	0	0	0	0	0	0	0	0	0	0	0
AC194338.3_FG008	0	0	0	0	0	0	0	0	0	0	0	0
AC194341.4_FG001	0	0	0	0	0	0	0	0	0	0	0	0
AC194341.4_FG002	132.985	115.92	92.2544	90.1757	95.2069	98.079	110.732	94.3604	72.5858	88.7466	82.5132	91.4876
AC194341.4_FG003	0	0	0.0585591	0.251759	0.348696	0.104741	0	0	0.0780046	0.225209	0	0
AC194341.4_FG004	7.52213	4.98169	7.22175	6.65395	4.15352	5.65482	3.7368	2.71018	3.92	2.92209	3.09661	2.40121
AC194350.3_FG001	0	0	0	0	0	0	1.0601	1.15741	1.20419	1.27404	1.07535	1.22307
AC194355.3_FG002	0	0	0	0.314609	0	0	0	0.177634	0.225708	0.168847	0	0.832756
AC194356.3_FG002	0.256178	0	0	0.448987	0.282078	0	0	0.521539	0	0	0	0
AC194357.3_FG003	0	0	0	0	0	0	0	0	0	0	0	0
AC194362.3_FG003	0	0.346361	3.32878	1.69119	0.581931	0.971959	0.0925461	0	0.108553	0	0	0
AC194380.3_FG008	0	0	0	0	0	0	0	0	0	0	0	0
AC194402.2_FG003	0	0	0	0	0	0	0	0	0	0	0	0
AC194402.2_FG004	0	0	0.463782	0.412214	0.25322	0.476296	1.3595	0.48235	0.31291	0.48436	0	0
AC194405.3_FG009	0	0	0	0	0	0	0	0	0	0	0	0
AC194405.3_FG021	0	0.0754681	0.291631	0.573561	0.145637	0.116708	0.0406935	0	0.0920826	0.257716	0.0879113	0.0896058
AC194410.3_FG002	0	0	0	0	0	0	0	0	0	0	0	0
AC194425.3_FG005	11.6973	15.0283	4.30658	5.18542	8.92015	6.79633	12.1772	19.9115	18.6402	24.9122	19.2802	15.798
AC194428.3_FG006	0	0	0	0	0	0	0	0	0	0	0	0
AC194428.3_FG007	0	0	0	0	0	0	0	0	0	0	0	0
AC194438.3_FG005	0	0	0	0	0	0	0	0	0	0	0	0
AC194439.3_FG002	0	0	0	0	0	0	0	0	0	0	0	0
AC194452.3_FG001	0	0	0	0	0	0	0	0	0	0	0	0
AC194457.3_FG001	0	0	0	0.143476	0.0846725	0	0	0	0	0	0	0
AC194467.3_FG006	0	0	0	0	0	0	0	0	0	0.0464696	0	0
AC194472.3_FG001	0	0	0	0	0	0	0	0	0	0	0	0
AC194478.3_FG005	0	0	0	0	0	0	0	0	0	0	0	0
AC194480.3_FG001	0	0	0	0	0	0	0	0	0	0	0	0
AC194480.3_FG003	0	0	0	0	0	0	0	0	0	0	0	0
AC194481.3_FG002	0	0	0	0	0	0	0	0	0	0	0	0
AC194485.3_FG002	0	0	0.28346	0.503527	0	0	0	0	0	0	0	0
AC194591.2_FG004	0	0	0	0	0	0	0	0	0	0	0	0
AC194591.2_FG005	0	0.315552	0	0.548371	0	0	0	0	0	0	0	0
AC194592.2_FG001	0	0	0	0	0	0	0	0	0	0	0	0
AC194597.2_FG001	0	0	0	0	0	0	0	0	0	0	0	0
AC194609.2_FG003	0.63959	0	0	0.363533	0.446081	0	1.64365	1.44723	2.16622	0.617073	1.99636	0.926521
AC194613.2_FG002	0	0	0	0	0	0.383872	0	0	0	0	0	0
AC194633.3_FG014	0	0	0	0	0	0	0	0	0	0	0	0
AC194666.2_FG010	0.0675007	0.0617497	0.0598131	0.171534	0.0673804	0.225473	0	0	0	0	0	0
AC194670.2_FG001	0	0	0	0	0	0	0	0	0	0	0	0
AC194705.3_FG004	0	0	0	0	0	0	0	0	0	0	0	0
AC194712.3_FG002	0	0	0	0	0	0	0	0	0	0	0	0
AC194719.3_FG002	0	0	0	0	0	0	0	0	0	0	0	0
AC194734.3_FG004	0	0	0	0	0.616721	0	0.584845	0.562556	0.727812	0	0	0
AC194824.2_FG003	0	0	0	0	0	0	0	0	0	0	0	0
AC194824.2_FG005	0.262416	0	0	0.153365	0	0	0.0928372	0.0818989	0	0	0	0.102101
AC194828.3_FG004	0	0	0	0	0	0	0	0	0	0.312156	0.386408	0.72138
AC194828.3_FG012	0	0	0	0	0	0	0	0	0	0	0	0
AC194839.3_FG001	0	0	0	0	0	0	0	0	0	0	0	0
AC194852.3_FG007	0	0	0.18438	0	0	0	0	0	0	0	0	0
AC194853.1_FG002	0	0	0	0	0	0	0	0	0	0	0	0
AC194856.3_FG002	0	0	0	0	0	0	0	0	0	0	0	0
AC194856.3_FG007	0	0	0	0	0	0	0	0	0	0	0	0
AC194863.3_FG004	0	0	0	0	0	0	0	0	0	0	0	0
AC194863.3_FG006	0	0	0	0	0	0	0	0	0	0	0	0
AC194863.3_FG007	0	0	0.102008	0	0	0.0585659	0.50784	0.608912	0.375734	0.358654	0.624626	0.196989
AC194878.3_FG001	22.5853	10.8064	15.9856	13.4635	19.4082	15.302	0.795785	0.283551	4.8017	10.2091	8.39601	4.08375
AC194895.3_FG004	0	0	0	0	0	0	0	0	0	0	0	0
AC194897.4_FG003	0	0	0	0	0	0	0	0	0	0	0	0
AC194897.4_FG005	0	0	0	0	0	0	0	0	0	0	0	0
AC194898.3_FG003	0.0789825	0.504271	0.227074	0.205987	0.187066	0.114439	0.126531	0.0756692	0.242329	0	0.135348	0.182456
AC194905.2_FG001	0	0	0	0	0	0	0	0	0	0	0	0
AC194905.2_FG003	0	0	0	0	0	0	0	0	0	0	0	0
AC194912.3_FG003	0	0	0	0	0	0	0	0	0	0	0	0
AC194914.3_FG002	26.5277	32.7551	29.2457	36.3162	30.6474	37.9923	75.8339	37.2857	47.9354	68.8832	56.3487	60.2843
AC194937.3_FG004	10.8038	15.2452	11.4523	14.4247	14.7102	8.76134	21.9392	36.9514	26.8956	24.1936	29.7064	32.2185
AC194940.3_FG001	0	0	0	0	0	0	0	0	0	0	0	0
AC194942.3_FG001	0	0	0	0	0	0	0	0	0	0	0	0
AC194965.4_FG001	1.41936	0.715464	1.34813	2.09345	1.36739	1.27512	0.731471	1.61277	2.4058	3.44893	3.42733	3.19838
AC194965.4_FG004	0.485559	3.3788	1.40348	3.70428	3.03579	3.16919	1.65915	2.51792	1.3285	7.10774	3.07325	2.669
AC194970.5_FG001	6.05812	4.80067	3.8719	4.50176	4.70333	5.01257	8.26451	13.4849	6.56198	8.41099	13.9947	8.55729
AC194970.5_FG002	23.299	20.2094	10.5574	11.6826	16.4877	13.1939	12.0718	5.97442	6.49392	7.83074	7.39844	10.4713
AC194970.5_FG004	9.16941	8.35935	8.92348	8.67507	8.91261	9.41608	8.09189	6.04917	6.16679	7.6469	7.57264	8.56309
AC194970.5_FG005	110.134	86.4851	102.18	99.7076	118.775	126.867	41.4214	74.7246	71.008	76.165	122.369	114.374
AC194970.5_FG009	34.5313	58.3781	36.8405	38.5058	40.7324	35.8329	29.6787	20.7852	17.7467	17.6343	18.8706	17.4474
AC194972.2_FG001	0	0	0	0	0	0	0	0	0	0	0	0
AC194974.3_FG001	0	0	0	0	0	0	0	0	0	0	0	0
AC194974.3_FG005	2.2971	2.60531	4.12926	5.4959	2.09976	3.32097	3.81819	7.39694	4.18469	3.76321	5.87532	4.66087
AC194977.2_FG004	0	0	0	0	0	0	0	0	0	0	0	0
AC194980.3_FG002	0	0	0	0	0	0	0	0	0	0	0	0
AC194980.3_FG005	0	0	0	0	0	0	3.62229	1.76311	4.62652	2.84773	0	5.28476
AC195058.3_FG003	0	0	0	0	0	0	0	0	0	0	0	0
AC195135.3_FG002	0	0	0	0	0	0	0	0	0	0	0	0
AC195138.3_FG004	1.49243	0	0	0	0	0	0	0	0	0	0	0
AC195147.3_FG001	0	0	0	0	0	0.112694	0.243713	0	0.142348	0.106059	0	0
AC195147.3_FG008	2.0478e-17	1.09695e-31	0	9.19087e-50	2.93946e-51	42744	3.50657e-19	0.757543	1.33566	2.82379e-43	1.53821	2.79592
AC195148.3_FG001	0	0	0	0	0	0	0	0	0	0	0	0
AC195154.3_FG004	9.7231	11.4147	9.82084	11.056	9.24734	11.4479	10.8485	13.5282	11.4551	10.308	12.2108	14.9356
AC195168.2_FG004	0	0	0	0	0	0	0	0	0	0	0	0
AC195172.3_FG001	4.33316	5.11515	7.36542	6.89404	5.3859	4.73272	0.987238	1.18831	1.16137	1.1559	1.4624	1.16219
AC195174.2_FG007	0	0	0	0	0	0	0	0	0	0	0	0
AC195207.2_FG002	0	0	0	0	0	0	0	0	0	0	0	0
AC195214.3_FG007	0	0	0	0	0	0	0	0	0	0	0	0
AC195220.3_FG003	0	0	0	0	0	0	0	0	0	0	0	0
AC195220.3_FG004	0	0	0	0	0	0	0	0	0	0	0	0
AC195220.3_FG007	0	0	0	0	0	0	0	0	0	0	0	0
AC195230.2_FG003	0	0	0	0	0	0	0	0	0	0	0	0
AC195235.3_FG003	0	0	0	0	0	0	0	0	0	0	0	0
AC195240.4_FG002	0	0	0	0	0	0	0	0	0	0	0	0
AC195244.3_FG008	0	0	0	0	0	0	0	0	0	0	0	0
AC195253.3_FG002	0	0	0	0	0	0	0.6891	0	0	0	0	0
AC195260.2_FG007	0	0	0	0	0	0	0	0	0	0	0	0
AC195307.3_FG001	0	0	0	0	0	0	0	0	0	0	0	0
AC195320.3_FG003	0.191521	0.0454138	0	0.0831563	0.092153	0	0.0495542	0	0	0	0	0
AC195331.3_FG008	209285	463859	491522	7.60642e-16	1.74419e-31	627286	7.92714e-97	1.50855e-18	1.08568e-22	397918	1.02623e-50	4.86308e-120
AC195340.3_FG001	1406.41	1518.5	1130.69	1026.67	1477.17	1444.63	1518.41	2167.52	2210.57	1647.19	2203.06	1959.93
AC195340.3_FG002	93.6146	80.7421	88.5192	83.0578	98.3936	100.207	101.792	117.268	94.6604	101.821	107.227	108.434
AC195340.3_FG004	2.29389	3.13937	4.02474	4.96879	2.45594	3.17124	2.04146	2.00279	1.43861	1.3617	2.09889	1.48504
AC195340.3_FG005	0	0	0	0	0	0	0	0	0	0	0	0
AC195342.3_FG002	0	0	0	0	0	0	0	0	0	0	0	0
AC195343.3_FG002	0	0	0	0	0	0	0	0	0	0	0	0
AC195347.4_FG004	18.2552	32.078	22.9332	20.7876	18.7356	23.987	39.6177	39.1473	28.7267	29.8053	28.5277	22.2136
AC195348.3_FG004	0	0	0	0	0	0	0	0	0	0	0	0
AC195351.3_FG001	0	0	0.3751	0.75635	0.134742	0.8417	0	0.127471	1.69024	6.67638	3.05518	0.55658
AC195351.3_FG003	0	0.171523	0.162732	1.2832	0.169197	0.482367	0.553946	0.489659	0.214698	1.4498	0.396271	0.366608
AC195367.3_FG001	0	0	0	0	0	0	0	0	0	0	0	0
AC195370.3_FG004	0	0	0	0	0	0	0	0	0	0	0	0
AC195378.3_FG001	0	0	0	0	0	0	0	0	0	0	0	0
AC195389.3_FG001	0	0	0.0985086	0	0	0	0.10933	0	0	0	0	0
AC195402.3_FG001	0	0	0	0	0	0	0	0	0	0	0	0
AC195458.3_FG001	0	0	0	0	0	0	0	0	0	0	0	0
AC195484.3_FG003	0	0	0.0758554	0.0341387	0.0378361	0	0.0858924	0.03801	0	0	0.0455052	0
AC195485.3_FG002	0	0.0741872	0	0	0.0735664	0.0769373	1.45369	0.580329	0.55002	0.787516	0.609681	0.867545
AC195536.3_FG006	0	0	0	0	0	0	0	0	0	0	0	0
AC195545.3_FG003	0	0	0	0	0	0	0	0	0	0	0	0
AC195580.2_FG010	0	0	0	0	0	0	0	0	0	0	0	0
AC195587.4_FG003	0	0.219895	0.214311	0.12702	0.0720118	0.272968	0	0.217055	0	0.352854	0.340248	0
AC195587.4_FG004	1.54649	3.8523	1.59195	1.39911	2.16254	2.33148	0.777132	0.990153	0.692411	0.968433	1.16703	1.01478
AC195596.3_FG002	0	0	0	0	0	0	0	0	0	0	0	0
AC195596.3_FG005	0	0	0	0	0	0	0	0	0	0	0	0
AC195608.3_FG005	0.193309	0.193081	0.370586	1.3047	0.619393	0.578087	0.43338	0.379733	0.248846	0.755992	2.77258	1.48189
AC195608.3_FG006	0	0	0	0	0	0	0	0	0	0	0	0
AC195685.3_FG001	0	0	0	0	0	0	9.5073	12.4369	8.74071	8.2799	11.1358	15.2055
AC195785.3_FG004	16.3591	18.8365	20.6848	19.8968	18.056	20.2677	13.8272	16.7126	14.9316	13.4335	16.3834	17.6048
AC195794.3_FG002	0	0	0	0	0	0	0	0	0	0	0	0
AC195796.3_FG001	0	0	0	0	0	0	0	0	0	0	0	0
AC195798.3_FG001	0	0	0.000385912	0.00270283	0	0	0	0	0	0	0.00309814	0
AC195806.3_FG001	3.02326	1.28359	2.56972	2.30921	2.29131	1.55322	2.21679	3.01158	2.94958	3.24575	3.23961	5.17241
AC195807.3_FG004	2.81624e-49	0	0	2.46443e-27	4.12928e-43	1.7671e-193	1.291e-142	1.06575e-24	8.65439e-62	0	6.60354e-48	3.29493e-59
AC195825.3_FG001	0	0	0	0	0	0	0	0	0	0	0	0
AC195826.2_FG006	0	0	0	0	0	0	0	0	0	0	0	0
AC195860.3_FG002	0.19626	0	0.0940963	0	0	0.0498909	1.42264	2.37468	1.64741	1.32702	2.22307	2.22871
AC195860.3_FG005	3.62795	0	1.63875	4.34111	0	0	1.77722	1.67573	0	1.47694	2.05441	0
AC195860.3_FG006	7.47236	8.79006	9.22872	10.2465	9.85251	11.0845	9.07422	6.17552	9.16942	7.05248	7.48543	6.94452
AC195864.3_FG017	0.0609302	0.300245	0.352834	0.265417	0.46148	0.410562	0.80863	0.481	0.843372	0.533002	0.862489	0.214632
AC195864.3_FG020	0	0	0	0	0	0	0	0	0	0	0	0
AC195874.2_FG002	54.617	32.8487	44.9159	45.0411	45.6897	52.2167	65.4723	66.2676	55.9583	75.9779	75.5272	65.0421
AC195914.2_FG002	0	0	0	0	0	0	0	0	0	0	0	0
AC195914.2_FG003	0.0780935	0	0.220411	0.789554	0.316875	0.788008	0	0	0	0.141212	0	0
AC195920.3_FG006	0	0	0	0	0	0	0	0	0	0	0	0
AC195946.3_FG003	0	0	0	0	0	0	0	0	0	0	0	0
AC195954.3_FG001	1.29267	3.00136	0.825785	0.724332	0.542648	0.483338	0	0	0	0	0	0
AC195957.3_FG003	5.22257	0	0	0	0	0	7.9545	13.8605	5.25999	1.5651	9.10232	5.83682
AC195959.2_FG004	0	0	0	0	0	0	0	0	0	0	0	0
AC195980.2_FG004	0.0444728	0.0770014	0	0.155529	0	0.042101	2.95404	0.076242	0.111088	0.471884	0.0508695	0.0825636
AC195989.3_FG004	0	0	0	0	0	0	0	0	0	0	0	0
AC195995.3_FG006	0	0	0	0	0	0	0	0	0	0	0	0
AC195995.3_FG008	0	0	0	0	0	0	0	0	0	0	0	0
AC195999.3_FG005	0	0.0544115	0.30986	0.0915117	0	0.159928	0	0.10081	0.0654047	0.197028	0	0.0582613
AC196002.2_FG002	0	0	0	0	0	0	5.58671	5.02408	3.96844	3.52811	0.337567	0.946566
AC196008.1_FG001	0	0	0	0	0	0	0	0	0	0	0	0
AC196008.1_FG004	0	0	0	0	0	0	0	0	0	0	0	0
AC196009.2_FG008	0	0	0	0	0	0	0	0	0	0	0	0
AC196018.3_FG003	0	0	0	0	0	0	0	0	0	0	0	0
AC196019.3_FG001	0	0	0	0	0	0	0	0	0	0	0	0
AC196025.3_FG001	0	0	0	0	0	0	0	0	0	0	0	0
AC196025.3_FG002	0	0	0	0	0	0	0	0	0	0	0	0
AC196025.3_FG008	0	0	0	0	0	0	0	0	0	0	0	0
AC196025.3_FG009	0	0	0	0	0	0	0	0	0	0	0	0
AC196025.3_FG010	0	0	0	0	0	0	0	0	0	0	0	0
AC196025.3_FG011	0	0	0	0	0	0	0	0	0	0	0	0
AC196025.3_FG012	0	0	0	0	0	0	0	0	0	0	0	0
AC196025.3_FG013	0	0	0	0	0	0	0	0	0	0	0	0
AC196025.3_FG015	0	0	0	0	0	0	0	0.162228	0	0.159452	0	0.185061
AC196035.3_FG002	0	0	0	0	0	0	0	0	0	0	0	0
AC196043.3_FG005	0.366136	1.08573	2.08104	3.37721	2.21342	2.80809	1.21558	1.42242	1.41675	1.4148	3.96369	1.56445
AC196048.2_FG001	0	0	0	0	0	0	0	0	0	0	0	0
AC196059.3_FG003	6.37067	7.4965	5.47537	6.46297	6.12896	7.10069	3.90151	7.51355	6.7101	6.01835	10.1668	6.89779
AC196065.3_FG001	0	0	0	0.331227	0	0	0	0	0	0	0	0
AC196066.3_FG003	11.8293	11.0863	9.82543	9.09449	9.23245	12.1737	10.6783	14.9663	12.0833	11.5739	12.7063	16.7114
AC196082.3_FG001	0	0	0	0	0	0	0	0	0	0	0	0
AC196090.3_FG006	13.2965	8.8013	2.18144	4.0863	10.1151	9.2448	8.1166	11.827	5.02726	4.19955	8.66992	6.75971
AC196096.3_FG005	0	0	0	0	0	0	0	0	0	0	0	0
AC196105.3_FG002	0	0	0	0	0	0	0	0	0	0	0	0
AC196106.2_FG001	0	0	0	0	0	0	0	0	0	0	0	0
AC196110.4_FG004	0	0	0	0	0	0	0	0	0	0	0	0
AC196123.3_FG001	0	0	0	0	0	0	0	0	0	0	0	0
AC196130.3_FG002	0	0	0	0	0	0	0	0	0	0	0	0
AC196135.3_FG006	0	0	0	0	0	0	0	0	0	0	0	0
AC196143.2_FG003	0	0	0	0	0	0	0	0	0	0	0	0
AC196154.3_FG014	0	0	0	0	0	0	0	0	0	0	0	0
AC196154.3_FG018	0	0	0	0	0	0	0	0	0.1114	0	0	0
AC196156.3_FG003	79.0701	55.4818	49.9569	42.8052	48.6471	75.2231	291539	63003	0.000208413	5.3583e-22	0.0123001	331256
AC196158.3_FG002	0	0.441474	0.0828036	0.0724407	0.690161	0.403686	0.0923488	0	0	0.161338	0.0995792	0
AC196161.3_FG002	0	0	0	0	0	0	1.08388	0.248211	0.647296	0	0	0
AC196161.3_FG004	0	0	0	0	0	0	0	0	0	0	0	0
AC196170.2_FG003	0	0	0	0	0	0	0	0	0	0	0	0
AC196171.6_FG002	0	0	0.122211	0.106448	0	0.242272	0	0	0	0.119483	0	0
AC196202.3_FG007	0	0	0	0	0	0	0	0	0	0	0	0
AC196206.3_FG007	0	0	0	0	0	0	0	0	0	0	0	0
AC196212.3_FG001	0	0	0	0	0	0	0	0	0	0	0	0
AC196213.3_FG001	0	0	0	0	0	0	0	0	0	0	0	0
AC196259.2_FG010	0	0	0	0	0	0	2.76216	1.79392	1.39242	1.00557	0.428786	1.16826
AC196262.4_FG006	0	0	0	0	0	0	0	0	0	0	0	0
AC196278.2_FG003	6.30669	1.67616	3.2621	3.23091	4.89921	5.13394	2.77434	2.01651	2.6874	2.23857	3.5624	2.69602
AC196278.2_FG005	0	0	0	0.121091	0	0	0	0	0	0	0	0
AC196290.3_FG007	0.382012	0.418999	0.869354	0.70907	0.467794	0.673807	0.103405	0.322975	0.583397	0.0916292	0.164707	0.388681
AC196394.3_FG002	0	0	0	0	0	0	0	0.316274	0	0.905896	0.776392	0
AC196395.3_FG001	0	0	0	0	0	0	0	0	0	0	0	0
AC196412.3_FG001	0	0	0	0	0	0	0	0	0	0	0	0
AC196417.3_FG008	0	0	0	0	0	0	0	0	0	0	0	0
AC196420.4_FG002	0	0	0	0	0	0	0	0	0	0	0	0
AC196426.3_FG007	21.6478	23.1147	29.7641	30.5998	23.0994	26.2275	24.8598	27.883	25.9906	23.8177	27.0337	30.002
AC196431.2_FG001	0	0	0	0	0	0	0	0	0	0	0	0
AC196432.3_FG007	0	0	0	0	0	0	0	0	0	0	0	0
AC196436.3_FG002	0	0	0	0	0	0	0	0	0	0	0	0
AC196437.3_FG001	0	0	0	0	0	0	0	0	0	0	0	0
AC196439.3_FG002	0	0	0	0	0	0	0	0	0	0	0	0
AC196465.3_FG002	1.18931	2.12222	2.85249	2.91265	2.71494	1.04056	2.09145	1.52245	1.69442	1.8341	0.461108	2.22329
AC196465.3_FG006	6.30575	11.5224	7.78046	9.04824	8.24699	9.83994	7.05287	10.6471	7.25551	7.23061	7.6316	9.8266
AC196470.3_FG007	0	0	0	0	0	0.767057	0	0	0	0	0	0
AC196475.3_FG004	476.46	446.712	593.797	482.178	536.796	593.832	998.579	1103.57	992.157	1092.32	1173.9	1011.8
AC196475.3_FG005	46.5269	30.7888	33.0834	32.6016	30.9458	31.5261	38.2118	28.2818	30.3676	31.9103	29.7796	29.5271
AC196488.3_FG007	0	0	0	0	0	0	0	0	0	0	0	0
AC196489.3_FG002	3.08276	2.99475	2.37358	3.18085	3.64252	3.75703	2.42712	1.06895	1.68879	1.75233	0.446577	1.90279
AC196502.3_FG003	0	0	0	0	0	0	0	0	0	0	0	0.217168
AC196575.3_FG007	0	0	0	0.137461	0	0	0	0	0	0	0	0
AC196637.2_FG002	0	0.0828178	0	0.139372	0.245867	0	0	0.164569	0	0	0	0
AC196642.4_FG003	0	0	0	0	0	0	0	0	0	0	0	0
AC196708.3_FG006	0.566681	0.555528	0.531662	0.943549	0	1.31847	0	1.69531	0	0	1.40463	0
AC196709.3_FG001	0	0	0	0	0	0	0	0	0	0	0	0
AC196710.3_FG013	0	0	0	0	0	0	0	0	0	0	0	0
AC196714.3_FG004	0	0	0	0	0	0	0	0	0	0	0	0
AC196719.3_FG002	3.48949	8.40656	2.43722	6.42868	5.20244	7.88483	0	7.59038	1.11128	2.37125	7.43982	3.60922
AC196726.2_FG001	28.3246	12.3272	8.52755	7.21394	47.4598	50.7174	61.2836	56.8291	122.971	109.442	101.878	76.0012
AC196728.3_FG003	0	0	0	0	0	0	0	0	0	0	0	0
AC196779.3_FG003	9.00871	11.6488	7.18742	10.2352	11.404	9.18611	13.1227	13.6366	13.8916	16.8209	15.2024	8.52632
AC196780.4_FG003	0	0	0	2.41984	0	10.4638	0	0	0	0	0	0
AC196789.3_FG001	0	0	0	0	0	0	0	0	0	0	0	0
AC196795.4_FG009	0	0	0	0	0	0	0	0	0	0	0	0
AC196954.2_FG012	0	0	0	0	0	0	20.3038	16.2855	12.2132	11.7174	13.9641	15.2196
AC196956.3_FG003	0	0.0823056	0	0	0	0	0	0	0	0	0	0
AC196957.3_FG005	0	0	0	0	0	0	0	0	0	0	0	0
AC196961.2_FG003	41.6189	9.3801	9.32666	15.1422	24.9657	14.8014	11.287	2.63668	5.27486	5.53396	4.7569	1.29183
AC196961.2_FG004	0	0	0	0	0	0	0	0	0	0	0	0
AC196972.3_FG009	0	0	0	0	0	0	0	0	0	0	0	0
AC196974.3_FG008	0	0	0	0	0	0	0	0	0	0	0	0
AC196978.5_FG002	0.599383	0.418979	0.404943	0.175138	0.409229	0	0.692631	0.416889	0.276908	0.405096	0.49155	0
AC196978.5_FG007	0	0	0	0	0	0	0.734257	1.13451	0.414419	1.53478	0.379916	0.80249
AC196984.3_FG001	0	0.186643	0.353714	0.31122	0.394173	0	0	0	0	0	0	0
AC197013.3_FG003	66.8339	98.5169	113.293	115.639	76.4137	89.7973	108.349	131.099	104.802	100.129	105.626	107.189
AC197021.3_FG004	0	0	0	0	0	0	0	0	0	0	0	0
AC197029.3_FG001	0	0	0	0	0	0	0	0	0	0	0	0
AC197029.3_FG003	1.0134	0.835259	1.06608	0.541218	0.760715	0.530669	0.344034	0.513598	0.704386	0.401907	0.350468	0.854356
AC197038.3_FG001	0	0	0	0	0	0	0	0	0	0	0	0
AC197041.3_FG001	0	0	0	0	0	0	0	0	0	0	0	0
AC197047.3_FG001	0	0	0	0	0	0	3.18533	2.31904	4.06294	3.0113	2.17189	3.04377
AC197054.3_FG002	0	0	0	0	0	0	0	0	0	0	0	0
AC197055.3_FG003	0	0	0	0	0	0	0	0	0	0	0	0
AC197056.3_FG002	0	0	0	0	0	0	0	0	0	0	0	0.410261
AC197056.3_FG005	5.97002	7.05648	3.54412	4.10959	5.29419	4.8173	9.17866	7.54087	6.3535	5.26061	6.53741	5.70282
AC197082.3_FG004	0	0	0	0	0	0	0	0	0	0	0	0
AC197082.3_FG005	0	0	0	0	0	0	0	0	0	0	0	0
AC197109.3_FG004	0	0	0	0	0	0	0	0	0	0	0	0
AC197118.3_FG005	19.1858	18.3549	22.3268	22.6015	19.451	17.871	19.4659	19.1236	21.0045	18.8807	17.5245	21.0333
AC197122.3_FG003	8.59476	9.72829	7.95192	9.62276	8.73697	11.2556	10.7639	11.7063	11.2153	10.3663	9.43008	10.9909
AC197124.3_FG002	0	0	0	0	0	0	0	0	0	0	0	0
AC197124.3_FG004	0	0	0	0	0	0	0	0	0	0	0	0
AC197140.2_FG001	0	0	0	0	0	0	0	0	0	0	0	0
AC197143.3_FG007	0.518469	0.35439	10.4249	22.8113	12.4642	8.89644	0	0	18.7158	13.5378	6.14485	1.33229
AC197143.3_FG010	0	0	0	0	0	0	0.548234	0	0	0.470471	0.620583	0
AC197145.4_FG001	0	0	0	0	0	0	0	0	0	0	0	0
AC197146.3_FG001	2.3817	0.689748	0.505798	0.540071	1.73729	0.965759	1.23331	0.390347	0.439055	1.01813	0.516743	0.939768
AC197146.3_FG002	0.760269	0.400961	1.80407	1.00797	1.54638	1.65184	0.141307	0	0	0.375049	0	0.140717
AC197150.3_FG003	0	0	0.0267085	0.241959	0.129962	0.179181	0.0302122	0	0.105436	0.299531	0	0.0950513
AC197164.4_FG002	0	0	0.0901442	0	0	0	0	0	0	0	0	0
AC197230.3_FG001	0	0	0	0	0	0	0	0	0	0	0	0
AC197242.3_FG001	0	0	0	0	0	0	0	0	0	0	0	0
AC197246.3_FG001	14.4563	9.34192	24.4984	22.1951	20.0025	19.4096	11.4028	9.62214	27.9519	24.2559	16.6151	14.8229
AC197246.3_FG003	79.1404	61.8265	67.0133	67.8264	66.3727	62.3443	78.7197	47.3222	68.4877	52.3199	46.7903	55.5614
AC197265.3_FG005	0.405192	0.397049	0	1.02998	0	1.83471	0	0	0	0	0	0
AC197267.3_FG001	0	0	0	0	0	0	0	0	0	0	0	0
AC197274.4_FG010	19.2215	17.435	13.4882	8.82177	22.8874	14.0412	9.86185	8.70462	6.17936	10.2238	15.5891	18.7653
AC197340.3_FG003	0	0	0	0	0	0	0	1506.6	0	1040.66	1534.93	0
AC197340.3_FG004	0	0	0	0	0	0	0	0	0	0	0	0
AC197347.3_FG003	0	0	0	0	0	0	0	0	0	0	0	0
AC197355.3_FG001	0	0	100.745	29.0391	0	220.447	573	465.819	565.561	177.137	224.868	580.037
AC197373.4_FG005	0	0	0	0	0	0	0	0	0	0	0	0
AC197376.3_FG001	0	0	0	0	0	0	0	0	0	0	0	0
AC197377.3_FG001	0.399788	0	0.19517	0.171347	0	0	0	8.42889	2.13783	1.77675	2.19732	0.913249
AC197377.3_FG004	0	0	0	0	0	0	0	0	0	0	0	0
AC197387.3_FG004	17.177	13.3374	26.2314	21.8575	22.9343	31.4581	43.8878	82.3196	40.8998	53.0066	94.6084	73.5089
AC197427.3_FG003	0	0	0	0	0	0	0	0	0	0	0	0
AC197432.4_FG001	0.378515	2.55757	2.83368	1.84339	0.386977	1.71627	0.796669	0	0	0	0	0
AC197477.3_FG002	0	0	0	0	0	0	0	0	0	0	0	0
AC197526.3_FG003	0	0	0	0	0	0	0	0	0	0	0	0
AC197541.3_FG009	0	0	0	0	0	0	0	0	0	0	0	0
AC197544.3_FG002	0	0	0	0	0	0	0	0	0	0	0	0
AC197545.3_FG002	7.89433	6.70026	7.7513	7.02492	7.36524	7.04639	8.0647	6.44702	6.28653	6.224	6.61367	6.79848
AC197555.3_FG008	42.2664	53.8525	36.7699	39.8858	36.8938	28.3132	72.045	79.3798	55.2113	48.3788	55.9035	49.7797
AC197575.3_FG008	0	0	0	0	0	0	0.51962	37.3729	10.6658	2.75964	3.97027	5.05973
AC197577.2_FG002	0	0	0	0	0	0	0	0	0	0	0	0
AC197578.4_FG001	2.80983	2.99456	2.52786	2.83705	2.74159	2.18676	3.19274	2.61549	3.37773	2.83951	3.15039	2.47215
AC197583.2_FG003	0	0	0	0	0	0	0	0	0	0	0	0
AC197595.3_FG001	0	0	0	0	0	0	0	0	0	0	0	0
AC197672.3_FG002	20.185	14.2365	10.8106	11.6611	17.2472	16.1433	14.6458	16.6673	16.7586	14.0309	15.1685	20.5709
AC197697.3_FG001	0	0	0	0	0	0	0	0	0	0	0	0
AC197699.3_FG002	0.0420841	0.0398629	0	0.035933	0	0	0	0	0	0.0384349	0	0.0961725
AC197699.3_FG003	2.93099	2.02161	2.95499	3.0565	3.27986	3.62375	3.06252	3.41717	3.14432	4.48217	2.88678	3.79398
AC197699.3_FG005	0	0	0	0	0	0	0	0	0	0	0	0
AC197699.3_FG006	0	0	0	0	0	0	0	0	0	0	0	0
AC197699.3_FG008	0	0	0	0	0	0	0	0	0	0	0	0
AC197699.3_FG009	0	0	0	0	0	0	0	0	0	0	0	0
AC197699.3_FG010	0	0	0	0	0	0	0	0	0	0	0	0
AC197705.4_FG001	0.418315	0.0637202	0.0617212	0.31767	0.0595577	0.104009	1.7711	0.060739	0	0.0590892	0	0
AC197705.4_FG003	0.60232	9.75959	2.37149	1.56494	1.7001	2.15235	363.455	170.466	46.6079	52.007	22.5654	18.373
AC197705.4_FG004	0	0	0	0	0	0	0	0	0	0	0	0.333353
AC197705.4_FG006	13.4181	14.9301	11.9927	11.3405	11.8658	12.6693	13.0028	13.1518	12.1062	11.9532	8.28754	9.78777
AC197705.4_FG007	45.0331	45.9637	32.1467	34.3351	49.4242	49.6669	31.7226	34.2611	31.9812	30.9254	32.0249	39.4349
AC197705.4_FG008	0.637393	0.0969147	0.281463	0.240829	0.186214	0.0814829	0	0.288486	0.130487	0.0930114	0	0
AC197705.4_FG011	3.83089	3.02695	1.94735	1.79835	2.67347	2.1625	2.57955	3.4783	2.55753	1.91868	2.82076	3.32319
AC197714.3_FG004	5.66661	3.55021	0.874984	6.29264	5.73176	5.87237e-17	3.6536	4.17714	2.1725	4.82773	3.18323	1.0034
AC197717.3_FG002	18.6039	17.8619	14.9684	15.1164	19.8788	20.6607	37.2025	16.5036	27.5611	40.0824	15.2612	18.144
AC197718.3_FG002	0	0	0	0	0	0	0	0	0	0	0	0
AC197738.3_FG007	0	0	0	0	0	0	0	0	0	0	0	0
AC197757.3_FG002	0	0	0	0	0	0	0	0	0	0	0	0
AC197757.3_FG003	0	0	0	0	0	0	0	0	0	0	0	0
AC197758.3_FG004	0.106817	0	0.107549	0.18724	0	0.101283	0	0	0	0	0	0
AC197764.4_FG003	0	0	3.85154	4.92778	1.55625	0.734179	0	0.248599	1.63002	1.955	1.49563	0.276922
AC197770.3_FG002	0	0	0	0	0	0.296526	0.2921	0	0.341094	0	0	0
AC197771.3_FG001	7.3555	4.99394	11.8023	7.42287	7.23751	7.82151	0.289867	0.130082	0.170804	0.259619	922745	0.298104
AC197783.3_FG005	0	0	0	0	0	0	0	0	0	0	0	0
AC197835.3_FG001	0	0	0	0	0	0	0	0	0	0	0	0
AC197837.3_FG003	0	0	0	0	0	0	0	0	0	0	0	0
AC197901.3_FG003	0	0	0	0	0	0	0	0	0	0	0	0
AC197903.4_FG001	0	0	0	0	0	0	0	0	0	0	0	0
AC197909.3_FG002	0	0	0	0	0	0	0	0	0	0	0	0
AC198019.2_FG004	0	0	0	0.56864	0	0	0	0	0	0	0	0
AC198025.3_FG001	0	0	0.251762	0.222618	0.295035	0.263937	0.297672	0	0.34744	0	0	0.28561
AC198081.2_FG001	0	0	0	0	0	0	0	0	0	0	0	0
AC198081.2_FG005	0	0	0	0	0	0	0	0	0	0	0	0
AC198122.3_FG002	0	0	0	0	0	0	0	0	0	0	0	0
AC198169.4_FG004	10.8017	10.8042	9.95483	9.94359	11.0226	13.9555	12.4296	14.2363	16.854	13.0875	13.5473	13.7718
AC198174.4_FG001	0	0.0470971	0.0455354	0.0844604	0	0	0.0506796	0.135554	0.22779	0.273478	0.328818	0.223908
AC198179.4_FG001	0	0	0	0	0	0	0	0.0796159	0.107136	0	0	0.172676
AC198179.4_FG002	0	0	0	0	0	0	0	0	0	0	0	0
AC198206.5_FG001	13.2406	9.01633	13.2602	14.1287	13.5846	13.6183	12.6632	9.8963	9.03516	9.41002	10.4964	9.45744
AC198208.3_FG002	0	0	0	0	0	0	0	0	0	0	0	0
AC198223.3_FG001	0	0	0	0	0	0	0	0	0	0	0	0
AC198229.4_FG002	0	0	0	0	0	0	0	0	0	0	0	0
AC198230.4_FG003	0	0	0	0	0	0	0	0	0	0	0	0
AC198291.3_FG001	0	0	0.231872	0	0	0	0	0	0	0	0	0
AC198324.3_FG003	0	0	0	0	0	0	0	0	0	0	0	0
AC198352.4_FG005	0	0	0	0	0	0	0	0.336623	0	0	0	0
AC198353.5_FG001	0	0	0	0	0	0	0	0	0	0	0	0
AC198353.5_FG004	4.52399	3.72747	4.58408	3.26394	4.88665	4.35286	4.09106	5.53542	4.80563	4.30459	6.43493	5.05384
AC198357.3_FG002	0	0	0	0	0	0	0	0	0	0	0	0
AC198361.3_FG004	19.8892	18.9428	30.0325	29.6918	26.0329	25.4886	22.2625	23.3778	29.3579	27.7422	29.725	24.0254
AC198366.3_FG004	0.169474	0	0.0865385	0.219992	0.0835377	0	0	0	0	0.522266	0.206122	0.0949722
AC198371.3_FG003	0	0	0	0	0	0	0	0	0	0	0	0
AC198371.3_FG011	0	0	0	0	0	0	0	0	0	0	0	0
AC198379.3_FG006	0	0	0	0	0	0	0	0	0	0	0	0
AC198380.3_FG001	0	0	0	0	0	0	1.81716	1.81882	1.38516	1.95449	0.907973	1.38169
AC198382.3_FG001	0	0	0	0	0	0.185672	0	0	0	0	0	0
AC198386.3_FG001	0	0.356875	0.341016	0	0	0	0	0	0	0.338369	0	0
AC198393.3_FG001	0	0	0	0	0	0	0	0	0	0	0	0
AC198398.3_FG003	0	0	0	0	0	0	0	0	0	0	0	0
AC198403.3_FG001	0	0.213523	0	0	0.426515	0	0	0	0	0	0	0
AC198414.2_FG001	0	0	0	0	0	0	0	0	0	0	0	0
AC198418.3_FG005	6.11915	5.52354	6.33948	4.85278	5.3744	6.55403	2.24098	4.84983	7.40005	6.19969	10.8666	7.15979
AC198421.3_FG003	0	0.209912	0.403934	0	0.219409	0	0	0	0	0	0	0
AC198479.3_FG007	0	0	0	0	0	0	0	0	0	0	0	0
AC198481.3_FG004	18.9892	20.6332	18.4899	18.494	19.8648	22.5385	19.9899	27.9948	24.7766	20.2045	23.3748	27.1445
AC198490.3_FG003	0.927949	1.37339	0.761084	0.857694	0.864932	0.786946	1.65162	1.3199	1.32995	1.11872	1.34493	1.07948
AC198494.3_FG002	0	0	0	0	0	0	0	0	0	0	0	0
AC198506.3_FG001	0	0	0	0	0	0	0	0	0	0	0	0
AC198509.3_FG004	0	0	0	0	0	0	0	0	0	0	0	0
AC198509.3_FG005	0	0	0	0	0	0	0	0	0	0	0	0
AC198510.5_FG002	0	0	0	0	0	0	0	0	0	0	0	0
AC198515.3_FG011	0	0	0	0	0.0456042	0	0	0	0	0	0	0
AC198518.3_FG002	0.219361	1.59652	1.81066	2.37617	0.68318	0.855839	0.762781	0.471638	0.609315	0.444035	1.09635	0.516183
AC198518.3_FG003	20.7856	22.5263	18.1453	18.2357	23.1581	20.6226	23.3604	25.5294	20.6753	23.0701	22.4788	22.5103
AC198518.3_FG005	0	0	0	0	0	0	3.28996	2.41178	3.87217	5.59927	1.80203	5.49622
AC198597.4_FG001	0	0	0	0	0	0	0	0	0	0	0	0
AC198605.3_FG005	0	0	0	0	0	0	0	0	0	0	0	0
AC198691.3_FG005	0	0	0	0	0	0	0	0	0	0	0	0
AC198699.3_FG004	0	0	0	0.0448075	0	0	0	0	0	0	0	0
AC198700.2_FG004	0	0	0.147068	0	0	0	0	0	0	0.439545	0.175864	0.335901
AC198721.3_FG002	0	0	0	0	0	0	0	0	0	0	0	0
AC198723.4_FG002	0	0.117855	0	0	0.249453	0	0	0	0	0	0	0
AC198723.4_FG003	0	0	0	0	0	0	0	0	0	0	0	0
AC198725.4_FG004	1.05227	0.103293	0.299656	0.253898	0.100942	0.257566	1.12744	1.42444	0.550017	0.771754	1.39599	1.62163
AC198725.4_FG007	6.39711	5.62639	4.5138	5.0764	5.95663	5.41337	10.2159	9.30052	7.42901	9.03468	8.37263	8.66953
AC198725.4_FG009	0.53383	0	2.96726	3.78748	0.827243	2.23958	0	0	0	0.102315	0.246671	0.237143
AC198743.3_FG008	0	0	0	0	0	0	0	0	0	0	0	0
AC198744.3_FG004	0	0	0	0	0	0	0	0	0	0	0	0
AC198752.4_FG004	0	0	0	0	0	0	0	0	0	0	0	0
AC198766.3_FG005	0	0	0	0	0	0	0	0	0	0	0	0
AC198773.3_FG003	0	0	0	0	0	0	0	0	0	0	0	0
AC198781.3_FG002	0	0	0	0	0	0	0	0	0	0	0	0
AC198787.3_FG001	0	0	0	0	0	0	0	0	0	0	0	0
AC198787.3_FG004	0	0	0	0	0	0	0	0	0	0	0	0
AC198787.3_FG009	0	0	0	0	0	0	0	0	0	0	0	0
AC198871.3_FG002	0	0.102046	0.10021	0.0301602	0.0328245	0.0334321	0.0372979	0.0333183	0	0	0.157774	0.0396938
AC198901.4_FG004	0	0	0	0	0	0	0	0	0	0	0	0
AC198923.4_FG002	35.4079	24.9112	11.7214	12.093	26.3118	18.8206	7.50753	8.99949	8.00185	6.91509	9.46874	9.94262
AC198937.4_FG003	1.40266	1.10406	6.08353	7.92	3.80075	3.16858	2.82787	4.251	4.49732	6.95653	5.48487	4.86265
AC198937.4_FG005	0	0	0	0	0	0	0	0	0	0	0	0
AC198940.4_FG008	0	0	0	0	0	0	0	0	0	0	0	0
AC198979.4_FG009	0	0	0	0	0	0	0	0	0	0	0	0
AC198981.4_FG001	0	0	0	0	0	0	0	0	0	0	0	0
AC198982.3_FG006	7.19091	6.99445	7.35222	9.91006	12.707	11.6482	7.38671	5.32433	7.78701	6.69891	6.97492	5.18117
AC198993.3_FG004	0	0	0	0	0	0	0	0	0	0	0	0
AC198995.3_FG003	0	0	0	0	0	0	0	0	0	0	0	0
AC199001.3_FG005	30.0148	28.8127	33.2734	34.5254	29.8566	28.5795	44.0202	22.735	50.6883	57.6699	22.0031	24.6611
AC199005.2_FG003	0	0	0	0	0	0	0	0	0	0	0	0
AC199039.3_FG003	0	0	0.0678449	0	0	0	0	0	0	0.200955	0.162691	0.237122
AC199043.2_FG002	0	0	0	0	0	0	0	0	0	0	0	0
AC199054.3_FG003	0.845453	1.3557	1.00533	1.09517	1.01932	0.774264	0	0	0	0	0	0
AC199054.3_FG007	0	0	0	0.786575	0	0	0	0	0	0	0	0
AC199058.2_FG001	4.57697e-18	124519	0.456326	301816	157633	0.808738	0.593911	0.550874	0.708201	0	0	173472
AC199067.2_FG004	7.45321	6.96439	6.2842	5.82396	7.70946	6.58527	5.77969	7.90949	5.5575	3.96367	6.13875	5.42811
AC199068.2_FG017	15.7321	28.8784	21.7865	23.3269	22.7603	21.723	2.71526	2.07126	2.50593	1.50481	2.8399	2.69533
AC199175.2_FG003	0	0	0	0	0	0	0.111159	0.100473	0	0	0	0
AC199175.2_FG006	0	0	0	0	0	0	0	0	0	0	0	0
AC199182.3_FG003	0	0	0	0	0	0	0	0	0	0	0	0
AC199183.3_FG001	0	0	0	0	0	0	0	0	0	0	0	0
AC199194.3_FG002	0	0	0	0	0	0	0	0	0	0	0	0
AC199198.3_FG002	0	0	0	0	0	0	0	0	0	0	0	0
AC199198.3_FG003	0	0	0	0	0	0	0	0	0	0	0	0
AC199204.3_FG002	0	0	0	0	0	0	0	0	0	0	0	0
AC199217.3_FG004	0	0	0	0	0	0	0	0	0	0	0	0
AC199315.4_FG001	772927	10.4397	2.2708e-05	4.51551e-05	3.2423e-05	1.54279e-05	0.00269668	3.04898e-05	197474	4.57194e-05	0.00010355	5.78442
AC199315.4_FG002	0	0	0	0	0	0	0	0	0	0	0	0
AC199325.3_FG001	0	0	0	0	0	0	0	0	0	0	0	0
AC199325.3_FG005	0	0	0	0	0	0	0	0	0	0	0	0
AC199335.3_FG002	0	0	0	0	0	0	0	0	0	0	0	0
AC199343.3_FG013	0	0	0	0.0790412	0	0	0	0	0	0	0.107102	0
AC199355.3_FG004	0	0	0	0	0	0	0	0	0	0	0	0
AC199363.4_FG003	5.95773	6.24605	6.6168	6.20879	6.33758	6.32175	5.69405	4.87293	7.40166	5.70215	6.42787	6.36113
AC199370.4_FG006	0	0	0	0	0	0	0	0	0	0	0	0
AC199379.4_FG001	0	0	0	0	0	0	0	0	0	0	0	0
AC199379.4_FG008	0	0	0	0	0	0	0	0	0	0	0	0
AC199382.3_FG005	0	0	0	0	0	0	0	0	0	0	0	0
AC199384.3_FG002	0.408782	0	0	0.346182	0.481947	0.459594	0.431927	0.391714	0	0.370231	0.481664	0.439328
AC199421.3_FG001	0	0	0	0	0	0	0	0	0	0	0	0
AC199439.4_FG005	0.118687	0.074898	0	0	0	0	0.0796841	0	0	0.0359143	0	0.0907081
AC199479.4_FG004	0	0	0	0	0	0	0	0	0	0	0	0
AC199481.3_FG001	0	0	0	0	0	0	0	0	0	0	0	0
AC199487.4_FG002	0	0	24.1174	7.69552e-17	7.97702e-26	13.2932	9.33452	38924	0	8.27497	0.000527142	7.3793e-05
AC199487.4_FG003	0	6.95487	7.18508	6.16697	20.9824	31.286	8.12009	7.70327	10.5949	12.4899	8.95182	24.227
AC199488.4_FG003	0	0	0	0	0	0	0	0	0	0	0	0
AC199488.4_FG004	0	0	0	0	0	0	0	0	0	0	0	0
AC199492.3_FG001	0	0	0	0	0	0	0	0	0	0	0	0
AC199517.4_FG001	0	0	0	0	0	0	0	0	0	0	0	0
AC199517.4_FG006	0	0	0	0	0	0	0	0	0	0	0	0
AC199524.3_FG002	0	0	0	0	0	0	0	0	0	0	0	0
AC199526.5_FG001	0	0	0	0	0	0	0	0	0	0	0	0
AC199526.5_FG002	0.000175685	0.0085127	0.000174078	0.000149001	0.000178676	0.000139222	0.000126617	6.83541e-05	0.000120339	8.16959e-05	5.01141e-05	5.53703e-05
AC199526.5_FG003	4.09362	2.43621	3.17821	3.27848	4.54771	4.5732	4.04504	4.80913	6.99785	5.6097	8.2358	6.80942
AC199541.4_FG001	36.0527	31.5589	53.4147	67.5716	42.4633	37.0477	44.4619	49.2996	55.8534	53.6245	44.8002	41.5345
AC199541.4_FG004	0.757964	1.05842	1.98708	2.08905	2.24812	1.54672	0	0.0862914	0	0.586867	0.0998644	0
AC199541.4_FG007	6.63212	5.7507	8.50399	7.19245	5.88317	4.76232	8.9264	14.2642	11.5292	7.08479	12.2057	10.7595
AC199543.4_FG004	0	0	0	0	0	0	0	0	0	0	0	0
AC199554.2_FG003	0	0	0	0	0	0	0	0	0	0	0	0
AC199571.3_FG001	0	0	0	0	0	0	0.740266	0.546011	0.225184	0.253062	0.226376	0.395108
AC199571.3_FG003	0	0	0	0	0	0	0.840421	0.176285	0.216758	0.703739	0.22388	0.417982
AC199571.3_FG004	2.1062	3.72146	2.25236	2.4599	3.43364	1.29131	6.75147	3.75137	5.01158	3.88966	4.74512	6.02296
AC199572.3_FG005	0	0	0	0	0	0	0	0	0	0	0	0
AC199577.4_FG004	0	0	0	0	0	0	0	0	0	0	0	0
AC199624.4_FG007	0	0	0	0.0954795	0	0	0.368166	0.666398	0	0.319223	0.395454	0.510829
AC199632.4_FG007	0.235647	0	0.21947	0.101144	0.0558251	0	0.0597995	0	0	0	0	0.0659176
AC199638.4_FG001	0	0	0	0	0	0	0	0	0	0	0	0
AC199701.4_FG001	0	0	0	0	0	0	0	0	0	0	0	0
AC199703.3_FG003	0.330644	0.327531	1.2609	1.68727	0.764227	1.75707	0.366796	2.25525	0.420592	1.27561	0.395286	0.359387
AC199705.3_FG006	0	0	0	0	0	0	0	0	0	0	0	0
AC199705.3_FG008	5.56406	5.22901	2.9802	3.25616	3.475	4.18567	11.907	12.2266	6.33794	7.15611	7.15628	7.88551
AC199728.4_FG006	0	0	0	0	0	0	0	0	0	0	0	0
AC199765.4_FG008	163.696	80.5862	147.184	157.126	150.746	137.836	120.513	94.4667	72.1715	133.272	99.5477	115.978
AC199768.4_FG008	0	0	0.353703	0	0	0	0	0	0	0	0	0
AC199771.4_FG001	0	0	0	0	0	0	0	0	0	0	0	0
AC199777.3_FG001	0	0	0	0	0	0	0	0	0	0	0	0
AC199779.3_FG006	3.2378	2.64408	1.82943	3.5031	2.49639	1.77618	5.76923	6.83511	6.15791	8.05623	3.83375	4.80233
AC199782.5_FG001	16.4943	10.7643	9.84814	10.4337	12.0719	12.4702	14.7795	12.093	9.90276	12.1191	10.5815	12.7646
AC199782.5_FG002	18.5257	10.3354	9.0942	12.1506	17.1279	16.3557	17.2205	15.2632	13.5296	18.4592	12.4081	17.9842
AC199782.5_FG003	1.26834	2.0953	2.30033	3.64145	1.92172	1.98953	2.11039	0.768203	1.31656	1.9507	0.331591	0.923241
AC199790.4_FG013	0	0	0	0	0	0	0	0	0	0	0	0
AC199801.4_FG005	0	0	0	0	0	0	0	0	0	0	0	0
AC199810.3_FG003	0	0	0	0	0	0	0	0	0	0	0	0
AC199820.4_FG006	0	0	1.90893	1.36782	0	0	0	0	0	0	0	0
AC199826.4_FG003	0.909843	1.11777	1.58065	1.67534	1.34244	1.28276	0.914915	1.48168	2.33907	1.7422	1.10086	1.99137
AC199843.4_FG007	0.304345	0.0382644	0.0754658	0.0333782	0.146739	0.071033	0	0	0	0	0.0894363	0
AC199857.4_FG004	0	0	0	0	0	0	0	0	0	0	0	0
AC199873.4_FG002	0.655851	0	0.15735	0.279266	0.3547	0.65312	0	0	0	0	0	0
AC199875.3_FG002	0	0	0	0	0	0	0	0	0	0	0	0
AC199893.4_FG002	0	0	0	0.687647	0	0.196316	0	0	0	0	0	0
AC199908.4_FG002	0	0	0	0	0	0	0	0	0	0	0	0
AC199911.5_FG001	0	0	0.530771	0.154077	0	0	0	0	0.251635	0.367749	0.431014	0.202081
AC199918.4_FG003	0	0	0	0	0	0	0	0	0	0	0	0
AC199932.4_FG002	0	0	0	0	0	0	0	0	0	0	0	0
AC199956.4_FG003	0	0	0	0	0	0	0	0	0	0	0	0
AC199961.4_FG001	0.218106	0.3323	0.121594	0.149352	0.0805238	0.0858362	0.0893361	0	0.149476	0.0399298	0.145151	0
AC199961.4_FG004	0.22766	0.595333	0.314223	0.171733	0.0452319	0.263016	0.0389369	0.139403	0.0445861	0.0468858	0.0406472	0.040469
AC200038.4_FG011	0	0	0	0	0	0	0	0	0	0	0	0
AC200045.3_FG006	0.105058	0.317028	0.139111	0.277612	0.23715	0.164859	0.312298	0.347875	0.13488	0.034331	0.081491	0.282745
AC200047.3_FG004	0	0	0	0	0	0	0	0	0	0	0	0
AC200057.4_FG006	0	0	0	0	0	0	0	0	0	0	0	0
AC200057.4_FG007	5.22045	6.09108	7.0365	6.1376	6.0899	7.01864	5.26117	6.37592	5.68786	5.33529	5.63631	5.90322
AC200065.5_FG009	0	0	0	0	0	0	0	0	0	0	0	0
AC200069.4_FG002	0	0	0	0	0	0	0	0	0	0	0	0
AC200099.4_FG003	0	0	0	0	0	0	0	0	0	0	0	0
AC200099.4_FG006	0.466359	2.46287	0.962907	1.9601	1.41964	1.59531	0	0	0	0.23405	0	0.262528
AC200106.4_FG003	0	0	0	0	0	0	0	0	0	0	0	0
AC200112.4_FG007	0	0	0	0	0	0	0	0	0	0	0	0
AC200112.4_FG008	0	0	0	0	0	0	0	0	0	0	0	0
AC200117.3_FG004	0	0	0	0	0	0	0	0	0	0	0	0
AC200122.4_FG004	0	0.358246	1.36776	0.917025	0.453485	1.2465	1.20569	0	0.93755	0.361722	0	0
AC200124.3_FG005	0	0	0	0	0	0	0	0	0	0	0	0
AC200138.3_FG003	0	0	0	0	0	0	0	0	0	0	0	0
AC200143.3_FG003	0	0	0	0	0	0	0	0	0	0	0	0
AC200171.2_FG001	0	0	0	0	0	0	0	0	0	0	0	0
AC200178.2_FG002	0	0	0	0.236821	0	0.281944	0.954649	0.560874	1.10611	1.39351	0.692122	1.52789
AC200178.2_FG003	0	0.699025	0	0	0.803667	0.361541	0	0	0	0	0	0
AC200207.2_FG001	0	0	0	0	0	0	0	0	0	0	0	0
AC200209.1_FG001	3.88443	5.18449	4.38837	3.54144	4.63387	4.03597	7.27583	9.47181	8.18818	7.9244	9.14801	5.9371
AC200210.1_FG006	9.09068	6.78153	7.80538	9.20532	9.02624	8.64713	11.5801	10.1322	8.13789	9.42587	10.1919	11.1386
AC200215.3_FG002	0	0	0	0	0	0	0	0	0	0	0	0
AC200225.5_FG001	0	0	0	0	0	0	0	0	0	0	0	0
AC200228.4_FG001	0	0	0	0	0	0	0	0	0	0	0	0
AC200234.3_FG001	0	0	0	0	0	0	0	0	0	0	0	0
AC200234.3_FG006	0	0	0	0	0	0	0	0	0	0	0	0
AC200240.3_FG002	0	0	0	0	0	0	0	0	0	0	0	0
AC200256.3_FG003	0	0	0	0	0	0.227475	0	0	0	0	0	0
AC200287.4_FG006	0	0	0	0	0.0888984	0	0	0	0	0	0	0
AC200298.4_FG001	0	0	0	0	0.188442	0.519952	0.197173	0	0.469475	0	0.423798	0
AC200490.3_FG005	0	0	0	0	0	0	0	0	0	0	0	0
AC200495.3_FG001	0	0.195843	0.378987	0.333219	0.207383	0.385354	0	0.386171	0	0.187839	0	0
AC200497.4_FG015	0	0	0	0	0	0	0.997092	0.91405	0.230516	0.36438	1.36894	0.227743
AC200535.4_FG002	0	0	0	0	0	0	0	0	0	0	0	0
AC200540.3_FG002	0	0	0	0	0	0	0	0	0	0	0	0
AC200565.4_FG001	0	0.627727	0	0.276365	0	0.347501	0.335937	0	0.787854	0.5942	0	0.358789
AC200622.3_FG005	0	0	0	0	0	0	0.979078	0.773947	0.411152	0.219164	0.410103	0.565401
AC200627.3_FG005	0	0	0	0	0	0	0	0	0	0	0	0
AC200725.4_FG003	0	0	0	0	0.431973	0	0	0	0	0	0	0
AC200725.4_FG008	0	0	0	0	0	0	0	0	0	0	0	0
AC200739.5_FG001	0.0631534	0.329376	0.398933	1.05236	0.803018	0.36038	0.150627	1.24985	0.275986	0.200818	0.69751	0.629278
AC200753.3_FG003	2.28364	2.75785	0.841497	1.61278	1.86496	2.12107	1.08678	0.932174	0.519241	0.695431	0.952344	0.902314
AC200754.4_FG004	0.336316	0.320476	0.321726	0.29704	0.332461	0.173864	0.61851	0.550243	0.555735	0.220862	0.527934	0.268135
AC200876.4_FG002	0	0	0	0	0	0	0	0	0	0	0	0
AC200876.4_FG003	0	0	0	0	0.113491	0	0	0	0	0.217441	0	0
AC200881.4_FG002	0	0	0	0	0	0	0	0	0	0	0	0
AC200881.4_FG007	0	0	0	0	0	0	0	0	0	0	0	0
AC200884.4_FG002	0	0	0	0	0	0.296886	0	0	0	0	0	0
AC200887.4_FG002	0	0	0	0	0	0	0	0	0	0	0	0
AC200904.3_FG003	0	0	0	0	0	0	0	0	0	0	0	0
AC201740.3_FG003	0	0	0	0	0	0	0	0	0	0	0	0
AC201767.3_FG003	0	0	0.281635	1.00283	0.665707	0.943137	0	0	1.09174	0	1.03429	0
AC201769.3_FG002	10.6683	7.17656	2.884	11.1666	8.89511	18.2584	3.32698	15.8359	6.23815	13.2108	17.1109	6.32569
AC201791.3_FG005	0	0	0	0	0	0	0	0	0	0	0	0
AC201797.4_FG006	0	0	0	0	0	0	0	0	0	0	0	0
AC201798.4_FG005	0	0	0	0	0	0	0	0	0	0	0	0
AC201815.4_FG001	0.745639	0.88322	0.42202	1.02693	0.710493	0.72273	0.728178	1.18954	0.653595	0.902463	1.0901	0.835311
AC201828.3_FG002	0	0	0	0	0	0	0	0	0	0	0	0
AC201832.3_FG006	0	0	0	0	0	0	0	0	0	0	0	0
AC201888.3_FG013	0	0	0	0	0	0	0	0	0	0	0	0
AC201891.3_FG001	0	0	0	0	0	0	0	0	0	0	0	0
AC201898.4_FG004	0	0	0	0	0	0	0	0	0	0	0	0
AC201966.3_FG001	0	0	0	0	0	0	0	0	0	0	0	0
AC201969.4_FG005	0	0	0	0	0	0	0	0	0	0	0	0
AC201977.3_FG005	0	0	0	0	0.208049	0	0	0	0	0	0	0
AC201985.4_FG003	0	0	0	0	0	0	0	0	0	0	0	0
AC201986.3_FG002	0	0	0	0	0	0	0	0	0	0	0	0
AC201995.4_FG001	0	0	0	0	0	0	0	0	0	0	0	0
AC202000.4_FG006	0	0	0	0	0	0	0	0	0	0	0	0
AC202011.3_FG010	0.139474	0.131175	0.256359	0.354425	0	0.151912	0	0	0	0	0	0
AC202015.3_FG004	0	0	0	0	0	0	0	0	0	0	0	0
AC202040.4_FG002	0	0	0	0	0	0	0	0	0	0	0	0
AC202041.4_FG003	0	0	0	0	0	0	0	0	0	0	0	0
AC202069.3_FG002	0	0	0	0	0	0	0	0	0	0	0	0
AC202073.4_FG001	4.29681	2.49368	5.74712	5.75012	4.9494	4.60526	3.65009	0.150017	4.59685	2.26858	2.92574	5.18126
AC202076.3_FG009	0	0	0	0	0	0	0	0	0	0	0	0
AC202091.4_FG003	0	0	0	0	0	0	0	0	0	0	0	0
AC202092.2_FG003	0	0	0	0	0	0	0	0	0	0	0	0
AC202101.3_FG002	0	0	0	0	0	0	0	0	0	0	0	0
AC202107.3_FG001	3.64222	1.34725	2.64182	1.3059	2.6219	1.26433	7.42832	4.00588	4.18972	3.86779	5.50369	7.4894
AC202110.3_FG004	1.5804	1.86208	2.42776	2.06218	2.04749	1.45018	1.43445	2.52381e-47	0	0.304124	3.64414e-72	0.309503
AC202122.2_FG001	0	0	0	0	0	0	0	0	0	0	0	0
AC202129.3_FG001	0	0	0	0	0	0	0	0	0	0	0	0
AC202139.3_FG008	0	0	0	0	0	0	0.428283	0.253992	0.316244	0.784967	0.632921	0.48761
AC202144.5_FG001	0.276914	0.760773	0.787881	1.06045	0.410035	0.554022	0.13581	0.060003	0.0735064	0.062591	0	0.316923
AC202172.3_FG004	0	0	0	0	0	0	0	0	0	0	0	0
AC202178.3_FG002	0	0	0	0	0	0	0	0	0	0	0	0
AC202179.3_FG004	0	0	0	0	0	0	0	0	0	0	0	0
AC202179.3_FG005	0	0	0	0	0	0	0	0	0	0	0	0
AC202181.3_FG010	0.978279	4.27412	2.31575	2.16737	1.90215	1.57702	4.05773	3.97297	2.09864	1.92078	3.43902	1.18892
AC202185.4_FG004	21.8818	8.79045	5.91868	6.73643	9.76978	6.0512	9.24918	4.93214	3.08703	7.46315	3.91357	8.39701
AC202187.4_FG003	0	0	0	0	0	0	0	0	0	0	0	0
AC202384.4_FG009	0	0	0	0	0	0	0	0	0	0	0	0
AC202391.4_FG002	0	0.0613567	0	0	0.183812	0	0.285817	0.44144	0.0825091	0.12529	0.221969	0.504319
AC202396.4_FG010	0	0	0	0	0	0	0	0	0	0	0	0
AC202417.5_FG002	0	0	0	0	0	0	0	0	0	0	0	0
AC202432.3_FG006	2.1361e-46	4.89267e-49	6.944e-178	2.24702e-106	4.67802e-107	5.38065e-152	1.61569e-69	5.31376e-15	2.4441e-30	8.016e-41	3.08253e-51	5.14145e-47
AC202435.3_FG001	0.229775	0.835538	0.699955	1.10442	0.828268	0.917776	1.80382	1.22776	1.503	1.81247	2.13447	1.43957
AC202435.3_FG003	0	0	0	0	0	0	0	0	0	0	0	0
AC202439.3_FG001	0.263641	0	0.254213	0	0.569125	0.798257	0.296022	0.531117	1.38338	1.03006	1.90891	1.75654
AC202439.3_FG006	0.0558243	0.0497998	1.46855	1.61025	0.435963	0.87387	0.110653	1.42723	1.21194	1.16047	1.09175	0.976229
AC202526.4_FG006	0	0	0	0	0	0	0	0	0	0	0	0
AC202532.4_FG006	0	0	0	0	0	0	0	0	0	0	0	0
AC202534.2_FG007	0	0	0	0	0	0	0	0	0	0	0	0
AC202549.3_FG008	1.81639	1.21938	0.5867	1.82553	0.341691	2.56669	0	0	0	0	0	0
AC202561.3_FG007	0	0	0	0	0	0	0	0	0	0	0	0
AC202567.4_FG004	0	0	0.0717385	0.269623	0	0.0820345	0.481838	0.36499	0.732721	0.43327	0.351296	0.44671
AC202705.2_FG001	0	0	0	0	0	0	0	0	0	0	0	0
AC202707.3_FG002	0	0.30038	0.28925	0.409457	0.232973	0.169507	5.76924	4.4348	6.69239	8.74091	6.9567	8.54922
AC202855.3_FG004	0	0.827291	0.408707	0.361285	0	0.191166	0	0	0.275649	0.40715	0	0
AC202864.3_FG002	0.650175	1.3603	0.329235	0.661364	0.896368	0.697077	1.0018	0.66357	0.298264	0.550688	0.906616	0.478167
AC202867.3_FG008	0	0	0	0	0	0	0	0	0	0	0	0
AC202867.3_FG010	0	0	0	0	0	0	0	0	0	0	0	0
AC202877.3_FG002	0	0	0	0.139353	0	0	0	0	0	0	0	0
AC202900.3_FG001	0	0	0	0	0	0	0	0	0	0	0	0
AC202911.3_FG002	0	0.393383	0	0.341739	0	0.1921	0.210824	0.191684	0	0.371952	0.455415	1.09998
AC202915.3_FG002	85.6267	51.3532	44.1041	52.2615	41.889	50.1652	26.5429	16.9135	14.0401	15.4872	16.3772	19.4584
AC202921.3_FG004	0	0	0	0	0	0	0	0	0	0	0	0
AC202930.4_FG007	0	0	0	0	0	0	0	0	0	0	0	0
AC202930.4_FG008	0	0	0	0	0	0	0	2.26793	0	1.86714	0	0
AC202940.3_FG004	0	0	0	0	0	0	0	0	0	0	0	0
AC202950.3_FG008	0	0	0	0	0.0754283	0	0	0	0	0	0	0
AC202953.3_FG003	0	0	0	0	0	0	0	0	0	0	0	0
AC202959.3_FG001	0	0	0	0	0	0	0	0	0	0	0	0
AC202965.3_FG002	0	0	0	0	0	0	0	0	0	0	0	0
AC202974.3_FG004	0.20575	0.42533	0	0	0	0	0	0	0	0.202528	0	0.242717
AC202989.3_FG007	0	0	0	0	0	0	0	0	0	0	0	0
AC202991.3_FG003	0	0	0	0	0	0	0	0	0	0	0	0
AC203001.3_FG001	0	0	0	0	0	0	0	0	0	0	0	0
AC203006.3_FG005	0	0	0	0	0	0	0	0	0	0	0	0
AC203019.3_FG001	0.36621	0	0	0	0	0	0	0	0.266726	0.19713	0	0
AC203027.3_FG003	0	0	0	0	0	0	0	0	0	0	0	0
AC203031.3_FG002	1786	1.05497	1.44006	653541	1.49411	0.432259	0.000783376	1.90191	1.8458	0.859723	1.96208	3.38741
AC203048.3_FG001	12.4314	13.5551	14.7506	18.0406	15.1616	12.0323	26.8264	14.6116	15.048	13.2867	16.2468	19.4755
AC203090.3_FG005	0	0	0	0	0	0	0	0	0	0	0	0
AC203093.3_FG001	0	0	0	0.19195	0	0	0.236435	0.21192	0	0	0	0.246882
AC203101.3_FG002	0	0	0	0	0	0	0	0	0	0	0	0
AC203148.3_FG005	0	0	0	0	0	0	0	0	0	0	0	0
AC203159.3_FG009	0	0	0	0	0	0	0	0	0	0	0	0
AC203159.3_FG010	0	0	0	0	1.03251	0.738587	0	0	0	0	0	0
AC203173.3_FG001	0	0	0	0	0	0	0.273496	0	0	0.238822	0.573499	0.400445
AC203173.3_FG002	0	0	0	0.0347263	0	0.0731903	0.0878679	0	0	0.0389237	0.0461654	0
AC203173.3_FG004	207.144	179.167	210.508	217.627	194.852	189.159	180.685	159.964	193.373	191.076	172.356	208.343
AC203176.4_FG003	0	0	0	0	0.158288	0	0	0.143655	0	0	0	0
AC203183.3_FG001	0	0	0	0	0	0	0	0	0	0	0	0
AC203208.4_FG001	0	0	0	0	0	0	0	0	0	0	0	0
AC203220.3_FG006	0	0	0	0	0	0	0	0	0	0	0	0
AC203227.3_FG001	0	0	0	0	0	0	0	0	0	0	0.672426	0
AC203228.3_FG003	0	0	0	0	0	0	0	0	0	0	0	0
AC203237.3_FG001	0	0	0	0	0	0	0	0	0	0	0	0
AC203244.4_FG001	0	0	0	0	0	0	0	0	0	0	0	0
AC203253.4_FG001	0	0	0	0	0	0	0	0	0	0	0	0
AC203257.2_FG003	0	0	0	0	0	0	0	0	0	0	0	0
AC203260.3_FG003	0	0	0	0	0	0	0	0	0	0	0	0
AC203262.3_FG002	0	0	0	1.69763	0.947159	0	0	0	0	1.26814	0	0
AC203265.3_FG002	0	0	0	0	0	0	0	0	0	0	0	0
AC203278.4_FG004	0	0	0	0	0	0	0	0	0	0	0	0
AC203280.3_FG001	0	0	0	0	0	0	0	0	0	0	0	0
AC203294.3_FG001	0.0676448	0.077832	1.41541	3.45805	0.994592	0.598646	0	0	1.22615	0.81621	0.437003	0.16988
AC203294.3_FG008	6.8735	2.1492	7.72745	5.68698	17.0266	12.201	1.26497	6.34383	1.61437	5.91836	5.95698	0
AC203294.3_FG012	25.6116	33.5879	11.7601	15.5376	23.9187	25.04	56.5279	44.1236	25.8677	25.1937	31.1319	22.7808
AC203306.3_FG003	0	0	0	0	0	0	0	0	0	0	0	0
AC203307.4_FG001	0	3.4244	1.122	0	4.142	0	2.6355	2.5246	0	1.04129	6.0067	2.51707
AC203311.3_FG005	0	0	0	0	0	0	0	0	0	0	0	0
AC203316.3_FG003	0	0	0	0	0	0	0	0	0	0	0	0
AC203316.3_FG004	0	0	0	0	0	0	0	0	0	0	0	0
AC203324.3_FG008	0	0	0	0	0	0	4.01244	6.94971	4.15221	4.26622	4.23229	6.03735
AC203332.3_FG001	0	0	0	0	0	0	0	0.199029	0	0	0	0
AC203341.3_FG003	0	0	0	0	0	0	0	0	0	0	0	0
AC203359.3_FG001	0	0	0.00017955	0	0	0	13.8216	0	0.000330097	4.69176	2.74258e-05	1.00351
AC203363.3_FG007	0	0	0	0	0	0	0	0	0	0	0	0
AC203365.3_FG004	0	0	0	0	0	0	0	0	0	0	0	0
AC203365.3_FG007	0	0	0	0	0	0	0.369682	0	0.435953	0	0.412929	0
AC203366.4_FG001	9.99801	10.6729	11.7265	12.087	10.684	10.853	12.5715	17.6529	14.7082	11.8994	13.4891	13.3071
AC203381.3_FG006	0	0	0	0	16.3729	0	0	0	0	0	0	0
AC203382.3_FG005	0	0	0	0	0	0	0	0	0	0	0	0
AC203392.3_FG004	0	0	0	0	0	0	0	0	0	0	0	0
AC203394.3_FG004	10.6881	11.8799	6.86035	8.64492	7.12684	6.02959	7.45359	0.88025	3.37185	3.83924	3.53825	0.971288
AC203401.3_FG003	0	0.479229	0.45369	0.401154	0.326681	0	0	0.155229	0	0.297804	0.191469	0.517114
AC203408.4_FG003	0	0	1.05102	0.498797	0.564839	1.28447	0.110347	0	0	0	0.115611	0
AC203423.3_FG009	0	0	0	0	0	0	0	0	0	0.0321206	0	0
AC203424.3_FG001	42.4295	34.3501	35.6533	37.0326	31.6709	36.2033	42.4303	43.4726	39.9886	40.7148	40.2972	42.8653
AC203430.3_FG007	0	0	0	0.287859	0	0	0	0	0	0	0	0
AC203437.2_FG002	0	0	0	0	0	0	0	0	0	0	0	0
AC203439.3_FG005	0	0	0	0	0	0	0	0	0	0	0	0
AC203531.3_FG002	0	0	0	0	0	0	0	0	0	0	0	0
AC203535.4_FG001	22.9849	19.4094	18.8751	21.0166	22.9554	21.5434	19.8821	19.1581	23.6281	22.3883	22.1664	22.9327
AC203535.4_FG002	8.31596	8.12329	9.14404	8.40307	11.3116	13.7926	7.76733	6.79236	7.74567	7.47639	8.89532	7.28735
AC203535.4_FG004	9.4386	10.4901	7.89234	6.11885	5.77551	8.28933	9.98818	8.86421	9.93838	9.73879	11.8718	8.50615
AC203535.4_FG006	0.263983	1.61122	8.03832	18.4991	8.36921	8.51345	0.304165	0.821124	10.7697	6.372	3.28295	2.08213
AC203535.4_FG007	0	0	0	0	0	0	0	0	0	0	0	0
AC203570.4_FG005	6.51436	8.97569	7.31676	6.64573	6.24579	9.62113	18.5255	10.6986	10.7878	22.1883	9.77718	14.5052
AC203571.3_FG001	1.59463	1.65808	1.90312	1.61656	2.77992	2.1186	2.95367	2.95496	5.01457	1.74385	3.47472	3.56199
AC203571.3_FG007	0	0	0	0	0	0	0	0	0	0	0	0
AC203672.3_FG001	0	0	0	0	0	0	0	0	0	0	0	0
AC203748.3_FG002	0.28544	0.161599	0.106502	0.0492568	0.0557756	0.0591627	0.177512	0.47204	0.066692	0.161138	0.114686	0.24184
AC203752.5_FG002	21.2566	19.0085	21.4201	25.9013	23.7369	19.1854	15.5487	17.2225	14.1703	14.3768	12.1699	13.8396
AC203753.4_FG006	0.76971	0	0	0.066078	0.075918	0	0.14876	0.263242	0.164126	0.0699022	0.415621	0.691972
AC203753.4_FG007	0	0	0	0	0	0	0	0	0	0	0	0
AC203754.4_FG007	0	0	0	0	0	0	0	0	0	0	0	0
AC203754.4_FG008	0.955831	0.276859	0.928511	1.28731	1.54298	1.26445	0	0.13915	0.547543	0.828898	0.439101	0.347334
AC203761.3_FG002	3.89109	5.00237	4.91815	4.42973	3.21136	3.06755	5.4282	4.8728	4.94764	3.9021	7.38233	4.98412
AC203768.3_FG005	0	0	0	0	0	0	0	0	0	0	0	0
AC203774.3_FG004	0	0	0	0	0	0	0	0	0	0	0	0
AC203777.3_FG001	0	0	0	0	0	0	0	0	0	0	0	0
AC203777.3_FG004	0	0	0	0	0	0	0	0	0	0	0	0
AC203790.3_FG004	0	0	0	0	0	0	0	0	0	0	0	0
AC203802.2_FG005	0	0	0	0	0	0	0	0	0	0	0	0
AC203804.4_FG008	0	0	0	0	0	0	0	0	0	0	0	0
AC203806.3_FG006	0	0	0	0	0	0	0	0	0	0	0	0
AC203831.3_FG002	0	0	0	0	0	0	0	0	0	0	0	0
AC203834.4_FG004	0	0	0	0	0	0	0	0	0	0	0	0
AC203841.3_FG002	0.182953	0.771636	0.554624	0.602067	0.760172	0.83921	1.44022	1.02656	1.14072	0.968743	0.953039	0.776715
AC203841.3_FG009	16.092	13.8468	15.3077	16.014	15.7347	14.6865	16.3676	9.23763	13.0483	18.4333	11.3153	12.8096
AC203847.3_FG004	0	0	0	0	0	0	0	0	0	0	0	0
AC203847.3_FG009	0	0	0	0	0	0	0	0	0	0	0	0
AC203855.2_FG001	0	0	0	0	0	0	0	0	0	0	0	0
AC203862.4_FG001	667613	0.00017979	1.22966e-05	367097	131903	1.61721e-05	148939	559203	557137	594715	1.2985e-05	494616
AC203862.4_FG002	2.09542	3.87071	2.48007	3.4472	2.70388	2.97991	3.21315	3.60036	3.56689	3.06105	3.00794	2.96372
AC203865.3_FG001	2.91138	4.78401	2.86177	2.15116	2.67089	2.90514	4.45244	3.83682	3.38834	3.61639	3.4033	3.00576
AC203900.3_FG006	0	0	0	0	0	0	0	0	0	0	0	0
AC203909.3_FG003	2.3766	1.75993	4.20058	5.8061	2.58659	2.57069	11.4074	7.32625	15.4757	24.0336	20.248	12.7786
AC203909.3_FG006	0	0	0	0	0	0	0	0	0	0	0	0
AC203909.3_FG007	0	0	0	0	0	0	0	0	0	0	0	0
AC203909.3_FG010	0	0	0	0	0	0	0	0	0	0	0	0
AC203925.3_FG002	0	0	0	0	0	0	0	0	0	0	0	0
AC203928.4_FG001	0	0	0	0	0	0	0	0	0	0	0	0
AC203944.4_FG002	0	0	0	0	0	0	0	0	0	0	0	0
AC203955.3_FG002	0	0	0	0	0	0	0	0	0	0	0	0
AC203955.3_FG005	0	0	0	0	0	0	0	0	0	0	0	0
AC203956.3_FG004	0	0	0	0	0	0	0	0	0	0	0	0
AC203957.3_FG004	48.9138	29.1294	49.8944	48.7951	52.5113	68.1062	22.7731	30.3937	44.0407	27.8029	48.5402	42.9593
AC203966.5_FG002	1.08045	2.55427	1.62464	1.17882	1.20564	1.67738	0.709171	1.03666	1.45552	1.21553	1.52794	1.07951
AC203966.5_FG003	19.8024	14.3749	15.2949	17.6352	12.6229	17.1066	35.4227	16.7319	18.1698	29.6864	26.4366	16.5804
AC203966.5_FG005	4.66083	9.86659	13.8615	9.80583	12.0424	23.1963	19.9419	17.7576	33.3397	45.6074	19.1381	17.8805
AC203966.5_FG006	0	0	0	0	0	0	0.269256	0	0	0	0	0
AC203972.3_FG001	6.68673e-31	0.0123546	8.28004e-05	6.55482e-05	138691	0.12305	0.0509123	8.43674e-16	465812	0.05501	0.0436621	3.1935e-23
AC203972.3_FG003	0	0	0.239638	0.21116	0	0.245989	0	0	0	0.24112	0	0
AC203976.4_FG001	0	0	0	0	0	0	0	0.131494	0	0	0	0
AC203980.3_FG003	0	0	0	0	0	0	0	0	0	0	0	0
AC203985.4_FG001	0.187133	0.416325	0.363547	0.205072	0.231647	0.230221	0	0.0459214	0.356556	0.0457265	0.0545655	0.107657
AC203985.4_FG005	5.09924	9.57508	2.40278	1.98947	15.8681	14.3984	8.99038	11.0227	6.98659	5.95072	0.000127421	0.0287453
AC203986.3_FG013	0.9886	0.948836	0.460401	0.411449	0.631304	0	0	0	0	0	0	0.509466
AC203989.4_FG001	49.3123	59.3901	38.1433	38.8508	46.9809	63.78	61.5944	38.9924	34.5173	25.9773	30.9045	23.2824
AC204007.3_FG001	0	0	0	0	0	0	5.25802	3.48019	3.5932	3.14904	3.55247	2.34899
AC204007.3_FG008	8.19726	0.313512	0	0	1.35833	0	0	0.694851	0	0.311508	0	0
AC204009.3_FG009	0	0	0.684963	0.304776	0	0	0	0	0	0	0	0
AC204015.3_FG006	0	0	0	0	0	0	0	0	0	0	0	0
AC204017.4_FG003	0	0	0	0	0	0	0.338553	0	0	0	0	0
AC204035.3_FG003	0	0	0	0.181458	0	0	0	0	0	0	0	0
AC204048.3_FG002	3.10825	4.315	2.89542	4.9801	2.97825	4.59804	75.5518	50.315	67.4992	177.089	43.594	40.5491
AC204050.4_FG006	4.23196	1.01522	3.85675	3.78114	1.1271	3.80821	0.431588	0.0763926	1.12302	2.23132	0.714261	0.334037
AC204051.3_FG001	0	0	0	0	0	0	0	0.367299	0	0	0.456704	0
AC204060.3_FG010	0	0	0	0	0	0	0	0	0	0	0	0
AC204070.3_FG004	12.2738	11.9618	12.0969	8.5202	10.2488	6.71219	10.8431	9.87101	15.3082	8.1008	8.82777	11.2431
AC204088.3_FG010	0	0	0	0	0	0	0	0	0	0	0	0
AC204212.4_FG001	0	0	0	0	9.05248	0	0	4.09844	10.6494	6.61318	19.4608	2.12825
AC204213.1_FG007	0	0	0	0	1.35393	0	12.0124	31.9598	15.6228	19.9168	38.3505	18.8081
AC204231.3_FG010	0	0	0.0713603	0.0656581	0.0736426	0	0.159854	0.0707596	0.180363	0.0714681	0	0
AC204252.3_FG001	0	0	0.105054	0.0923123	0	0	0	0.104588	0	0.104235	0.126757	0
AC204254.3_FG001	7.77337	5.17482	3.00678	4.42318	6.40205	8.09457	62.5336	101.942	44.5114	35.2446	126.535	83.41
AC204271.3_FG003	0	0	0	0	0	0	0	0	0	0	0	0
AC204277.3_FG006	3.97392	4.38242	4.44841	4.92932	4.6649	3.99999	6.76182	6.01303	5.77764	6.066	4.74679	5.45838
AC204292.4_FG002	0.432726	0.000264639	0.572391	1.18841	0.694507	9.60142e-34	0.405163	0.00135589	1.02215	0.0821869	0.903679	1.00836
AC204292.4_FG003	0.403763	0	1.03443	0.541692	0.200222	0.745416	2.62934	1.30622	1.99909	3.34042	2.26048	2.38114
AC204292.4_FG005	0	0	0	0	0	0	0	0	0	0	0	0
AC204292.4_FG006	0	0	0.0947783	0.0409874	0	0	0	0	0	0	0.0546619	0
AC204298.3_FG006	0.044302	0.341381	0.16862	0.271394	0.253951	0.262086	0.238435	0.0850104	0.0539975	0.171353	0.151808	0.154814
AC204300.3_FG003	0	0.0576012	0	0	0	0	0.0628703	0.055365	0.0704511	0	0	0
AC204300.3_FG009	0	0	0	0	0	0	0	0	0	0	0	0
AC204306.3_FG007	0	0	0	0	0	0	0	0	0	0	0	0
AC204311.4_FG004	1.05405	0.753039	1.10872	0.831684	0.912126	0.777318	0.668828	1.07146	0.883487	0.388505	0.665493	0.746845
AC204325.3_FG003	0	0	0	0	0	0	0	0	0	0	0	0
AC204351.3_FG004	0	0	0	0	0	0	0	0	0	0	0	0
AC204352.3_FG012	0	0	0	0	0.0990984	0	0	0	0	0.104847	0	0
AC204359.3_FG004	0	0	0	0	0	0	0	0	0	0	0	0
AC204359.3_FG005	38.5553	22.1359	30.5711	31.798	45.8824	44.5313	54.9898	66.6401	47.553	59.9916	64.7999	56.148
AC204377.3_FG001	0	0	0	0	0	0	0	0	0	0	0	0
AC204381.3_FG001	1.07302	1.89961	1.39896	1.27603	1.31411	1.3315	0.273062	0.288956	0.247786	0.193258	0.266544	0.98575
AC204383.2_FG002	0	0	0	0	0	0	0	0	0	0	0	0
AC204387.3_FG002	0	0	0	0	0	0	0	0	0	0	0	0
AC204437.3_FG004	0.193158	0	0	0	0	0.177659	0	0	0	0	0.240158	0
AC204472.3_FG002	0.549136	1.49883	0.848584	0.779515	0.923316	0.498601	0.610396	0.516511	1.14695	0.267153	1.2071	0.787956
AC204476.3_FG004	0	0	0	0	0	0	0	0	0	0	0	0
AC204502.4_FG006	0	0	0	0	0	0	0	0	0	0	0	0
AC204515.4_FG003	0	0	0	0	0	0	0	0	0	0	0	0
AC204515.4_FG006	0	0	0.811674	0.556845	0.252692	0	0	0.0615279	0.160983	0	0	0
AC204519.3_FG003	0.306799	0.303813	0	0.260262	0	0.312841	0	0	0	0	0	0
AC204520.3_FG005	0	0	0	0	0	0	0	0	0	0	0	0
AC204530.4_FG002	7.90459	4.43306	5.3369	4.88797	5.01893	6.97006	7.75489	9.04714	6.24583	6.65812	7.05811	9.21248
AC204530.4_FG003	0	0.115544	0.112513	0	0.115145	0	0	0	0.154843	0	0	0
AC204530.4_FG006	3.97657	5.49694	3.47822	3.88431	3.70483	3.69913	3.73886	2.71407	3.59767	3.95937	2.47045	2.45158
AC204539.4_FG001	0.894711	0.445866	1.33794	0.388397	1.05895	0.978443	1.52607	1.94848	5.58374	1.70752	0	1.04732
AC204539.4_FG002	7.30865	11.167	8.39519	6.82448	5.39878	6.79617	1.44066	1.05807	2.16249	4.32202	3.64218	1.89142
AC204540.3_FG001	0	0	0	0	0	0	0	0	0	0	0	0
AC204552.3_FG001	0	0	0	0	0	0	0	0	0	0	0	0
AC204563.3_FG011	0	0	0	0	0	0	0	0	0	0	0	0
AC204569.3_FG002	0	0	0	0	0	0	0	0	0	0	0	0
AC204573.3_FG002	0	0	0	0	0	0	0	0	0	0	0	0
AC204573.3_FG015	0	0	0	0	0	0	0	0	0	0	0	0
AC204581.3_FG003	0	0	0	0	0	0	0	0	0	0	0	0
AC204591.3_FG002	0	0	0	0	0	0	0	0	0	0	0	0
AC204605.3_FG008	0	0	0	0	0	0	0	0	0	0	0	0
AC204611.4_FG001	1.77761	2.13194	3.19826	3.0461	4.82252	2.47937	3.95969	5.27244	1.98234	2.43849	2.11038	2.57223
AC204618.3_FG001	0	0	0	0	0	0	0	0	0	0	0	0
AC204619.3_FG003	0	0	0	0	0	0	0	0	0	0	0	0
AC204621.4_FG006	0	0	0	0	0	0	0	0	0	0	0	0
AC204636.3_FG003	0	0	0	0	0	0	0	0	0	0	0.304355	0.28875
AC204641.5_FG001	0	0	0	0	0	0	1.10811	0.329045	0.450532	0.904969	0.405345	0.76033
AC204641.5_FG003	0	0	0	0	0	0	0	0	0	0	0	0
AC204659.3_FG005	0	0	0.51535	0.152802	0	0	0.187433	0.173628	0.221112	0	0	0
AC204662.3_FG005	0.406368	0.208938	0.409219	0.179266	0.8292	0.196288	0	0	0	0	0	0
AC204679.3_FG003	0	0	0	0	0	0	0	0	0	0	0	0
AC204687.3_FG001	0	0	0	0	0	0	0	0	0	0	0	0
AC204690.4_FG005	0	0	0	0	0	0	0	0	0	0	0	0
AC204703.3_FG007	0	0	0	0	0	0	0	0	0	0	0	0
AC204707.4_FG001	0	0	0	0	0	0	0	0	0	0	0	0
AC204710.4_FG003	0	0	0	0	0	0	0	0	0	0	0	0
AC204711.3_FG002	0.686046	0.194325	0.125394	0.217853	0.434736	0.692852	0.13961	0.0622404	0.0829623	0.303613	0.218111	0.279406
AC204711.3_FG003	1.41669	0.90854	2.05343	1.48198	1.05339	2.58784	4.47757	2.69983	1.70579	2.36817	1.64108	3.41953
AC204712.3_FG002	20.282	18.6667	12.0728	14.0948	15.7256	16.0497	32.0384	16.8787	13.1944	18.78	9.30633	12.88
AC204712.3_FG006	0	0	0	0	0	0	0	0	0	0	0	0
AC204717.3_FG005	0	0	0	0.0887917	0.102168	0.112309	0	0	0	0.0923723	0	0.11675
AC204763.2_FG001	0.123652	0	0	0.108476	0.364717	0	0	0	0	0	0	0
AC204768.3_FG001	0	0	0	0	0	0	0	0	0	0	0	0
AC204772.2_FG002	0.493612	0	0	1.26879	0	0	0	0	0	0	0	0
AC204821.3_FG004	0	0	0	0	0	0	0	0	0	0	0	0
AC204845.3_FG008	0	0	0	0	0	0	0	0	0	0	0	0
AC204868.3_FG004	4.47093	3.79118	1.66744	2.02235	2.75704	3.12691	0.522635	1.47205	1.5732	1.41111	1.60275	1.40395
AC204887.4_FG003	0	0	0	0.208052	0	0.257155	0	0	0.931026	0.2352	0.290541	0
AC204891.4_FG001	0.212098	0.58636	1.94984	0.911699	313319	1.7515	0	0	0.307682	0.24657	0.304504	0.583395
AC204893.3_FG001	0	0	0	0	0	0	0	0	0	0	0	0
AC204897.3_FG007	0	0	0	0	0	0	0	0.565755	0	0	0	0.317024
AC204931.3_FG002	0	0	0	0	0	0	0	0	0	0	0	0
AC204931.3_FG004	0	0	0	0	0	0	0	0	0	0	0	0
AC204944.3_FG004	0	0	0	0	0	0	0	0	0	0	0	0
AC204953.3_FG002	0.195665	0	0.754379	1.32672	0	0.582897	1.27706	0.187239	0.490908	0.187522	0.688103	0.639066
AC205008.4_FG002	1.16392	1.06418	2.54547	5.81736	3.69088	2.76216	0.147333	0.94723	2.73554	1.45659	2.22636	1.40317
AC205012.3_FG002	0.288932	0.304787	6.21285	22.0714	6.64292	4.77306	0.924481	0.0750371	9.86475	5.67439	4.18869	1.2115
AC205026.3_FG003	0	0	0	0	0	0	0	0	0	0	0	0
AC205033.4_FG004	22.4748	30.3859	17.769	15.5658	14.1703	23.2002	7.28363	13.9829	9.4574	2.97672	7.36623	2.13718
AC205035.3_FG004	0	0	0	0	0	0	0	3.91986	1.29209	3.52911	3.7034	3.56082
AC205057.3_FG002	4.91529	6.35583	2.77511	5.37186	3.53593	1.94544	0.00124615	4.31311	8.6844	6.31377	5.2377	3.04721
AC205057.3_FG004	0.667118	2.32473	0.754106	0.703267	0.618435	0.727564	3.80507	1.00873	0.950892	0.738929	0.75322	1.52397
AC205060.2_FG002	0	0	0	0	0	0	0	0	0	0	0	0
AC205066.3_FG008	0	0	0	0	0	0	0	0	0	0	0	0
AC205077.3_FG003	3.47967	2.52886	5.42216	3.17389e-05	9.91276e-05	2.48321	6.07359	0.000212792	2.93076	1.79575	11.7177	10.6656
AC205078.3_FG009	0	0	0	0	0	0	0	0	0	0	0	0
AC205100.3_FG001	0	0	0	0	0	0	0	0	0	0	0	0
AC205104.3_FG003	0	0	0	0	0	0	0	0	0	0	0	0
AC205106.3_FG004	0	0	0	0	0	0	0	0	0	0	0	0
AC205110.4_FG001	0	0	0	0	0	0	0	0	0	0	0	0
AC205122.4_FG003	1205.25	1337.17	1265.51	1266.09	1533.33	1715.49	768.868	824.484	829.302	753.104	825.093	923.888
AC205122.4_FG005	0	0	0	0	0	0	0	0	0	0	0.0953723	0
AC205122.4_FG006	0	0	0	0	0	0	0	0	0	0	0	0
AC205122.4_FG007	0	0	0	0	0	0	0	0	0	0	0	0
AC205122.4_FG008	0	0	0	0	0	0.0770361	0	0	0	0	0	0
AC205122.4_FG009	0.217673	0	2.03944	1.75048	0.725807	1.66481	0	0	0	0	0.0854355	0.262017
AC205122.4_FG010	0.0334614	0	0.0612681	0	0.061954	0	0	0	0	0	0	0
AC205154.3_FG001	0	0	0	0	0	0	0	0	0	0	0	0
AC205154.3_FG005	1.2441	1.29148	12.0389	9.55314	3.90849	4.71682	0.342189	2.16506	2.57352	0.492892	0.359332	0.923269
AC205155.3_FG001	0	0	0	0	0	0	0	0	0	0	0	0
AC205158.3_FG004	0	0	0	0	0	0	0	0	0	0	0	0
AC205165.3_FG002	0	0	0	0	0	0	0	0	0	0	0	0
AC205171.3_FG001	0	0	0	0	0	0	0	0	0	0	0	0
AC205173.3_FG001	0	0	0	0	0	0	0	0	0	0	0	0
AC205175.3_FG001	0	0	0	0	0.0548713	0	0	0	0.0672471	0	0.0645975	0
AC205175.3_FG002	0	0	0	0	0	0	0	0	0.370004	0	0	0
AC205250.3_FG004	0	0	0	0	0	0	0	0	0	0	0	0
AC205250.3_FG006	0.795448	0.409627	0.602677	1.92593	0.981899	0.736035	0.699172	0.429681	0	0.203995	0.745877	1.41564
AC205251.3_FG002	0	0	0	0.586337	0.236209	0	0	0.443435	0.568654	0.210071	0.266081	0.250552
AC205269.3_FG003	0	0	0	0	0	0	0	0	0	0	0	0
AC205274.3_FG001	0	0	0	0	0	0	0	1.18894	0.379788	0	0	0
AC205320.3_FG004	4.28835	7.57277	4.30809	4.36032	2.58721	4.03902	9.89803	5.64463	5.16914	6.69902	4.41944	4.31437
AC205324.3_FG003	0.326703	0.475749	0.425076	0.389077	0.355442	0.20417	1.01067	1.36276	1.23539	1.56618	2.15452	2.15736
AC205326.3_FG002	0.883787	378377	1.4676	1.53333	1.3871	1.43663	0.933771	3.1311e-05	1.26076	0.271347	1.68488	0.823135
AC205331.3_FG004	0	0	0	0	0	0	0	0	0	0	0	0
AC205336.3_FG003	0	0	0	0	0	0	0	0	0	0	0	0
AC205345.3_FG002	0.916185	0.950924	0.769038	0.335657	0.782618	0.578911	0.9411	0.609447	1.61372	1.19687	0.713844	1.11493
AC205362.4_FG002	0.256184	0	0	0	0	0.0760983	0.494424	0.267674	0.241832	0.0863311	0.101897	0
AC205369.3_FG001	0	0	0.370352	0.980711	1.23369	0.577511	0	0.366091	0.477963	0.180789	1.5618	0.207527
AC205376.4_FG003	0.0966267	0.278613	0.452942	0	0.202986	0.312659	0.312954	1.95982	1.06547	0.366343	0.449136	0.552485
AC205376.4_FG008	2.36287	3.31121	3.2985	3.17996	2.19084	3.19155	3.16903	3.1571	5.16107	3.99411	3.7037	6.54006
AC205379.3_FG012	0	0	0	0	0	0	0	0	0	0	0	0
AC205395.3_FG003	0	0	0	0	0	0	0	0	0	0	0	0
AC205405.3_FG001	0	0	0	0	0	0	0	0	0	0	0	0
AC205411.3_FG001	0	0	0	0	0	0	0	0	0	0	0	0
AC205413.4_FG001	0	0	0.730182	0.733385	0.119681	0.546718	0.398958	3.24807	3.21228	5.96461	4.61391	2.65216
AC205413.4_FG002	0	0	0	0	0	0	0	0.179172	0	0	0.208875	0
AC205413.4_FG003	0	0	0	0	0	0	0	0	0	0	0	0
AC205417.3_FG003	0	0	0	0	0	0	0.288937	0	0	0	0	0
AC205419.3_FG001	27.257	15.2047	17.7267	17.8324	20.5561	20.8429	15.7543	16.9625	15.0304	17.4508	20.9781	26.335
AC205425.3_FG006	0	0	0	0	0	0	0	0	0	0	0	0
AC205466.3_FG003	0	0	0	0	0	0	11.4245	14.2367	13.4757	6.89661	12.1833	6.27061
AC205470.3_FG008	0	0	0	0	0	0	0	0	0	0.0469078	0	0.0567139
AC205471.4_FG003	1.09517	1.04742	1.11685	1.07569	0.73989	1.13621	3.24471	2.60827	1.8401	0.959912	1.235	1.96275
AC205471.4_FG007	23.9895	10.5006	32.0579	72.2046	26.9764	31.0331	43.3306	14.1607	67.9255	49.5721	47.2496	17.4388
AC205471.4_FG008	0.150589	0.0801852	0	0	0	0	0	0	0	0	0	0
AC205476.3_FG007	0	0	0	0	0	0	0	0	0	0	0	0
AC205484.3_FG005	0	0	0	0	0	0	1.30859	0.149258	0.18526	0.444888	0.929042	0.184011
AC205485.3_FG011	0	0	0	0	0	0	0	0.168942	0.0860531	0.0691165	0.206623	0.291271
AC205490.4_FG004	0	0.177508	0	0	0	0	0	0	0	0	0	0
AC205496.3_FG002	0	0	0	0	0	0	0	0	0	0	0	0
AC205500.3_FG002	7.02325	6.30274	7.44761	6.41148	6.23217	6.90144	2.11277	0	0.711462	0.943209	0	0
AC205502.4_FG004	0.908924	0.546316	19.0042	20.1301	3.21619	6.71148	5.94689	13.4458	8.77333	5.18128	8.42507	5.81398
AC205511.3_FG002	0	0	0	0	0	0	0	0	0	0	0	0
AC205513.3_FG003	0	0	0	0	0	0	0	0	0	0	0	0
AC205521.3_FG003	63.5657	51.7527	53.4909	47.7018	66.3999	61.9202	58.1987	63.3103	58.8806	58.0393	59.5433	72.4435
AC205532.3_FG001	0	0	0	0	0	0	0	0	0	0	0	0
AC205534.3_FG001	0	0	0	0	0	0	0	0	0	0	0	0
AC205534.3_FG002	0	0.323917	0	0	0	0.353719	0	0	0	0	0	0
AC205544.3_FG004	0	0	0	0	0	0	0	0	0	0	0	0
AC205558.3_FG002	4.09062	3.73741	6.6032	8.75018	12.6876	17.5921	0	0	0	0	0	0
AC205560.3_FG003	0	0	0	0	0	0	0	0	0	0	0	0
AC205562.3_FG002	0.794106	0.141552	8.21233	8.41928	1.34429	4.5747	0.153617	0.138673	1.51338	3.27078	4.49419	1.34402
AC205567.3_FG002	0	0	0	0	0	0	0	0	0	0	0	0
AC205574.3_FG006	13.4655	5.21412	2.90474	3.31168	10.4928	7.15058	5.39227	2.01047	2.44613	7.87927	3.97147	4.19489
AC205591.4_FG006	0	0	0	0	0	0	0	0	0	0	0	0
AC205592.3_FG001	0	0	0	0	0	0	0	0	0	0	0	0
AC205595.3_FG007	0	0	0	0	0	0	0	0	0	0	0	0
AC205605.3_FG002	0	0	0	0	0	0	0	0	0	0	0	0
AC205608.4_FG004	7.35358	6.24716	9.2435	10.6266	6.75171	7.37714	14.882	22.8434	26.7751	16.4442	15.5069	15.3846
AC205615.4_FG002	0	0	0	0	0	0	0	0	0	0	0	0
AC205619.3_FG003	0	0	0	0	0	0	0	0	0	0	0	0
AC205664.3_FG001	11.5903	16.231	13.7511	11.1796	22.4928	25.9029	0	0	0	0	0	2.56438
AC205672.3_FG001	0	0	0	0	0	0	0	0	0	0	0	0
AC205673.3_FG006	0.47827	0	0.429822	0	0	0	0	0	1.0882	0.412921	0	0
AC205677.3_FG001	9.54435	11.4543	9.52328	9.50112	11.7586	12.7218	11.7306	10.1472	9.03435	10.1503	9.20537	10.5613
AC205695.3_FG008	0	0	0	0	0	0	0	0	0	0	0	0
AC205703.4_FG001	4.94002	7.93319	4.14096	4.4849	3.74219	4.70694	4.79353	1.8611	4.78392	6.01235	2.69981	0.601087
AC205703.4_FG002	30.2918	37.9112	37.9099	40.9684	26.3177	33.1894	49.8752	38.9824	47.332	46.0983	43.3152	34.5538
AC205703.4_FG005	0.727608	1.00675	0.621419	0.746602	0.309904	0.470896	1.48318	1.54895	1.15039	1.42555	1.58433	1.60083
AC205703.4_FG006	76.5159	39.8823	104.818	107.858	107.249	99.0849	30.9189	40.0771	92.5358	79.5417	76.6589	59.191
AC205703.4_FG010	9.7368	7.25329	7.79235	8.37881	7.44227	8.66928	8.90434	9.84155	9.74468	9.77157	9.72744	11.598
AC205709.3_FG001	0	0	0	0	0	0	0	0	0	0	0	0
AC205712.3_FG003	0	0	0	0	0	0	0	0	0	0	0	0
AC205713.4_FG004	0	0	0	0	0	0	0	0	0	0	0	0
AC205722.3_FG004	0	0	0	0	0	0	0	0	0	0	0	0
AC205725.3_FG010	13.1283	19.0934	16.534	20.131	14.9136	17.4139	1.1211	0.0336183	0.076739	0.0938973	0.0366359	0
AC205726.4_FG003	0	0	0	0	0	0	0	0	0	0	0	0
AC205730.3_FG001	0.0581238	0.855149	0.0526422	0.0869949	0.0789538	0.0417134	0.483867	0.309476	0.0637436	0.0265152	0.141105	0.0953
AC205730.3_FG002	4.95902	10.8398	6.02216	5.16013	6.7353	6.80436	12.6867	11.7214	6.49844	7.47007	6.23199	10.6588
AC205735.3_FG006	132621	0.156593	0.500363	0.276532	383394	0.242122	0.721753	1.09269	0.13828	328185	0.289717	362342
AC205813.4_FG008	0	0	0	0	0	0	0	0	0	0	0	0
AC205814.3_FG001	0	0	0	0	0	0	0	0	0	0	0	0
AC205833.3_FG002	0	0	0	0	0	0	0	0	0	0	0	0
AC205834.3_FG003	0.100846	0.264254	0.397125	0.178792	0	0.132466	0.261958	0.265573	0.212718	0.0666169	0.235777	0.158881
AC205853.3_FG014	0.154961	0.362464	0.330399	0.273013	0.149948	0.246652	0.0337765	0.0301039	0.114746	0	0	0.0363917
AC205886.3_FG001	3.56559	1.53744	8.60714	5.45787	4.52339	3.78403	0	0	0.0341778	0.094499	0	0.118713
AC205888.4_FG004	0.286412	0.341823	0.370776	0.308628	0.236306	0.105509	1.06815	1.42109	0.985772	0.784983	0.731344	1.20203
AC205907.3_FG004	0	0	0	0	0	0	0	0	0	0	0	0
AC205968.3_FG001	0	20.3983	0	0	0	0	7.66562	0	0	0	8.4071	33.2608
AC205972.3_FG002	0	0	0	0	0	0	0	0	0	0	0	0
AC205976.3_FG004	0	0	0	0	0	0	0	0	0	0	0	0
AC205982.3_FG014	33.3672	34.1732	26.6532	25.7914	38.1241	33.5047	32.626	30.9068	28.0758	20.4463	23.6445	31.3967
AC206030.4_FG001	0.323246	0	0.166346	0.0718207	0.404293	0.361669	0	0.0866093	0	0.0846788	0	0.187965
AC206031.3_FG007	4.47658	2.39347	5.53476	5.30766	4.11467	3.99742	0.546788	0	1.63863	0.302742	0	0.556291
AC206156.3_FG003	0	0	0	0	0	0	0	0	0	0	0	0
AC206156.3_FG009	0	0	0	0	0	0	0	0	0	0	0	0
AC206160.3_FG001	0	0	0	0	0	0	0	0	0	0	0	0
AC206165.3_FG007	0	0.0707279	0.343307	0.0602446	0.0699076	0.0661227	0	0.138438	0	0.134053	0	0
AC206165.3_FG009	0	0	0	0.584533	0	0	0	0	0	0	0	0
AC206165.3_FG019	0	0.301826	2.71225	3.22174	1.94756	3.45084	0	0	0	1.1378	0.855448	0.083585
AC206166.3_FG002	0	0	0	0	0	0	0	0	0	0	0	0
AC206168.2_FG003	0	0	0	0	0	0	0	0	0	0	0	0
AC206169.3_FG002	0	0	0	0.114558	0	0.269849	0	0	0	0	0	0
AC206184.4_FG002	0	0	0	0	0	0	0	0	0	0	0	0
AC206185.3_FG002	0	0	0	0	0	0	0.116442	0	0.14126	0.203396	0.240206	0
AC206186.3_FG001	0	0	0	0	0	0	0	0	0	0	0	0
AC206194.3_FG003	0	0	0	0	0	0	0	0	0	0	0	0
AC206198.3_FG001	0.621526	0.103083	0.498308	0.444537	0.214714	1.05771	1.09287	0.492738	0.380974	0.768018	1.77817	0.685675
AC206199.3_FG001	0	0	0	0	0	0	0	0	0	0	0	0
AC206199.3_FG005	0	0	0	0.78536	0	0	1.07705	0.991533	3.95974	2.68059	1.22634	2.03857
AC206201.3_FG004	1568.73	1282.37	1486.07	638.293	2977.98	1441.81	287.374	250.201	185.047	598.998	26.5767	318.221
AC206201.3_FG009	0	0.0824237	0.202013	0.143385	0.160679	0	0	0.079747	0	0	0.0946374	0.0464621
AC206217.2_FG006	0	0	0	0	0	0	0	0	0	0	0.321603	0
AC206223.3_FG001	2.86574	2.9829	1.40257	1.75347	3.52925	3.76854	4.02086	2.67843	2.21778	1.27418	1.73952	1.58396
AC206223.3_FG004	0	0	0.0835913	0	0	0.0490128	0.603699	0.372175	0.457048	0.591745	0.81029	0.480531
AC206223.3_FG006	14.1273	9.41726	8.87635	9.14336	14.3018	12.6723	5.78829	6.25275	5.39934	6.80485	7.81907	7.77877
AC206223.3_FG007	48462	0.273783	0.501662	554299	0.0457198	0.251162	0.0005989	0.279147	0.887767	0.000169547	0.395698	0.100627
AC206223.3_FG008	0.235928	0.171775	0.730799	2.10439	1.03458	0.476613	0.223301	0.165804	0.566949	0.323815	0.156115	0.227451
AC206223.3_FG010	96.1321	61.1922	75.5656	69.8954	80.0177	71.0681	53.7295	66.0044	79.8216	88.4932	79.4691	86.6035
AC206227.4_FG001	0	0	0	0	0	0	0	0	0	0	0	0
AC206259.3_FG002	0.222061	0.303566	0.32864	0.219355	0.178743	0.0629092	0.0337076	0.150914	0.190171	0.119651	0.144611	0.257024
AC206259.3_FG003	15.4465	15.9961	15.4159	15.8076	15.255	16.9912	11.4943	13.6929	15.7079	13.9722	14.8051	17.5143
AC206262.3_FG004	0	0	0	0	0	0	0	0	0	0	0	0
AC206265.3_FG006	0.573036	0	0	0	0.302224	0	0	0	0	0.270138	0	0
AC206266.3_FG001	0	0	0	0	0	0	0.0604927	0	0.0658063	0	0.33332	0
AC206273.3_FG004	0	0	0	0	0	0	0	0	0	0	0	0
AC206274.3_FG008	0	0	0	0	0	0	0	0	0	0	0	0
AC206285.3_FG003	0	0	0	0	0	0	0.521523	0	0	0.874998	0.58394	0
AC206285.3_FG005	0	0	0	0	0	0.121513	0.304826	0	0	0	0	0
AC206312.3_FG008	0	0	0	0	0	0	0	0	0	0	0	0
AC206319.2_FG004	0	0	0	0	0.568762	0	0	0	0	0	0	0
AC206325.3_FG003	0	0	0	0	0	0	0	0	0	0	0	0
AC206332.3_FG005	0	0	0	0	0	0	0	0	0	0	0	0
AC206349.2_FG002	0	0	0	0	0	0	0	0	0	0	0	0
AC206350.3_FG005	0	0.120806	0	0	0	0	0	0	0	0	0	0
AC206392.3_FG004	0	0	0	0	0	0	0	0	0	0	0	0
AC206425.3_FG002	1.79589	5.87217	1.57404	0.520405	4.29345	7.00326	4.20428	0.798005	1.04281	0.195731	0	0
AC206425.3_FG004	0	0	0	0.310243	0	0.183751	0.197821	0	0	0	0	0
AC206503.3_FG001	0	0	0	0	0	0	0	0	0	0	0	0
AC206514.2_FG002	0	0	0	0	0	0	0	0	0	0	0	0
AC206519.2_FG002	0	0	0	0	0	0	0	0	0	0	0	0
AC206547.2_FG002	1.37552	3.0248	0.411876	0.371827	1.63507	2.53087	2.3239	3.6589	1.60352	1.64969	2.05251	3.75348
AC206582.2_FG002	3.04084	3.5061	2.85964	4.19754	6.26267	2.78219	6.87128	4.00829	3.96122	2.45938	6.26801	9.67888
AC206610.4_FG004	0	0	0	0	0	0	0	0	0	0	0	0
AC206610.4_FG005	0	0	0	0	0	0	0	0	0	0	0	0
AC206611.3_FG002	0	0	0	0	0	0	0	0	0	0	0	0
AC206611.3_FG003	0	0	0	0	0	0	0	0	0	0	0	0
AC206634.3_FG004	0	0	0	0	0	0	0	0	0	0	0	0
AC206638.3_FG007	0	0.49908	0	0	0	0	0	0	0	0	0	0
AC206638.3_FG015	0	0	0	0	0	0	0	0	0	0	0	0
AC206642.4_FG001	154.842	107.985	117.697	112.701	142.476	134.947	142.409	91.8107	119.822	121.517	102.113	99.9121
AC206647.3_FG003	0	0	0	0	0	0	0	0	0	0	0	0
AC206655.3_FG004	0	0	0	0	0	0	0	0	0	0	0	0
AC206695.3_FG001	0	0	0	0	0	0	0	0	0	0	0	0
AC206698.2_FG002	0	0	0	0.065617	0	0	0	0	0	0	0	0
AC206700.3_FG003	0	0	0	0.162142	0	0	1.01623	0.715873	0.928677	0.878496	0	0.825743
AC206749.3_FG003	0	0	0	0	0	0	0	0	0	0	0	0
AC206763.3_FG002	0	0	0	0	0	0	0	0	0	0	0	0
AC206764.4_FG001	0.126845	1.54985e-05	0.311974	0.000517141	1.63866e-05	5.31698e-05	2.80605e-05	1.54725e-05	742566	0.000242892	4.94804e-05	5.06553e-05
AC206764.4_FG003	0	0	0	0	0.191622	0	0	0.202099	0	0.19962	0.234693	0.664413
AC206768.3_FG005	0	0.382355	0	0.330096	0	0	0.434499	0.818758	0	0	0.482611	0
AC206768.3_FG006	0	0	0	0	0	0	0	0	0	0	0	0
AC206780.3_FG004	0.457077	0.3716	0.451799	0.338573	0.459	0.529022	0.102423	0.090651	0.190693	0.0622821	0.0736587	0.190014
AC206788.3_FG008	0	11.1848	3.75634	9.70605	30.929	0	25.6477	60.4007	27.2511	37.1927	9.68363	45.7372
AC206788.3_FG015	7.98464	4.33647	13.0195	14.5512	8.9482	10.7193	0.00254072	0.00216894	0.00271524	0.00241673	0.00310348	0.002702
AC206831.3_FG015	0	0	0	0	0	0	0	0	0	0	0	0
AC206832.3_FG004	0	0	0	0	0	0	0	0	0	0	0	0
AC206840.3_FG002	4.03594e-05	7.76618	6.63677	3.50546	10.0758	1.66705	0	0	4.18615	0	0	0
AC206898.3_FG006	0.601517	1.608	1.14376	0.759916	0.79132	0.867197	0	0	0.0353861	0	0	0
AC206901.3_FG005	12.6823	11.7016	20.1062	16.3004	17.8949	17.8705	3.54309	6.46593	5.90453	6.39135	6.37442	3.91384
AC206941.2_FG002	1.35132	0	0.261982	0.702415	0	0	0.910408	0.543946	0	1.58945	0	0
AC206946.2_FG009	0	0	0	0	0	0	0	0	0	0	0	0
AC206951.3_FG014	0	0	0	0	0	0	0	0	0	0	0	0
AC206951.3_FG016	0.952663	0.333834	0.162509	0.139984	0.489463	0.288756	0	0	0	0	0	0
AC206951.3_FG017	68.4226	13.5807	4.13907	6.98408	16.5569	16.6	27.7167	16.0826	17.0319	23.5899	20.7505	22.8046
AC206952.3_FG001	0	0	0	0	0	0	0	0	0	0	0	0
AC206968.3_FG001	0	0	0	0	0	0	0	0	0	0	0	0
AC206968.3_FG003	2.93647	5.50041	2.75319	0.639678	1.96184	6.87986	0.00256034	3.13077	3.24696	5.51973	2.14271	0.0376466
AC206969.3_FG001	0	0	0	0	0	0	0	0	0	0	0	0
AC206980.3_FG007	0.485707	0	0	0.21351	0	0	0	0	0	0	0	0
AC206989.4_FG002	30.2086	35.4395	25.8015	34.6268	22.648	33.4494	29.5781	30.2078	34.449	29.3437	27.6574	24.6426
AC206999.1_FG002	0	0	0.0936486	0	0	0	0	0	0	0.0914183	0	0
AC206999.1_FG007	0	0	0	0	0	0	0	0	0	0	0	0
AC207011.3_FG001	0	0	0	0	0	0	0	0	0	0	0	0
AC207019.3_FG003	0	0	0	0	0	0	0	0	0	0	0	0
AC207024.3_FG002	0	0	0	0	0	0	0	0	0	0	0	0
AC207043.3_FG002	0.509455	0.771429	4.5996	3.3921	2.07183	4.09148	0.168818	1.13663	1.44899	1.48667	1.31857	0.656018
AC207043.3_FG004	0	0	0	0	0	0	0	0	0	0	0	0
AC207080.3_FG005	0	0	0.0511727	0	0	0	0	0	0	0	0.0623884	0.0636077
AC207104.3_FG001	0	0	0	0	0	0	0	0	0	0	0	0
AC207107.4_FG001	0	0	0	0	0	0	0	0	0	0	0	0
AC207107.4_FG002	0	0	0	0	0	0	0	0	0	0	0	0
AC207119.3_FG001	0	0	0	0	0	0	0	0	0	0	0	0
AC207188.3_FG002	0	0.645687	0.215962	0.189521	0.414279	1.21045	0	0	0	0	0	0
AC207189.4_FG002	5.20299	0	0	0	0	0	0	0	0	2.21359	3.32775	0
AC207205.3_FG004	0.273963	0	0	0	0	0	0.318463	0	0	0	0	0
AC207206.3_FG001	0	0	0	0	0	0	0	0	0	0	0	0
AC207206.3_FG003	0	0	0	0	0	0	0	0	0	0	0	0
AC207225.3_FG001	0	0	0	0	0	0	0	0	0	0	0	0
AC207225.3_FG003	0.581808	1.06559	0.766265	0.612761	0.501852	0.700529	0.827576	0.986874	0.72783	0.728772	0.835328	0.887205
AC207231.3_FG001	0	0	0	0	0	0	0	0	0	0	0	0
AC207254.3_FG005	0	0	0	0	0	0	0	0	0	0	0	0
AC207260.3_FG003	1.0451	3.69223	2.64294	1.94643	1.49088	1.70426	0	0	0	0	0	0
AC207260.3_FG004	0	0	0	0	0	0	0	0	0	0	0	0
AC207265.3_FG002	23.4449	14.3977	21.0691	23.3478	23.449	20.4117	16.7393	13.8279	17.3539	16.5695	18.2969	19.2304
AC207309.3_FG007	1.65482	3.30847	1.53848	2.38048	1.55219	2.57099	3.25609	3.55245	2.18334	1.92694	2.21898	3.30286
AC207309.3_FG010	0	0	0	0	0	0	0	0	0	0	0	0
AC207321.3_FG003	0.43552	0.823446	0.290406	0.161642	0.532733	0.126787	0	0	0	0	0	0
AC207328.3_FG003	0	0	0	0	0	0	0	0.3021	0.385279	0	0.373758	0.345121
AC207342.3_FG001	0	0	0	0	0	0	0	0	0	0	0	0
AC207342.3_FG007	12.1526	15.3509	13.6288	14.0331	10.8983	12.339	13.7355	16.4888	16.494	11.654	15.114	17.1222
AC207342.3_FG008	189.984	124.968	200.737	177.817	172.681	197.141	184.118	243.225	197.612	175.193	286.201	214.523
AC207347.3_FG005	3.48095	4.24052	6.48889	7.32219	5.23533	6.37893	6.30355	9.17083	9.76563	10.4977	9.23313	9.63507
AC207383.3_FG003	0	0.0975121	0.192901	0	0.204557	0	0.326223	0.483125	0.244784	0.198995	0.239732	0.242469
AC207389.3_FG004	0	0	0	0	0	0	0	0	0	0	0	0
AC207397.3_FG001	0	0	0	0	0	0	0	0	0	0	0	0
AC207427.3_FG005	1391.68	789.836	346.848	473.337	1945.58	2025.67	1132.77	765.545	208.635	932.585	746.45	215.635
AC207454.3_FG004	0.254939	0	0	0	0	0	0	1.0512	0.331821	0.24659	0.613873	0
AC207472.3_FG001	0	0	0	0	0	0	0	0	0	0	0	0
AC207533.2_FG002	10.7594	13.453	8.93163	8.71	10.7897	11.6954	19.5563	12.9245	16.0159	16.7433	11.5292	12.4407
AC207544.3_FG011	0	0	0	0	0	0	0	0	0	0	0	0
AC207546.3_FG004	0	0	0	0	0	0	0	0	0	0	0	0
AC207549.3_FG010	0	0	0	0	0	0	0	0	0	0	0	0
AC207575.3_FG004	0	0	0	0	0	0	0	0	0	0	0	0
AC207619.3_FG001	0	0	0	0	0	0	0	0	0	0	0	0
AC207620.2_FG007	0	0	0	0	0	0	0	0	0	0	0	0
AC207628.4_FG002	37.1794	27.4534	14.8141	15.7073	24.1785	21.8873	5.42398	3.09221	3.74534	9.14333	5.90543	9.7167
AC207628.4_FG003	0.0666481	0.342654	0.14312	0.290786	0.164615	0.116628	0.54916	0.282937	0.323683	0.302435	0.338537	0.419839
AC207628.4_FG005	0	0	0	0	0	0	0.12649	0	0	0	0	0
AC207628.4_FG009	4.96548	3.57125	5.21346	4.35891	4.22028	6.40939	0.622633	0.712489	0.680985	0.882496	1.16226	1.09895
AC207628.4_FG010	16.4996	14.058	10.1314	11.1872	16.923	15.4515	0	0	0	0.169584	0	0
AC207649.3_FG002	0	0	0	0	0	0	0	0	0	0	0	0
AC207652.3_FG001	4.90401	5.56772	6.70338	6.9319	5.77964	7.17975	5.95961	7.3389	7.54362	7.39772	8.79712	10.5998
AC207655.2_FG003	0	0	0	0	0	0	0	0	0	0	0	0
AC207656.3_FG002	31.0173	15.1387	18.9365	18.4206	19.4202	19.3474	21.0101	16.3139	17.9898	20.9662	17.2596	18.3508
AC207722.2_FG009	5305.12	5359.2	4722.49	3831.7	4273.53	4783.29	5356	6563.55	4955.78	5479.58	6365.21	5666.62
AC207728.2_FG003	0.32407	0.183184	0.106335	0	0.0776961	0.0460254	0.156461	0.209436	0.211737	0.0718258	0.129206	0.465482
AC207732.3_FG010	0.237002	0	0.229068	0	0	0.245553	0.520344	0.452619	0	0.23058	0	0
AC207733.3_FG001	0	0	0	0	0	0	0	0	0	0	0	0
AC207733.3_FG007	0	0	0	0	0	0	0	0	0	0	0	0
AC207740.3_FG005	0	0	0	0	0	0	0	0	0	0	0	0
AC207755.3_FG005	14.1908	9.00038	19.8515	27.7111	15.0141	16.1754	24.7173	14.6162	15.8875	20.17	24.5473	12.6036
AC207756.3_FG001	6.14488	3.21539	2.82916	2.52297	4.56629	3.09928	5.04643	2.60539	3.04661	4.13077	2.65272	5.66371
AC207767.2_FG001	0.101023	0.468857	0.288762	0.114242	0.368604	0.0659693	0.56275	0.247409	0.390315	0.25238	0.321386	0.592576
AC207784.3_FG007	0	0	0	0	0	0	0	0	0	0	0	0
AC207790.2_FG001	0	0	0	0	0	0	0	0	0	0	0	0
AC207793.3_FG002	0	0	0	0	0	0	0	0	0	0	0	0
AC207798.2_FG003	0	0	0	0	0	0	0	0	0	0	0	0
AC207803.3_FG003	23.1834	21.123	25.8579	26.2608	22.5134	25.8348	17.4902	22.0787	22.5078	23.3489	23.0807	25.2576
AC207814.3_FG002	0	0	0	0	0	0	0	0	0	0	0	0
AC207814.3_FG003	0	0	0	0	0	0	0	0	0	0	0	0
AC207888.3_FG009	0	0	0	0	0	0	0	0	0	0	0	0
AC207890.3_FG002	72.2065	28.4401	43.9409	49.5456	53.6148	55.416	40.4908	46.5663	63.1217	57.353	60.1645	62.5641
AC207896.4_FG003	0	0	0	0	0	0	0	0	0	0	0	0
AC208023.3_FG001	360.618	283.688	321.838	290.736	355.495	298.5	444.533	343.268	362.899	407.045	326.866	289.813
AC208026.3_FG005	0	0.119418	0	0	0	0	0	0	0	0	0	0
AC208031.3_FG002	0.494641	0.230997	0	0	0.270613	0.556791	0.476639	0	0	0.214239	0	0.523457
AC208031.3_FG005	0.400684	1.1632	0.751696	0	0	0	0	0	0	0	0.462923	0.426052
AC208035.3_FG002	0	0	0	0	0	0	0	0	0	0	0	0
AC208042.3_FG005	0	0	0	0	0	0	0	0	0	0	0	0
AC208079.3_FG001	0	0	0	0	0	0	0	0	0	0	0	0
AC208082.3_FG008	0	0	0	0	0	0	0	0	0	0	0	0
AC208109.2_FG004	0	0	0	0	0	0	0	0	0	0	0	0
AC208110.2_FG001	0	0	0	0	0	0	0	0	0	0	0	0
AC208110.2_FG005	0	0	0.118536	0	0	0	0	0	0	0	0	0
AC208110.2_FG006	5.68338	3.13258	2.86409	2.13587	2.82436	2.5502	1.8005	1.78341	0.781931	1.57174	1.66954	2.13122
AC208110.2_FG007	184.203	148.419	121.655	113.293	175.192	173.061	74.6248	68.6913	81.2286	102.276	115.933	119.066
AC208110.2_FG011	0	0	0.0697076	0	0	0	0	0	0	0	0	0
AC208113.3_FG001	0	0	0	0	0	0	0	0	0	0	0	0
AC208113.3_FG005	1.28081	4.55208	3.31976	3.94527	3.49908	3.36017	5.07394	5.14941	4.93474	7.45132	1.97549	3.69082
AC208113.3_FG009	6.24162	6.05008	28.6796	5.37977	3.9373	4.20026	9.31001	38.2392	4.42657	5.68724	3.08919	4.64318
AC208122.2_FG003	0	0	0	0	0	0	0	0	0	0	0	0
AC208126.3_FG001	0	0	0	0	0	0	0	0	0	1.32316	0	0
AC208201.3_FG001	13.7568	8.02081	12.8497	13.7205	11.3577	11.6953	14.6234	8.31659	10.1407	15.9281	7.56569	8.2427
AC208201.3_FG002	21.4811	7.57816	8.68277	7.54435	6.21674	8.2691	22.7291	12.5698	12.5421	12.8977	10.5845	9.52021
AC208201.3_FG003	3.96072	4.10917	2.90299	3.50378	3.27773	2.83012	4.93549	4.23146	6.47516	7.42749	6.93245	7.29117
AC208204.3_FG006	576.486	3411.74	275.541	248.02	323.34	305.828	4544.94	2685.95	333.782	297.726	333.889	260.778
AC208212.3_FG001	0	0	0	0	0	0	0	0	0	0	0	0
AC208217.3_FG001	0.0935374	1.8049	1.03786	0.959933	1.34737	1.16335	1.40236	10.3595	2.41393	2.09878	2.27042	2.24471
AC208221.3_FG002	0	0	0	0	1.11778	0	0	0	0	0	0	0
AC208308.3_FG003	0	0	0	0	0	0	0	0	0	0	0	0
AC208308.3_FG004	0	0	0	0	0	0	0	0	0	0	0	0
AC208327.4_FG002	0	0	0.278742	0.253923	0	0	12.2753	8.22303	14.8987	6.74878	6.64839	10.8866
AC208327.4_FG003	20.206	20.2182	19.0895	20.3088	19.5271	16.864	19.4766	16.7429	16.231	14.2403	13.0523	15.8472
AC208327.4_FG006	9.0149	12.8049	8.59914	7.37858	8.28959	8.99952	9.83982	12.3004	7.8981	7.71033	7.29313	7.69086
AC208337.2_FG003	0	0.126939	0.121768	0	0	0	0	0	0	0	0	0
AC208338.3_FG010	0	0	0	0	0	0	0	0	0	0	0	0
AC208341.4_FG005	34.0253	36.6242	52.1497	46.8253	40.4534	46.9042	45.2415	37.3263	42.1361	37.5511	42.0269	36.3042
AC208341.4_FG006	1.04875	0.813175	0.806196	0.920598	0.487697	0.514639	1.48069	1.76331	0.743591	0.898947	1.07883	1.06955
AC208341.4_FG007	0	0	0	0	0	0	0	0	0	0	0	0
AC208341.4_FG008	0	0	0	0	0	0	0.300229	0.136562	0.171689	0	0.165623	0.165262
AC208346.3_FG004	5.82346	7.30605	5.6975	5.02235	5.72491	5.30945	7.03839	6.59334	5.43816	7.31454	5.71387	5.08827
AC208348.3_FG012	0	0	0	0	0	0	0	0	0	0	0	0
AC208358.3_FG005	0.0491565	0.0495644	0.0479206	0	0	0	0.0533444	0	0	0	0	0
AC208406.3_FG004	0	0	0	0	0	0	0	0	0	0	0	0
AC208411.3_FG013	0	0	0	0	0	0	0	0.145257	0.187311	0	0	0
AC208418.3_FG009	0	0	0	0	0	0	0	0	0	0	0	0
AC208422.3_FG001	0	0	0	0	0	0	0	0	0	0	0	0
AC208422.3_FG002	0	0	0	0	0	0	0	0	0	0	0	0
AC208423.3_FG002	0	0	0	0	0	0	0	0	0	0	0	0
AC208434.3_FG001	0	0	0	0	0	0	0	0	0	0	0	0
AC208434.3_FG007	0	0	0	0	0	0	0	0	0	0	0	0
AC208436.3_FG007	1.60027	1.87943	0.412658	1.1255	1.12029	0.745569	2.04654	0.754415	0.407274	0.85691	0.557171	1.02523
AC208440.3_FG003	6.24497	5.06069	5.44448	6.03431	4.63808	6.22394	5.92237	6.71965	6.23468	5.14359	5.40178	6.65038
AC208445.3_FG001	0	0	0	0	0	0	0	0	0	0	0	0
AC208445.3_FG006	0	0	0	0	0	0	0	0	0	0	0	0
AC208453.3_FG003	0	0	0	0	0	0	0	0	0	0	0	0
AC208454.3_FG002	0	0	0.299148	1.05186	0.147339	0	0.335163	0.152428	0.201454	0.147825	0.897692	0
AC208458.3_FG011	0	0	0	0	0	0	0	0	0.52642	0	0	0.447269
AC208516.2_FG008	0	0	0	0	0	0	0	0	0	0	0	0
AC208521.3_FG002	0	0	0	0	0	0	0	0	0	0	0	0
AC208530.3_FG003	0	0	0	0	0	0	0	0	0	0	0	0
AC208539.3_FG002	0	0	0	0	0	0	0	0	0	0	0	0
AC208539.3_FG003	0	0	0	0	0	0	0	0	0	0	0	0
AC208559.3_FG003	0	0	0	0	0	0	0.139158	0.123952	0.161315	0.12387	0.14882	0
AC208564.3_FG004	0	0	0	0.639735	0	0	0	0	0	0	0	0
AC208571.4_FG001	34.3313	35.0105	26.5882	25.6374	35.5968	33.8313	18.3409	17.5917	17.9377	16.4837	21.5355	22.7022
AC208576.3_FG001	0.436894	0.0699921	0.0688507	0.254427	0.0706451	0.0735562	0.156665	0.209062	0.088529	0	0.167548	0.169878
AC208577.3_FG005	0	0	0	0	0	0	1.97676	6.24441	1.53296	3.28322	6.17157	5.91224
AC208579.3_FG001	0	0	0	0	0.110599	0	0	0.101257	0	0	0.124482	0
AC208606.3_FG007	0	0	0	0	0	0	0	0	0	0	0	0
AC208610.3_FG010	0.764393	6.30144	1.07044	0.641696	0.449438	0.429697	0	0	0	0	0	0
AC208625.3_FG004	0	0	0	0	0	0	0	0	0	0	0	0
AC208630.3_FG001	0	0	0	0	0	0	0	0	0	0	0	0
AC208641.3_FG009	0	0	0	0	0	0	0	0	0	0	0	0
AC208644.2_FG005	0	0	0	0	0	0	0	0	0	0	0	0
AC208649.4_FG003	0	0	0	0	0	0	0	0	0	0	0	0
AC208663.3_FG002	0.117299	0	0	0	0.12361	0	0	0	0	0.240472	0	0.133468
AC208678.3_FG002	0	0	0	0	0	0	0	0	0	0	0	0
AC208680.3_FG001	0	0	0	0	0	0	0	0	0	0	0	0
AC208702.3_FG007	0	12.2674	13.3532	11.2579	83.3779	20.0736	0	0	0	0	0	0
AC208711.3_FG005	0.237962	0.18359	0.274626	0.410854	0.141057	0.0914658	0.0920204	0.273822	0.0580967	0.0457627	0.0550769	0.112596
AC208724.3_FG001	0.784538	2.45943	2.25455	2.63152	2.16054	2.61549	0	0.276958	0	0	0.173569	0.681703
AC208826.3_FG003	0	0	0	0	0	0	0	0	0	0	0	0
AC208826.3_FG004	0	0	0	0	0	0	0	0	0	0	0	0
AC208848.3_FG005	0	0	0	0	0	0	0	0	0	0	0	0
AC208855.3_FG002	0	0	0	0	0	0	0	0	0	0	0	0
AC208860.3_FG002	0	0.145304	0.141972	0.127218	0.160036	0.296202	0	0	0	0	0	0
AC208892.3_FG005	1.64507	3.26114	5.40478	5.81778	3.58249	3.90667	0.200675	0.440419	0.888262	1.09634	1.68797	0.602556
AC208895.3_FG001	0	0	0	0	0	0	0	0	0	0	0	0
AC208895.3_FG004	0	0	0	0	0	0	0	0	0	0	0	0
AC208897.3_FG003	1.12754	1.54876	1.31127	1.07363	1.8098	1.73388	2.9091	1.18853	0.804956	1.92639	1.35658	0.749368
AC208897.3_FG004	0.352764	0.156429	1.75903	3.9032	0.849525	1.12656	0.0747651	0.714132	0.340397	0.689628	0.475354	0.283953
AC208905.3_FG004	0	0	0	0	0	0	0	0	0	0	0	0
AC208915.3_FG010	0	0	0	0	0	0	0	0	0	0	0	0
AC208916.3_FG003	0	0	0.383768	1.19411	0.21707	0	0.230732	0.203083	0.524471	0.400535	0	0.68047
AC208920.3_FG001	0	0	0	0	0	0	0	0	0	0	0	0
AC208930.3_FG007	0	0	0	0	0	0	0	0	0	0	0	0
AC208974.3_FG001	0	0	0	0	0	0	0	0	0	0	0	0
AC209015.3_FG004	0	0	0	0	0	0	0	0	0	0	0	0
AC209016.3_FG010	0	0	0	0	0	0	0	0	0	0	0	0
AC209029.2_FG002	0	0	0	0	0	0	0	0	0	0	0	0
AC209050.3_FG001	0	0	0.0377028	0	0	0	0.0418443	0	0	0	0	0
AC209050.3_FG003	5.76331	0.965565	9.31471	6.0791	4.27786	8.82714	0.293299	0.0745684	0.803626	1.10752	0.890558	0.366389
AC209051.3_FG003	0	0	0	0	0	0	0	0	0	0	0	0
AC209062.3_FG002	0	0	0	0	0	0	0	0	0	0	0	0
AC209073.3_FG001	0	0	0	0	0	0	0	0	0	0	0	0
AC209073.3_FG002	0	0	0	0	0	0	0	0	0	0	0	0
AC209074.3_FG007	0	0	0	0	0	0	0	0	0	0	0	0
AC209080.3_FG004	3.12614	5.69798	3.22724	2.81319	3.40584	3.33907	5.71019	4.71157	9.3779	1.97894	5.54547	4.64888
AC209093.3_FG006	0	0	0	0	0	0	0	0	0	0	0	0
AC209168.3_FG007	0	0	0	0	0	0	0	0	0	0	0	0
AC209169.3_FG007	0	0	0	0	0	0	0	0	0	0	0	0
AC209177.3_FG001	0	0	0	0	0	0	0	0	0	0	0	0
AC209206.3_FG004	0.530201	2.17586	1.05717	0.461513	1.49367	1.69314	0	0	0	0	0	0
AC209206.3_FG011	6.95956	5.32664	5.87131	5.67953	6.25872	5.66057	5.61142	5.87053	5.88227	5.77629	4.75232	6.50259
AC209206.3_FG014	0	0	0	0	0	0	0	0	0.0800168	0	0.069226	0.066337
AC209208.3_FG001	6.13353	7.14916	4.93693	4.60083	5.55764	6.10092	6.63695	7.42509	5.53422	5.47195	6.34854	8.38891
AC209208.3_FG002	2566.81	2368.28	2421.92	2126.27	2499.93	2522.29	3353.98	4528.02	3116.65	2792.09	3496.96	3753.8
AC209208.3_FG003	0.869334	1.50237	1.41436	1.44916	1.76892	1.04556	1.23043	0.121296	0.108495	0.159442	0.0950258	0.0914917
AC209208.3_FG004	0	0	0	0	0	0	0	0	0.0656983	0	0	0
AC209208.3_FG005	15.0431	10.1018	8.33299	10.6534	10.5515	11.8665	9.84925	9.61484	11.572	11.5446	10.5303	10.8117
AC209212.3_FG005	0.161504	0.0964612	0.0629014	0.0859466	0	0.0890589	0.159887	0.300768	0.13605	0.241644	0.114763	0.13619
AC209213.4_FG002	0	0	0.15095	0	0	0	4.37327	0	0	0	2.17449	0
AC209215.4_FG004	0	0	0	0	0	0	0	0	0	0	0	0
AC209215.4_FG006	0	0	0	0	0	0	0	0	0	0	0	0
AC209242.3_FG003	9.19432	10.8872	10.1681	12.6493	11.8356	9.97583	13.6705	15.2955	10.606	15.4364	14.7553	12.7396
AC209257.4_FG003	1.0791	0.427141	0.283026	1.07835	0.542744	1.06982	3.23963	1.17189	1.35923	0.999583	2.17654	1.5457
AC209257.4_FG004	0	0	0	0	0	0	0	0	0	0	0	0
AC209257.4_FG006	1.15107	2.30051	9.7412	13.7174	5.39098	2.93352	17.5896	0.49777	17.0857	9.40076	0.261765	0.625777
AC209257.4_FG008	27.1002	18.987	4.71129	10.7832	10.0371	8.68347	30.4089	7.77214	14.3689	13.9753	14.644	17.5991
AC209332.3_FG011	0	0.103209	0.049402	0	0.0532493	0	0	0.0474445	0	0.0482838	0	0
AC209356.4_FG001	0	0	0	0	0	0	0	0	0	0	0	0
AC209364.3_FG004	0.280647	0.0808702	0.0783417	0.0481299	0.0510262	0.0272455	0.174309	0.336273	0.194591	0.0258393	0.342916	0.319927
AC209364.3_FG007	0	0	0	0	0	0	0	0.278543	0	0	0	0
AC209364.3_FG009	3.99249	8.16693	2.69722	2.47171	3.88097	5.2116	7.56812	8.0687	4.75908	4.66127	6.96639	7.34904
AC209374.4_FG002	22.4222	13.1461	14.002	18.3474	24.2507	27.8196	17.5034	25.4688	27.1905	18.9682	40.6304	23.0481
AC209377.3_FG003	6.59936	4.49856	6.0685	4.48372	5.98697	10.7791	6.68249	15.2227	10.2665	14.2793	10.2813	8.21994
AC209381.3_FG002	0	0	0	0	0	0	0	0	0	0	0	0
AC209381.3_FG007	0	0	0	0	0	0	0	0	0	0	0	0
AC209438.4_FG002	0	0	0	0	0	0	0	0	0	0	0	0
AC209460.3_FG002	17.9593	23.7398	17.4056	21.273	19.858	19.6361	18.7445	21.0538	20.3134	20.3465	17.116	21.2386
AC209463.4_FG013	0	0.2506	0.389893	0.650569	0.388656	0	0.971886	0.803077	0.515815	0.846066	0.507835	1.04633
AC209624.2_FG001	0	0	0	0	0	0.0411966	0	0	0	0	0	0
AC209624.2_FG003	0	0	0	0	0	0	0	0	0	0	0	0
AC209626.2_FG013	33.2573	21.5388	20.0655	30.5495	21.2139	57.5335	50.2488	56.209	33.1472	26.2685	46.121	46.1209
AC209629.2_FG003	0	0	0	0	0	0	0	0	0	0	0	0
AC209629.2_FG007	0	0	0	0	0	0	0	0	0	0	0	0
AC209636.2_FG003	0.240973	0	0.251571	0.107093	0	0.110321	0	0	0	0.507276	0	0.275427
AC209647.2_FG001	0	0	0	0	0	0	0	0	0	0	0	0
AC209647.2_FG002	0	0	0	0	0	0	0	0	0	0	0	0
AC209651.2_FG001	0.308657	0.30416	0.592253	1.31199	0.783618	1.06963	0	0	0	0	0	0
AC209664.3_FG002	31.3458	26.4714	23.0351	20.8859	35.872	29.201	20.4009	14.5755	12.603	15.5829	20.1916	17.5695
AC209675.3_FG001	0	0	0	0	0	0	0	0	0	0	5.65335	0
AC209697.3_FG005	0	0	0	0	0	0	0	0	0	0	0	0
AC209698.3_FG004	0	0	0	0	0	0	0	0	0	0	0	0
AC209704.3_FG003	0	0	0	0	0	0	0	0	0	0	0	0
AC209705.3_FG004	6.1459	4.63553	4.90484	5.23257	6.36434	6.25398	7.74379	8.87759	7.65164	6.85667	8.66821	7.49212
AC209710.4_FG002	0	0	0	0	0	0	0	0	0	0	0	0
AC209718.1_FG009	1.93367e-48	0.219742	1.03874e-05	0.39749	0.16226	0.366551	1.00589	0.380978	0.64733	0.000334714	0.193137	0.000146585
AC209723.3_FG003	0	0	0	0	0	0	0	0	0	0	0	0
AC209723.3_FG004	0	0	0	0	0	0	0	0	0	0	0	0
AC209729.3_FG003	0.258806	0.318507	0.275635	0.193563	0.140435	0.227653	3.60451	2.81906	3.77284	2.88391	3.07964	4.99244
AC209732.3_FG001	0	0	0	0	0	0	0	0	0	0	0	0
AC209734.3_FG005	0	0	0	0	0	0	0	0	0	0	0	0
AC209737.3_FG006	0	0	0	0	0	0	0	0	0	0	0	0
AC209738.3_FG005	0	0	0	0	0	0	0	0	0	0	0	0
AC209739.3_FG003	0.459357	0.600366	0.232798	0.403406	0	0.643299	0	0	0	0	0	0
AC209744.3_FG001	0	0.165654	1.12304	1.81369	0.792748	0.148413	0	0	1.47243	1.09079	0.188619	0.178205
AC209755.3_FG001	0	0	0	0	0	0	0	0	0	0	0	0
AC209768.3_FG005	0	0	0.237638	0.0689392	0	0.0733772	0.0920627	0	0.109894	0	0.094866	0
AC209768.3_FG016	0.160426	0.153255	0.521784	0.733666	1.31588	1.66034	0	0	0	0	0	0
AC209778.3_FG002	0	0	0	0	0	0	0	0	0	0	0	0
AC209780.2_FG003	0	0.432257	0	0.922236	0	0.893279	0	0	0.849675	0.209574	1.05624	0.235362
AC209784.3_FG007	16.0539	209.229	12.108	12.6646	12.6064	16.8988	391.572	165.488	25.9032	21.2891	9.33182	11.2171
AC209784.3_FG011	0.459894	0.160645	0.15675	0.134549	0.613867	0.275987	0.291761	0.159764	0.2869	0.456277	0.307516	0.46106
AC209810.3_FG002	0.121068	0	0.123849	0	0	0	0	0	0	0	0	0
AC209811.3_FG001	0	0	0	0	0	0	0	0	0	0	0	0
AC209819.3_FG003	0.130359	0.124447	1.88903	4.79114	1.91856	2.08622	0	0	0.148974	0	0	0
AC209819.3_FG005	0.598979	0.309094	0.200713	0	0.619269	0.380698	0	0	0	0	0	0
AC209819.3_FG006	0	0	0	0	0	0	0	0	0	0	0	0
AC209819.3_FG007	0	0	0	0	0	0	0	0	0	0	0	0
AC209819.3_FG008	0	0	0	0	0	0	0	0	0	0	0	0
AC209819.3_FG009	0.416482	0	0	0.182373	0	0.196796	0.488443	0	0	0.217165	0	0.478714
AC209819.3_FG010	0	0	0	0	0	0	0	0	0	0	0	0
AC209819.3_FG012	2.53585	1.54014	3.91715	5.42303	2.07052	2.6272	5.49881	4.06781	7.38965	8.81365	5.46008	4.99941
AC209828.3_FG006	0	0	0	0	0	0	0	0	0	0	0	0
AC209831.3_FG003	0	0	0	0	0	0	0	0	0	0	0	0
AC209835.4_FG004	28.6843	40.1026	29.7465	38.5979	37.0044	51.5403	20.4699	28.8779	39.2372	23.8777	42.3771	33.3898
AC209845.4_FG010	1.54236	0.320527	0.850463	0.678287	0.345001	1.64857	0.733266	0.640286	0.681379	0.000489408	1.60582	1.44585
AC209852.3_FG004	0	0	0	0	0	0	0	0	0	0	0	0
AC209858.4_FG002	4.85163	6.77492	6.21705	5.84152	5.35189	4.90271	5.7745	4.88876	5.69673	4.80768	4.68901	5.55711
AC209858.4_FG003	0	0	0	0	0	0	0	0	0	0	0	0
AC209858.4_FG004	8.56576	8.79866	7.107	7.62806	7.62633	7.27256	9.14377	6.9704	4.67104	9.65007	7.88879	4.36135
AC209859.2_FG006	0	0	0	0	0	0	0	0	0	0.128828	0	0
AC209860.3_FG001	0	0	0	0	0	0	0	0	0	3.73776	0	4.69155
[truncated: 38,486 more rows]
