# Supplementary material for: Transcriptome Analysis Provides Insight into the Molecular Mechanisms Underlying gametophyte factor 2-Mediated Cross-Incompatibility in Maize
Source: Int J Mol Sci. 2018 Jun 13;19(6):1757. doi: 10.3390/ijms19061757 (PMC6032218; doi:10.3390/ijms19061757)
Supplement: Supplementary file 1 [file ijms-19-01757-s001.zip › ijms-287360-SI proofreading-WM/Table S3.xlsx]

## Sheet: Sheet1
Table S3. Statistics of genes expressed at different FPKM levels in the six silk tissues
Sample	1≤FPKM<2		2≤FPKM＜10		10≤FPKM＜100		FPKM≥100		Total
	No.	%	No.	%	No.	%	No.	%
G	2929	13.6531	7981	37.2023	9207	42.9171	1336	6.22757	21453
GG	2989	13.6415	8305	37.9033	9318	42.5266	1299	5.92853	21911
GB	2968	13.5748	8171	37.3719	9452	43.2309	1273	5.82236	21864
B	3001	13.7364	8202	37.5429	9302	42.5779	1342	6.14272	21847
BB	2875	12.8756	8661	38.7881	9500	42.5456	1293	5.79068	22329
BG	2842	12.796	8599	38.7168	9366	42.1702	1402	6.31247	22210
