# Supplementary material for: Transcriptome Analysis Provides Insight into the Molecular Mechanisms Underlying gametophyte factor 2-Mediated Cross-Incompatibility in Maize
Source: Int J Mol Sci. 2018 Jun 13;19(6):1757. doi: 10.3390/ijms19061757 (PMC6032218; doi:10.3390/ijms19061757)
Supplement: Supplementary file 1 [file ijms-19-01757-s001.zip › ijms-287360-SI proofreading-WM/Table S4.xlsx]

## Sheet: Sheet1
Table S4. List of the 213 GB-enriched genes
#ID	BB1_FPKM	BB2_FPKM	BG1_FPKM	BG2_FPKM	B1_FPKM	B2_FPKM	GB1_FPKM	GB2_FPKM	GG1_FPKM	GG2_FPKM	G1_FPKM	G2_FPKM	COG_class	COG_class_annotation	GO_annotation	GO_second_level_annotation	KEGG_annotation	KEGG_pathway_annotation	KOG_class	KOG_class_annotation	Pfam_annotation	Swiss_Prot_annotation	eggNOG_class	eggNOG_class_annotation	NR_annotation
AC149829.2_FG004	0	0	0	0	0	0	4.40782	0	0	0	0	0	--	--	Molecular Function: DNA binding (GO:0003677);; Molecular Function: sequence-specific DNA binding transcription factor activity (GO:0003700);; Molecular Function: protein binding (GO:0005515);; Cellular Component: nucleus (GO:0005634);; Cellular Component: cytoplasm (GO:0005737);; Cellular Component: plastid (GO:0009536);; Biological Process: brassinosteroid mediated signaling pathway (GO:0009742)…	molecular function: binding (GO:0005488);; biological process: biological regulation (GO:0065007);; molecular function: nucleic acid binding transcription factor activity (GO:0001071);; cellular component: cell (GO:0005623);; cellular component: organelle (GO:0043226);; cellular component: cell part (GO:0044464);; biological process: cellular process (GO:0009987);; biological process: signaling (…	--	--	--	--	Helix-loop-helix DNA-binding domain	Transcription factor bHLH135 GN=At1g74500 OS=Arabidopsis thaliana (Mouse-ear cress) PE=1 SV=1	UY	Intracellular trafficking, secretion, and vesicular transport;; Nuclear structure	LOC100284841 [Zea mays]
AC184133.3_FG001	0	0	0	0	0	0	1.09159	1.2494	0.883126	0.45113	0.758692	0.668684	--	--	--	--	--	--	--	--	--	--	S	Function unknown	hypothetical protein ZEAMMB73_299231 [Zea mays]
AC184170.4_FG002	0.38147	0	0	0	0	0	1.18003	0.429512	0.255204	0	0.219855	0.579812	--	--	--	--	--	--	--	--	--	--	--	--	TPA: hypothetical protein ZEAMMB73_803698 [Zea mays]
AC185475.3_FG001	0.608416	0.53919	0.687066	0	0.422481	0.626379	0.50804	1.38967	0.271019	0.199504	0.229306	0.417407	--	--	--	--	--	--	--	--	--	--	R	General function prediction only	hypothetical protein ZEAMMB73_941520 [Zea mays]
AC194133.3_FG004	0	0	0	0	0	0	1.55797	0	0	0	0.667798	0.617723	[J]	Translation, ribosomal structure and biogenesis	Molecular Function: structural constituent of ribosome (GO:0003735);; Cellular Component: ribosome (GO:0005840);; Biological Process: translation (GO:0006412);; Molecular Function: rRNA binding (GO:0019843);;	molecular function: structural molecule activity (GO:0005198);; cellular component: cell (GO:0005623);; cellular component: macromolecular complex (GO:0032991);; cellular component: organelle (GO:0043226);; cellular component: cell part (GO:0044464);; biological process: metabolic process (GO:0008152);; biological process: cellular process (GO:0009987);; molecular function: binding (GO:0005488)	K02868|1.76621e-14|dosa:Os06t0550000-00|Os06g0550000; Similar to 60S ribosomal protein L11.; K02868 large subunit ribosomal protein L11e (A)	Ribosome (ko03010)	[J]	Translation, ribosomal structure and biogenesis	Ribosomal protein L5	60S ribosomal protein L11 GN=OJ1430_B02.2 OS=Oryza sativa subsp. japonica (Rice) PE=2 SV=1	J	Translation, ribosomal structure and biogenesis	hypothetical protein ZEAMMB73_112308 [Zea mays]
AC200497.4_FG015	0	0	0	0	0	0	1.36894	0.227743	0.230516	0.36438	0.997092	0.91405	--	--	--	--	--	--	--	--	--	--	R	General function prediction only	hypothetical protein ZEAMMB73_489264 [Zea mays]
AC202911.3_FG002	0	0.341739	0	0.1921	0	0.393383	0.455415	1.09998	0	0.371952	0.210824	0.191684	--	--	--	--	K11855|7.10188e-55|zma:103634170|ubiquitin carboxyl-terminal hydrolase 17-like; K11855 ubiquitin carboxyl-terminal hydrolase 36/42 [EC:3.4.19.12] (A)	--	--	--	--	Formin-like protein 3 OS=Oryza sativa subsp. japonica (Rice) PE=2 SV=2	--	--	TPA: hypothetical protein ZEAMMB73_184066 [Zea mays]
AC209463.4_FG013	0.389893	0.650569	0.388656	0	0	0.2506	0.507835	1.04633	0.515815	0.846066	0.971886	0.803077	--	--	--	--	--	--	--	--	--	--	R	General function prediction only	hypothetical protein ZEAMMB73_653930 [Zea mays]
AC209675.3_FG001	0	0	0	0	0	0	5.65335	0	0	0	0	0	--	--	--	--	--	--	--	--	--	--	--	--	TPA: hypothetical protein ZEAMMB73_442227 [Zea mays]
AC209780.2_FG003	0	0.922236	0	0.893279	0	0.432257	1.05624	0.235362	0.849675	0.209574	0	0	--	--	--	--	--	--	--	--	--	--	--	--	TPA: hypothetical protein ZEAMMB73_888932 [Zea mays]
AC212227.3_FG006	0	0	0	0	0	0	1.09099	0.179154	0.583966	0.441905	0.166545	0.154182	[J]	Translation, ribosomal structure and biogenesis	Biological Process: RNA methylation (GO:0001510);; Molecular Function: RNA binding (GO:0003723);; Cellular Component: nucleolus (GO:0005730);; Biological Process: rRNA processing (GO:0006364);; Biological Process: tRNA processing (GO:0008033);; Molecular Function: methyltransferase activity (GO:0008168);; Cellular Component: membrane (GO:0016020);; Biological Process: single-organism process (GO:…	biological process: metabolic process (GO:0008152);; biological process: cellular process (GO:0009987);; molecular function: binding (GO:0005488);; cellular component: cell (GO:0005623);; cellular component: organelle (GO:0043226);; cellular component: organelle part (GO:0044422);; cellular component: cell part (GO:0044464);; molecular function: catalytic activity (GO:0003824);; cellular componen…	--	--	[A]	RNA processing and modification	Fibrillarin	Mediator of RNA polymerase II transcription subunit 36a GN=L73G19.10 OS=Arabidopsis thaliana (Mouse-ear cress) PE=1 SV=2	A	RNA processing and modification	hypothetical protein ZEAMMB73_250801 [Zea mays]
AC212401.3_FG003	0.430026	0.568913	0	0	0	0	1.09409	0.74068	0.588929	0.670024	0.758668	0	--	--	Molecular Function: binding (GO:0005488);;	molecular function: binding (GO:0005488)	--	--	--	--	--	Lysine-rich arabinogalactan protein 19 (Precursor) GN=AGP19 OS=Arabidopsis thaliana (Mouse-ear cress) PE=2 SV=2	--	--	TPA: hypothetical protein ZEAMMB73_535017, partial [Zea mays]
AC212451.4_FG009	0	0	0	0	0	0	1.49924	1.66699	0	0.709899	0	0	--	--	Molecular Function: enzyme inhibitor activity (GO:0004857);; Cellular Component: cell wall (GO:0005618);; Cellular Component: endosome (GO:0005768);; Cellular Component: vacuolar membrane (GO:0005774);; Cellular Component: Golgi apparatus (GO:0005794);; Cellular Component: trans-Golgi network (GO:0005802);; Cellular Component: plasma membrane (GO:0005886);; Biological Process: metabolic process (…	biological process: biological regulation (GO:0065007);; molecular function: enzyme regulator activity (GO:0030234);; cellular component: cell (GO:0005623);; cellular component: cell part (GO:0044464);; cellular component: organelle (GO:0043226);; cellular component: membrane (GO:0016020);; cellular component: organelle part (GO:0044422);; biological process: metabolic process (GO:0008152);; cell…	K01051|2.79761e-75|zma:100284955|pectinesterase-1; K01051 pectinesterase [EC:3.1.1.11] (A)	Pentose and glucuronate interconversions (ko00040);; Starch and sucrose metabolism (ko00500)	--	--	Pectinesterase	Pectinesterase 21 GN=F18C1.12 OS=Arabidopsis thaliana (Mouse-ear cress) PE=2 SV=2	R	General function prediction only	TPA: hypothetical protein ZEAMMB73_524836 [Zea mays]
AC213050.3_FG002	0	0	0	0	0	0	0	2.32113	0	0	0	0	--	--	Cellular Component: mitochondrion (GO:0005739);;	cellular component: cell (GO:0005623);; cellular component: organelle (GO:0043226);; cellular component: cell part (GO:0044464)	--	--	--	--	--	Zinc finger CCCH domain-containing protein 28 GN=OJ000114_01.2 OS=Oryza sativa subsp. japonica (Rice) PE=2 SV=1	R	General function prediction only	hypothetical protein ZEAMMB73_838510 [Zea mays]
AC214267.3_FG004	0	0.105437	0	0	0	0	0.137193	1.92852	0.583869	0.341325	0.76687	0.797488	--	--	--	--	--	--	--	--	--	--	CG	Energy production and conversion;; Carbohydrate transport and metabolism	TPA: hypothetical protein ZEAMMB73_044497 [Zea mays]
AC217358.3_FG009	0.400426	0.700432	0	0.184112	0	0	1.1816	0.453281	0.271978	0.202356	0	0.6091	[R]	General function prediction only	Biological Process: cytokinesis (GO:0000910);; Molecular Function: DNA binding (GO:0003677);; Molecular Function: GTP binding (GO:0005525);; Cellular Component: endosome (GO:0005768);; Cellular Component: vacuolar membrane (GO:0005774);; Cellular Component: Golgi apparatus (GO:0005794);; Cellular Component: cytosol (GO:0005829);; Cellular Component: plasma membrane (GO:0005886);; Biological Proce…	biological process: cellular process (GO:0009987);; biological process: single-organism process (GO:0044699);; molecular function: binding (GO:0005488);; cellular component: cell (GO:0005623);; cellular component: organelle (GO:0043226);; cellular component: cell part (GO:0044464);; cellular component: membrane (GO:0016020);; cellular component: organelle part (GO:0044422);; biological process: l…	K07904|3.50084e-148|zma:103644311|ras-related protein Rab11C-like; K07904 Ras-related protein Rab-11A (A)	Endocytosis (ko04144)	[U]	Intracellular trafficking, secretion, and vesicular transport	Ras family;; Miro-like protein;; ADP-ribosylation factor family;; 50S ribosome-binding GTPase;; Elongation factor Tu GTP binding domain;; Gtr1/RagA G protein conserved region	Ras-related protein Rab11C GN=RAB11C OS=Lotus japonicus (Lotus corniculatus var. japonicus) PE=2 SV=1	S	Function unknown	TPA: hypothetical protein ZEAMMB73_441203 [Zea mays]
GRMZM2G005991	0.243356	0.211975	0.713073	0.544947	0.119782	0.246146	1.0256	0.542234	0.669325	0.24589	0.411988	0.25062	--	--	Biological Process: proteolysis (GO:0006508);; Molecular Function: peptidase activity (GO:0008233);; Cellular Component: membrane (GO:0016020);; Cellular Component: cytoplasmic membrane-bounded vesicle (GO:0016023);; Cellular Component: cell part (GO:0044464);;	biological process: metabolic process (GO:0008152);; molecular function: catalytic activity (GO:0003824);; cellular component: membrane (GO:0016020);; cellular component: cell (GO:0005623);; cellular component: organelle (GO:0043226);; cellular component: cell part (GO:0044464)	--	--	--	--	Probable lipid transfer;; Protease inhibitor/seed storage/LTP family	Non-specific lipid transfer protein-like 1 (Precursor) GN=B1246D11.7 OS=Oryza sativa subsp. japonica (Rice) PE=1 SV=1	R	General function prediction only	TPA: putative bifunctional inhibitor/LTP/seed storage protein family [Zea mays]
GRMZM2G006585	0	0	0	0	0	0	0	2.17213	0	0	0	0	--	--	--	--	--	--	--	--	PLATZ transcription factor	--	R	General function prediction only	PLATZ transcription factor [Zea mays]
GRMZM2G006762	0	0	0	0	0	0	0.718124	1.71083	0.867416	0.916446	0.3122	0.712877	[GO]	Carbohydrate transport and metabolism;; Posttranslational modification, protein turnover, chaperones	Molecular Function: guanosine-diphosphatase activity (GO:0004382);; Molecular Function: calmodulin binding (GO:0005516);; Molecular Function: ATP binding (GO:0005524);; Cellular Component: extracellular region (GO:0005576);; Cellular Component: extracellular space (GO:0005615);; Cellular Component: mitochondrion (GO:0005739);; Cellular Component: endosome (GO:0005768);; Cellular Component: Golgi …	biological process: metabolic process (GO:0008152);; molecular function: catalytic activity (GO:0003824);; molecular function: binding (GO:0005488);; cellular component: extracellular region (GO:0005576);; cellular component: extracellular region part (GO:0044421);; cellular component: cell (GO:0005623);; cellular component: organelle (GO:0043226);; cellular component: cell part (GO:0044464);; ce…	K14641|0|zma:103654305|probable apyrase 3; K14641 apyrase [EC:3.6.1.5] (A)	Purine metabolism (ko00230);; Pyrimidine metabolism (ko00240)	[F]	Nucleotide transport and metabolism	GDA1/CD39 (nucleoside phosphatase) family	Probable apyrase 3 (Precursor) GN=OsJ_35056 OS=Oryza sativa subsp. japonica (Rice) PE=2 SV=2	F	Nucleotide transport and metabolism	putative apyrase family protein [Zea mays]
GRMZM2G006830	0	0	0	0	0	0	1.35124	0.51961	0.558737	0.64883	0.243984	0	--	--	Biological Process: cell growth (GO:0016049);; Biological Process: root hair cell differentiation (GO:0048765);; Biological Process: developmental growth involved in morphogenesis (GO:0060560);;	biological process: cellular process (GO:0009987);; biological process: growth (GO:0040007);; biological process: single-organism process (GO:0044699);; biological process: multicellular organismal process (GO:0032501);; biological process: developmental process (GO:0032502)	--	--	--	--	--	COBRA-like protein 7 (Precursor) GN=dl4100c OS=Arabidopsis thaliana (Mouse-ear cress) PE=1 SV=2	R	General function prediction only	hypothetical protein ZEAMMB73_000647 [Zea mays]
GRMZM2G008854	0.292325	0.412071	0.326566	0.174941	0.16353	0	3.36248	0.360707	0.17607	0.859488	0.159033	0.283681	--	--	Molecular Function: protein serine/threonine kinase activity (GO:0004674);; Molecular Function: protein serine/threonine phosphatase activity (GO:0004722);; Molecular Function: ATP binding (GO:0005524);; Cellular Component: nucleus (GO:0005634);; Cellular Component: mitochondrion (GO:0005739);; Biological Process: protein phosphorylation (GO:0006468);;	biological process: metabolic process (GO:0008152);; biological process: cellular process (GO:0009987);; molecular function: catalytic activity (GO:0003824);; molecular function: binding (GO:0005488);; cellular component: cell (GO:0005623);; cellular component: organelle (GO:0043226);; cellular component: cell part (GO:0044464)	--	--	--	--	Protein kinase domain	Probable inactive protein kinase At3g63330 GN=At3g63330 OS=Arabidopsis thaliana (Mouse-ear cress) PE=2 SV=1	R	General function prediction only	TPA: hypothetical protein ZEAMMB73_014003 [Zea mays]
GRMZM2G011156	0.171737	0.355822	0.169288	0	0	0	0.47205	1.05404	0.0742847	0.502961	0	0	[Q]	Secondary metabolites biosynthesis, transport and catabolism	Biological Process: defense response to oomycetes (GO:0002229);; Molecular Function: monooxygenase activity (GO:0004497);; Molecular Function: binding (GO:0005488);; Molecular Function: iron ion binding (GO:0005506);; Biological Process: glycine catabolic process (GO:0006546);; Biological Process: tryptophan catabolic process (GO:0006569);; Biological Process: unsaturated fatty acid biosynthetic …	biological process: response to stimulus (GO:0050896);; biological process: multi-organism process (GO:0051704);; biological process: metabolic process (GO:0008152);; biological process: single-organism process (GO:0044699);; molecular function: catalytic activity (GO:0003824);; molecular function: binding (GO:0005488);; biological process: cellular process (GO:0009987);; molecular function: elec…	K12153|0|zma:103626086|tyrosine N-monooxygenase-like; K12153 phenylalanine N-monooxygenase [EC:1.14.13.124] (A)	Cyanoamino acid metabolism (ko00460);; 2-Oxocarboxylic acid metabolism (ko01210)	[Q]	Secondary metabolites biosynthesis, transport and catabolism	Cytochrome P450	Tyrosine N-monooxygenase GN=CYP79A1 OS=Sorghum bicolor (Sorghum) PE=1 SV=3	Q	Secondary metabolites biosynthesis, transport and catabolism	putative cytochrome P450 superfamily protein [Zea mays]
GRMZM2G014055	0.162292	0.152612	0	0	0	0.342351	1.19999	1.62957	0.420929	0.490231	0	0.1672	[OC]	Posttranslational modification, protein turnover, chaperones;; Energy production and conversion	Molecular Function: enzyme inhibitor activity (GO:0004857);; Cellular Component: cell wall (GO:0005618);; Cellular Component: mitochondrion (GO:0005739);; Cellular Component: vacuole (GO:0005773);; Cellular Component: Golgi apparatus (GO:0005794);; Cellular Component: cytosol (GO:0005829);; Cellular Component: plasma membrane (GO:0005886);; Biological Process: protein folding (GO:0006457);; Biolo…	biological process: biological regulation (GO:0065007);; molecular function: enzyme regulator activity (GO:0030234);; cellular component: cell (GO:0005623);; cellular component: cell part (GO:0044464);; cellular component: organelle (GO:0043226);; cellular component: membrane (GO:0016020);; biological process: metabolic process (GO:0008152);; biological process: cellular process (GO:0009987);; bi…	K03671|1.74352e-83|zma:100281021|thioredoxin H-type; K03671 thioredoxin 1 (A)	--	[O]	Posttranslational modification, protein turnover, chaperones	Thioredoxin	Thioredoxin H-type OS=Fagopyrum esculentum (Common buckwheat) PE=3 SV=1	O	Posttranslational modification, protein turnover, chaperones	thioredoxin H-type [Zea mays]
GRMZM2G014499	0.133787	0.113807	0.264179	0.0758102	0.214673	0	2.36463	3.79712	0.975499	0.391549	0.150056	0.267778	[O]	Posttranslational modification, protein turnover, chaperones	Molecular Function: serine-type endopeptidase activity (GO:0004252);; Biological Process: proteolysis (GO:0006508);; Cellular Component: plant-type cell wall (GO:0009505);; Cellular Component: external side of plasma membrane (GO:0009897);; Biological Process: stomatal complex morphogenesis (GO:0010103);; Cellular Component: cytoplasmic membrane-bounded vesicle (GO:0016023);; Biological Process: …	biological process: metabolic process (GO:0008152);; molecular function: catalytic activity (GO:0003824);; cellular component: cell (GO:0005623);; cellular component: cell part (GO:0044464);; cellular component: membrane (GO:0016020);; cellular component: membrane part (GO:0044425);; biological process: multicellular organismal process (GO:0032501);; biological process: developmental process (GO:…	--	--	--	--	Subtilase family;; Peptidase inhibitor I9;; PA domain	Subtilisin-like protease (Precursor) GN=K8K14.8 OS=Arabidopsis thaliana (Mouse-ear cress) PE=1 SV=1	O	Posttranslational modification, protein turnover, chaperones	TPA: putative subtilase family protein [Zea mays]
GRMZM2G014955	0.291451	0.000248702	4.66602e-05	0.000233195	0.000162086	0.000140875	3.59896	0.000355841	0.00359064	0.0278966	0.00025134	0.000257804	--	--	Biological Process: protein O-linked fucosylation (GO:0036066);; Molecular Function: peptide-O-fucosyltransferase activity (GO:0046922);;	biological process: metabolic process (GO:0008152);; biological process: cellular process (GO:0009987);; biological process: single-organism process (GO:0044699);; molecular function: catalytic activity (GO:0003824)	--	--	--	--	GDP-fucose protein O-fucosyltransferase	--	S	Function unknown	TPA: protein-O-fucosyltransferase 1 [Zea mays]
GRMZM2G017856	0.588744	0.53485	0.372003	0.369639	0.646223	0	0.747767	1.34555	0	0.569537	0.325936	0.29726	--	--	Cellular Component: nucleus (GO:0005634);; Cellular Component: plastid (GO:0009536);;	cellular component: cell (GO:0005623);; cellular component: organelle (GO:0043226);; cellular component: cell part (GO:0044464)	--	--	--	--	--	--	S	Function unknown	hypothetical protein ZEAMMB73_774231, partial [Zea mays]
GRMZM2G021092	0	0	0	0	0	0	0	1.92418	0	0.819289	0.313893	0	--	--	--	--	--	--	--	--	--	Vegetative cell wall protein gp1 (Precursor) GN=GP1 OS=Chlamydomonas reinhardtii (Chlamydomonas smithii) PE=2 SV=1	S	Function unknown	TPA: hypothetical protein ZEAMMB73_633540 [Zea mays]
GRMZM2G022804	0.399632	0.22884	0.227048	0.422585	0.200155	0	2.15303	1.74166	0.656062	0.455395	0.282645	0.104449	--	--	--	--	--	--	--	--	--	--	--	--	TPA: hypothetical protein ZEAMMB73_318066 [Zea mays]
GRMZM2G023071	0.216793	0.362929	0.258517	0.632294	0.273897	0.623615	1.66455	1.44104	0.712145	0.569793	0.483777	0.259687	--	--	Cellular Component: mitochondrion (GO:0005739);; Biological Process: carbohydrate metabolic process (GO:0005975);; Biological Process: cellular aromatic compound metabolic process (GO:0006725);; Biological Process: phosphate-containing compound metabolic process (GO:0006796);; Biological Process: nitrogen compound metabolic process (GO:0006807);; Cellular Component: membrane (GO:0016020);; Cellul…	cellular component: cell (GO:0005623);; cellular component: organelle (GO:0043226);; cellular component: cell part (GO:0044464);; biological process: metabolic process (GO:0008152);; biological process: cellular process (GO:0009987);; cellular component: membrane (GO:0016020);; biological process: single-organism process (GO:0044699)	--	--	[R]	General function prediction only	PPR repeat family;; PPR repeat;; PPR repeat;; Pentatricopeptide repeat domain;; Evolutionarily conserved signalling intermediate in Toll pathway	Pentatricopeptide repeat-containing protein At1g80550, mitochondrial (Precursor) GN=At1g80550 OS=Arabidopsis thaliana (Mouse-ear cress) PE=2 SV=1	R	General function prediction only	hypothetical protein [Zea mays]
GRMZM2G024674	0.544709	0.645604	0.777274	0.372138	0.755839	0.374995	1.10759	0	0.23757	0.180735	0.410834	0.548696	--	--	Molecular Function: protein binding (GO:0005515);; Cellular Component: plant-type cell wall (GO:0009505);; Cellular Component: plasmodesma (GO:0009506);; Biological Process: regulation of actin filament polymerization (GO:0030833);;	molecular function: binding (GO:0005488);; cellular component: cell (GO:0005623);; cellular component: cell part (GO:0044464);; cellular component: cell junction (GO:0030054);; biological process: cellular process (GO:0009987);; biological process: single-organism process (GO:0044699);; biological process: biological regulation (GO:0065007);; biological process: cellular component organization or…	--	--	--	--	--	Sulfated surface glycoprotein 185 (Precursor) OS=Volvox carteri (Green alga) PE=1 SV=1	R	General function prediction only	hypothetical protein ZEAMMB73_466429 [Zea mays]
GRMZM2G025642	0	0.260164	0.546923	0.145498	0.527127	0.25112	1.15316	0.437105	0.317022	0.719245	0.249371	0.955186	[D]	Cell cycle control, cell division, chromosome partitioning	Biological Process: MAPK cascade (GO:0000165);; Molecular Function: DNA binding (GO:0003677);; Molecular Function: sequence-specific DNA binding transcription factor activity (GO:0003700);; Cellular Component: nucleus (GO:0005634);; Cellular Component: cytosol (GO:0005829);; Biological Process: regulation of transcription, DNA-templated (GO:0006355);; Biological Process: protein targeting to memb…	biological process: metabolic process (GO:0008152);; biological process: cellular process (GO:0009987);; biological process: signaling (GO:0023052);; biological process: single-organism process (GO:0044699);; biological process: response to stimulus (GO:0050896);; biological process: biological regulation (GO:0065007);; molecular function: binding (GO:0005488);; molecular function: nucleic acid b…	--	--	--	--	No apical meristem (NAM) protein	NAC domain-containing protein 7 GN=T28K15.1 OS=Arabidopsis thaliana (Mouse-ear cress) PE=2 SV=2	S	Function unknown	secondary wall NAC transcription factor 5 [Zea mays]
GRMZM2G026406	4.87537e-05	6.96723e-05	2.33407e-05	2.70029e-05	2.13346e-06	6.72226e-06	1.19559	0.179575	0.496961	0.88663	0.0102011	0.847913	[J]	Translation, ribosomal structure and biogenesis	Cellular Component: cell wall (GO:0005618);; Cellular Component: vacuole (GO:0005773);; Biological Process: response to abscisic acid (GO:0009737);; Cellular Component: cytoplasmic membrane-bounded vesicle (GO:0016023);; Molecular Function: kinase activity (GO:0016301);; Biological Process: phosphorylation (GO:0016310);; Biological Process: single-organism process (GO:0044699);;	cellular component: cell (GO:0005623);; cellular component: cell part (GO:0044464);; cellular component: organelle (GO:0043226);; biological process: response to stimulus (GO:0050896);; biological process: metabolic process (GO:0008152);; molecular function: catalytic activity (GO:0003824);; biological process: cellular process (GO:0009987);; biological process: single-organism process (GO:004469…	--	--	--	--	Salt stress response/antifungal	Cysteine-rich repeat secretory protein 38 (Precursor) GN=CRRSP38 OS=Arabidopsis thaliana (Mouse-ear cress) PE=2 SV=1	R	General function prediction only	TPA: serine/threonine kinase-like protein [Zea mays]
GRMZM2G026926	0.416249	0.900572	0.137758	0.604772	0.0472018	0.0963262	1.31321	0.267243	0.309219	0.98064	0.157435	0.374777	--	--	Molecular Function: DNA binding (GO:0003677);; Molecular Function: sequence-specific DNA binding transcription factor activity (GO:0003700);; Cellular Component: nucleus (GO:0005634);; Cellular Component: nucleolus (GO:0005730);; Biological Process: regulation of transcription, DNA-templated (GO:0006355);; Biological Process: amino acid transport (GO:0006865);; Biological Process: toxin catabolic…	molecular function: binding (GO:0005488);; biological process: biological regulation (GO:0065007);; molecular function: nucleic acid binding transcription factor activity (GO:0001071);; cellular component: cell (GO:0005623);; cellular component: organelle (GO:0043226);; cellular component: cell part (GO:0044464);; cellular component: organelle part (GO:0044422);; biological process: single-organi…	--	--	--	--	AP2 domain	Ethylene-responsive transcription factor ERF053 GN=ERF053 OS=Arabidopsis thaliana (Mouse-ear cress) PE=2 SV=1	K	Transcription	TPA: putative AP2/EREBP transcription factor superfamily protein [Zea mays]
GRMZM2G027167	0	0	0	0	0	0	2.4229	0	0.724969	0.530963	0.807822	0	--	--	Biological Process: lipid transport (GO:0006869);; Molecular Function: lipid binding (GO:0008289);; Cellular Component: cytoplasmic membrane-bounded vesicle (GO:0016023);;	biological process: single-organism process (GO:0044699);; biological process: localization (GO:0051179);; molecular function: binding (GO:0005488);; cellular component: cell (GO:0005623);; cellular component: organelle (GO:0043226);; cellular component: cell part (GO:0044464)	--	--	--	--	Hydrophobic seed protein;; Protease inhibitor/seed storage/LTP family	Cortical cell-delineating protein (Precursor) OS=Zea mays (Maize) PE=2 SV=1	R	General function prediction only	hypothetical protein ZEAMMB73_661315 [Zea mays]
GRMZM2G028046	0	0.0977561	0.738853	0.158668	0.0570043	0.643484	1.05166	0.687874	0.219886	0.315752	0.369163	0.505283	--	--	Molecular Function: catalytic activity (GO:0003824);; Molecular Function: NAD+ ADP-ribosyltransferase activity (GO:0003950);; Cellular Component: plastid (GO:0009536);; Cellular Component: membrane (GO:0016020);; Cellular Component: intracellular membrane-bounded organelle (GO:0043231);; Biological Process: primary metabolic process (GO:0044238);; Biological Process: cellular macromolecule metabo…	molecular function: catalytic activity (GO:0003824);; biological process: metabolic process (GO:0008152);; cellular component: cell (GO:0005623);; cellular component: organelle (GO:0043226);; cellular component: cell part (GO:0044464);; cellular component: membrane (GO:0016020);; biological process: cellular process (GO:0009987);; biological process: single-organism process (GO:0044699);; molecul…	--	--	--	--	--	Vegetative cell wall protein gp1 (Precursor) GN=GP1 OS=Chlamydomonas reinhardtii (Chlamydomonas smithii) PE=2 SV=1	R	General function prediction only	uncharacterized protein LOC100191534 [Zea mays]
GRMZM2G028604	0.433924	0.0851232	0.239406	0.181943	0.0487944	0.148598	1.15559	0.496691	0.638847	0.478704	0.328089	0.29171	[RTKL]	General function prediction only;; Signal transduction mechanisms;; Transcription;; Replication, recombination and repair	Biological Process: phosphorelay signal transduction system (GO:0000160);; Biological Process: cytokinesis by cell plate formation (GO:0000911);; Biological Process: defense response to oomycetes (GO:0002229);; Biological Process: response to molecule of bacterial origin (GO:0002237);; Molecular Function: protein serine/threonine kinase activity (GO:0004674);; Molecular Function: MAP kinase kinas…	biological process: cellular process (GO:0009987);; biological process: signaling (GO:0023052);; biological process: single-organism process (GO:0044699);; biological process: response to stimulus (GO:0050896);; biological process: biological regulation (GO:0065007);; biological process: multi-organism process (GO:0051704);; biological process: metabolic process (GO:0008152);; molecular function:…	--	--	[T]	Signal transduction mechanisms	Protein tyrosine kinase;; Protein kinase domain;; Kinase-like	Serine/threonine-protein kinase HT1 GN=HT1 OS=Arabidopsis thaliana (Mouse-ear cress) PE=1 SV=1	T	Signal transduction mechanisms	HT1 protein kinase [Zea mays]
GRMZM2G029243	0.58777	0.945522	0.396716	0.867291	0.0732443	0.415263	1.13647	0.240144	0.687282	0.60328	0.269007	0.218023	[G]	Carbohydrate transport and metabolism	Molecular Function: hydrolase activity, hydrolyzing O-glycosyl compounds (GO:0004553);; Molecular Function: binding (GO:0005488);; Cellular Component: cell wall (GO:0005618);; Biological Process: carbohydrate metabolic process (GO:0005975);; Biological Process: cellular glucan metabolic process (GO:0006073);; Biological Process: RNA processing (GO:0006396);; Cellular Component: plastid (GO:000953…	biological process: metabolic process (GO:0008152);; molecular function: catalytic activity (GO:0003824);; molecular function: binding (GO:0005488);; cellular component: cell (GO:0005623);; cellular component: cell part (GO:0044464);; biological process: cellular process (GO:0009987);; cellular component: organelle (GO:0043226);; biological process: cellular component organization or biogenesis (…	--	--	[G]	Carbohydrate transport and metabolism	Glycosyl hydrolases family 31	Putative alpha-xylosidase 2 (Precursor) GN=XYL2 OS=Arabidopsis thaliana (Mouse-ear cress) PE=5 SV=1	G	Carbohydrate transport and metabolism	hypothetical protein ZEAMMB73_786943 [Zea mays]
GRMZM2G029314	0	0	0.0733218	0.074252	0.808771	0	1.74765	0.418794	0.495956	0.592379	0.039357	0.0707301	--	--	Biological Process: microtubule cytoskeleton organization (GO:0000226);; Biological Process: cytokinesis by cell plate formation (GO:0000911);;	biological process: cellular process (GO:0009987);; biological process: single-organism process (GO:0044699);; biological process: cellular component organization or biogenesis (GO:0071840)	--	--	--	--	--	--	S	Function unknown	uncharacterized protein LOC100383269 [Zea mays]
GRMZM2G033884	0.284674	0.134365	0.184813	0.201608	0.270383	0.365649	0.520685	1.09382	0.323374	0.304316	0.596292	0.391001	--	--	Cellular Component: mitochondrion (GO:0005739);; Biological Process: organelle organization (GO:0006996);; Molecular Function: methyltransferase activity (GO:0008168);; Biological Process: response to xenobiotic stimulus (GO:0009410);; Cellular Component: chloroplast (GO:0009507);; Biological Process: embryo sac egg cell differentiation (GO:0009560);; Biological Process: photosynthesis, light rea…	cellular component: cell (GO:0005623);; cellular component: organelle (GO:0043226);; cellular component: cell part (GO:0044464);; biological process: cellular process (GO:0009987);; biological process: cellular component organization or biogenesis (GO:0071840);; biological process: metabolic process (GO:0008152);; molecular function: catalytic activity (GO:0003824);; biological process: response …	--	--	[R]	General function prediction only	PPR repeat;; PPR repeat family;; PPR repeat;; Pentatricopeptide repeat domain;; Ribosomal protein L24e;; Tetratricopeptide repeat	Pentatricopeptide repeat-containing protein At5g19020, mitochondrial (Precursor) GN=PCMP-E42 OS=Arabidopsis thaliana (Mouse-ear cress) PE=2 SV=1	R	General function prediction only	TPA: hypothetical protein ZEAMMB73_488923 [Zea mays]
GRMZM2G035073	0	0	0.0632836	0	0	0	1.10974	0.13975	0.0874492	0.878144	0.0722158	0.321942	[Q]	Secondary metabolites biosynthesis, transport and catabolism	Molecular Function: monooxygenase activity (GO:0004497);; Molecular Function: binding (GO:0005488);; Molecular Function: iron ion binding (GO:0005506);; Molecular Function: electron carrier activity (GO:0009055);; Biological Process: response to UV (GO:0009411);; Biological Process: anatomical structure morphogenesis (GO:0009653);; Biological Process: phenylpropanoid biosynthetic process (GO:0009…	biological process: metabolic process (GO:0008152);; biological process: single-organism process (GO:0044699);; molecular function: catalytic activity (GO:0003824);; molecular function: binding (GO:0005488);; molecular function: electron carrier activity (GO:0009055);; biological process: response to stimulus (GO:0050896);; biological process: developmental process (GO:0032502);; biological proce…	--	--	[Q]	Secondary metabolites biosynthesis, transport and catabolism	Cytochrome P450	Cytochrome P450 89A2 GN=F13O11.20 OS=Arabidopsis thaliana (Mouse-ear cress) PE=2 SV=2	Q	Secondary metabolites biosynthesis, transport and catabolism	putative cytochrome P450 superfamily protein [Zea mays]
GRMZM2G035732	0.220711	0	0.184155	0	0.221591	0.470697	0.128789	1.00131	0	0.457533	0	0	--	--	--	--	--	--	--	--	--	Formin-like protein 13 GN=FH13 OS=Arabidopsis thaliana (Mouse-ear cress) PE=2 SV=3	S	Function unknown	hypothetical protein ZEAMMB73_380145 [Zea mays]
GRMZM2G038916	0.111272	0.290972	0.21278	0.0988749	0	0.111079	1.06908	0.390067	0.310609	0.113356	0.386732	0.118176	--	--	--	--	--	--	--	--	--	--	--	--	TPA: hypothetical protein ZEAMMB73_399851 [Zea mays]
GRMZM2G039000	0.332357	0.463812	0.396739	0.918433	0.479453	0.639703	0.885158	1.20479	0.768161	0.547548	0.587312	0.724038	--	--	--	--	--	--	--	--	--	--	--	--	TPA: hypothetical protein ZEAMMB73_866591 [Zea mays]
GRMZM2G039723	0	0	0	0	0	0	1.29429	0.714005	0.427516	0.929257	0.354964	0.397737	[G]	Carbohydrate transport and metabolism	Molecular Function: argininosuccinate lyase activity (GO:0004056);; Molecular Function: glyceraldehyde-3-phosphate dehydrogenase (NAD+) (phosphorylating) activity (GO:0004365);; Molecular Function: copper ion binding (GO:0005507);; Molecular Function: protein binding (GO:0005515);; Cellular Component: cytosol (GO:0005829);; Biological Process: glycolytic process (GO:0006096);; Biological Process:…	biological process: metabolic process (GO:0008152);; molecular function: catalytic activity (GO:0003824);; biological process: single-organism process (GO:0044699);; molecular function: binding (GO:0005488);; cellular component: cell (GO:0005623);; cellular component: cell part (GO:0044464);; biological process: cellular process (GO:0009987);; biological process: response to stimulus (GO:0050896)…	K05298|0|zma:103641723|glyceraldehyde-3-phosphate dehydrogenase A, chloroplastic-like; K05298 glyceraldehyde-3-phosphate dehydrogenase (NADP+) (phosphorylating) [EC:1.2.1.13] (A)	Carbon fixation in photosynthetic organisms (ko00710);; Carbon metabolism (ko01200)	[G]	Carbohydrate transport and metabolism	Glyceraldehyde 3-phosphate dehydrogenase, C-terminal domain;; Glyceraldehyde 3-phosphate dehydrogenase, NAD binding domain	Glyceraldehyde-3-phosphate dehydrogenase A, chloroplastic (Precursor) GN=GAPA OS=Zea mays (Maize) PE=2 SV=1	G	Carbohydrate transport and metabolism	hypothetical protein ZEAMMB73_739238 [Zea mays]
GRMZM2G041668	0.0762917	0.139378	0.294958	0.269367	0.530042	0.515569	0.900811	1.18163	0.664031	0.556148	0.331762	0.372529	--	--	Biological Process: mRNA splicing, via spliceosome (GO:0000398);; Biological Process: RNA methylation (GO:0001510);; Molecular Function: DNA binding (GO:0003677);; Molecular Function: sequence-specific DNA binding transcription factor activity (GO:0003700);; Cellular Component: nucleus (GO:0005634);; Cellular Component: cytosol (GO:0005829);; Biological Process: response to bacterium (GO:0009617)…	biological process: metabolic process (GO:0008152);; biological process: cellular process (GO:0009987);; molecular function: binding (GO:0005488);; biological process: biological regulation (GO:0065007);; molecular function: nucleic acid binding transcription factor activity (GO:0001071);; cellular component: cell (GO:0005623);; cellular component: organelle (GO:0043226);; cellular component: cel…	--	--	--	--	No apical meristem (NAM) protein	NAC domain-containing protein 7 GN=T28K15.1 OS=Arabidopsis thaliana (Mouse-ear cress) PE=2 SV=2	S	Function unknown	ANAC076 [Zea mays]
GRMZM2G042494	0	0.0756603	0.0874561	0.330669	0	0	0.398818	1.0547	0.445263	0.167289	0.093247	0.16717	--	--	Biological Process: MAPK cascade (GO:0000165);; Biological Process: response to hypoxia (GO:0001666);; Molecular Function: DNA binding (GO:0003677);; Molecular Function: sequence-specific DNA binding transcription factor activity (GO:0003700);; Cellular Component: nucleus (GO:0005634);; Biological Process: regulation of transcription, DNA-templated (GO:0006355);; Biological Process: protein targe…	biological process: metabolic process (GO:0008152);; biological process: cellular process (GO:0009987);; biological process: signaling (GO:0023052);; biological process: single-organism process (GO:0044699);; biological process: response to stimulus (GO:0050896);; biological process: biological regulation (GO:0065007);; molecular function: binding (GO:0005488);; molecular function: nucleic acid b…	--	--	--	--	No apical meristem (NAM) protein	NAC transcription factor NAM-B2 GN=NAM-B2 OS=Triticum durum (Durum wheat) PE=2 SV=1	S	Function unknown	putative NAC domain transcription factor superfamily protein [Zea mays]
GRMZM2G044550	0.302725	0.185497	0.256255	0.108302	0.434096	0	1.26964	0.366302	0.688918	0.845839	0.662177	0.198056	--	--	Molecular Function: endonuclease activity (GO:0004519);; Molecular Function: exonuclease activity (GO:0004527);; Molecular Function: zinc ion binding (GO:0008270);; Cellular Component: plastid (GO:0009536);;	biological process: metabolic process (GO:0008152);; biological process: cellular process (GO:0009987);; molecular function: catalytic activity (GO:0003824);; molecular function: binding (GO:0005488);; cellular component: cell (GO:0005623);; cellular component: organelle (GO:0043226);; cellular component: cell part (GO:0044464)	--	--	[T]	Signal transduction mechanisms	Endonuclease/Exonuclease/phosphatase family	--	T	Signal transduction mechanisms	uncharacterized protein LOC100191228 [Zea mays]
GRMZM2G047533	0.311519	0.54391	0.171528	0.171472	0.309644	0.193421	1.26472	0.0696769	0.252856	0.245728	0.209295	0.50194	[R]	General function prediction only	Biological Process: sulfur amino acid metabolic process (GO:0000096);; Biological Process: defense response to insect (GO:0002213);; Molecular Function: GTPase activity (GO:0003924);; Molecular Function: phospholipase activity (GO:0004620);; Molecular Function: triglyceride lipase activity (GO:0004806);; Cellular Component: extracellular region (GO:0005576);; Cellular Component: nucleus (GO:00056…	biological process: metabolic process (GO:0008152);; biological process: cellular process (GO:0009987);; biological process: single-organism process (GO:0044699);; biological process: response to stimulus (GO:0050896);; biological process: multi-organism process (GO:0051704);; molecular function: catalytic activity (GO:0003824);; cellular component: extracellular region (GO:0005576);; cellular co…	--	--	[I]	Lipid transport and metabolism	Partial alpha/beta-hydrolase lipase region;; Alpha/beta hydrolase family;; alpha/beta hydrolase fold;; Alpha/beta hydrolase family	Triacylglycerol lipase 2 (Precursor) GN=LIP2 OS=Arabidopsis thaliana (Mouse-ear cress) PE=2 SV=1	I	Lipid transport and metabolism	hypothetical protein ZEAMMB73_294148 [Zea mays]
GRMZM2G048926	0	0	0	0	0	0	2.60618	0	0	0	0	0	--	--	Molecular Function: ubiquitin-protein transferase activity (GO:0004842);; Molecular Function: binding (GO:0005488);; Cellular Component: nucleus (GO:0005634);; Cellular Component: plasma membrane (GO:0005886);; Biological Process: cytokinin metabolic process (GO:0009690);; Biological Process: auxin metabolic process (GO:0009850);; Biological Process: negative regulation of response to water depri…	biological process: metabolic process (GO:0008152);; molecular function: catalytic activity (GO:0003824);; molecular function: binding (GO:0005488);; cellular component: cell (GO:0005623);; cellular component: organelle (GO:0043226);; cellular component: cell part (GO:0044464);; cellular component: membrane (GO:0016020);; biological process: cellular process (GO:0009987);; biological process: bio…	--	--	[T]	Signal transduction mechanisms	Copine	E3 ubiquitin-protein ligase RGLG1 GN=RGLG1 OS=Arabidopsis thaliana (Mouse-ear cress) PE=1 SV=1	T	Signal transduction mechanisms	TPA: hypothetical protein ZEAMMB73_521623, partial [Zea mays]
GRMZM2G052175	0	0	0.243455	0	0	0	1.76719	0.274986	0	0.855809	0	0.248274	--	--	Biological Process: polysaccharide catabolic process (GO:0000272);; Molecular Function: chitinase activity (GO:0004568);; Cellular Component: cell wall (GO:0005618);; Cellular Component: plasma membrane (GO:0005886);; Biological Process: carbohydrate metabolic process (GO:0005975);; Biological Process: chitin catabolic process (GO:0006032);; Molecular Function: chitin binding (GO:0008061);; Cellu…	biological process: metabolic process (GO:0008152);; molecular function: catalytic activity (GO:0003824);; cellular component: cell (GO:0005623);; cellular component: cell part (GO:0044464);; cellular component: membrane (GO:0016020);; molecular function: binding (GO:0005488);; biological process: reproductive process (GO:0022414);; biological process: multicellular organismal process (GO:0032501…	K01183|4.22574e-137|zma:103646280|endochitinase A-like; K01183 chitinase [EC:3.2.1.14] (A)	Amino sugar and nucleotide sugar metabolism (ko00520)	[R]	General function prediction only	Chitinase class I	Endochitinase A (Precursor) OS=Zea mays (Maize) PE=1 SV=1	R	General function prediction only	TPA: endochitinase A [Zea mays]
GRMZM2G054936	0.300131	0.492798	0.385557	0.411222	0.3395	0.617463	1.62412	1.47716	0.614853	0.304156	0.587022	0.824969	--	--	Molecular Function: catalytic activity (GO:0003824);; Cellular Component: mitochondrion (GO:0005739);; Biological Process: response to stress (GO:0006950);; Biological Process: response to hormone (GO:0009725);; Biological Process: dephosphorylation (GO:0016311);; Biological Process: lipid modification (GO:0030258);; Molecular Function: phosphatidylinositol phosphate 5-phosphatase activity (GO:00…	molecular function: catalytic activity (GO:0003824);; cellular component: cell (GO:0005623);; cellular component: organelle (GO:0043226);; cellular component: cell part (GO:0044464);; biological process: response to stimulus (GO:0050896);; biological process: metabolic process (GO:0008152);; biological process: cellular process (GO:0009987);; biological process: single-organism process (GO:004469…	--	--	[U]	Intracellular trafficking, secretion, and vesicular transport	Endonuclease/Exonuclease/phosphatase family	Type I inositol 1,4,5-trisphosphate 5-phosphatase 2 GN=T6K21.190 OS=Arabidopsis thaliana (Mouse-ear cress) PE=1 SV=2	U	Intracellular trafficking, secretion, and vesicular transport	TPA: putative inositol polyphosphate phosphatase (synaptogenin-like) family protein [Zea mays]
GRMZM2G056961	0	0.779707	0.90232	0.326231	0.88987	0.184338	0.639688	1.39609	0.734787	0.362492	0.4077	0.912439	--	--	--	--	--	--	--	--	Cotton fibre expressed protein	Formin-like protein 3 OS=Oryza sativa subsp. japonica (Rice) PE=2 SV=2	S	Function unknown	hypothetical protein ZEAMMB73_043088 [Zea mays]
GRMZM2G058364	0.0970298	0.134137	0.0497874	0	0	0	0.398701	1.3252	0.0371491	0.953855	0.0664635	0.243258	--	--	Cellular Component: mitochondrion (GO:0005739);; Cellular Component: membrane (GO:0016020);;	cellular component: cell (GO:0005623);; cellular component: organelle (GO:0043226);; cellular component: cell part (GO:0044464);; cellular component: membrane (GO:0016020)	--	--	--	--	Thylakoid soluble phosphoprotein TSP9;; 14-3-3 protein	Formin-like protein 15 (Precursor) GN=OSJNBb0034B12.29 OS=Oryza sativa subsp. japonica (Rice) PE=2 SV=1	G	Carbohydrate transport and metabolism	TPA: hypothetical protein ZEAMMB73_220993 [Zea mays]
GRMZM2G060057	0.381443	0.448139	0	0	0.518489	0.131767	0.153693	1.15073	0.169462	0	0.570852	0.25748	--	--	Molecular Function: binding (GO:0005488);; Cellular Component: nucleus (GO:0005634);; Biological Process: response to stress (GO:0006950);; Biological Process: signal transduction (GO:0007165);; Biological Process: cell death (GO:0008219);; Biological Process: response to abiotic stimulus (GO:0009628);; Biological Process: response to hormone (GO:0009725);; Biological Process: defense response, i…	molecular function: binding (GO:0005488);; cellular component: cell (GO:0005623);; cellular component: organelle (GO:0043226);; cellular component: cell part (GO:0044464);; biological process: response to stimulus (GO:0050896);; biological process: cellular process (GO:0009987);; biological process: biological regulation (GO:0065007);; biological process: single-organism process (GO:0044699);; bi…	--	--	--	--	LSD1 zinc finger;; Mu-like prophage protein Com	Protein LOL4 OS=Oryza sativa subsp. japonica (Rice) PE=2 SV=1	S	Function unknown	hypothetical protein ZEAMMB73_692100 [Zea mays]
GRMZM2G064219	0.31743	0.154616	0.194843	0.4403	0.191	0	1.03063	1.21755	0.393135	0.488221	0.524646	0.473903	--	--	--	--	--	--	--	--	--	--	--	--	hypothetical protein ZEAMMB73_001749 [Zea mays]
GRMZM2G066480	0	0	0	0	0	0	0.363839	1.00521	0.450038	0.564421	0.163641	0.328891	--	--	--	--	--	--	--	--	Plant transposase (Ptta/En/Spm family)	--	S	Function unknown	hypothetical protein ZEAMMB73_170461 [Zea mays]
GRMZM2G066538	0	0	0	0	0	0	1.06232	0.428662	0.26186	0.22347	0.833036	0.639328	--	--	--	--	K00654|5.46738e-35|zma:103638626|long chain base biosynthesis protein 1a-like; K00654 serine palmitoyltransferase [EC:2.3.1.50] (A)	Sphingolipid metabolism (ko00600)	--	--	--	--	--	--	hypothetical protein ZEAMMB73_050622 [Zea mays]
GRMZM2G066683	0.85781	0.62582	0.487227	0.708052	0	0	1.03292	0.334197	0.894535	0.888126	0.165347	0.748218	[J]	Translation, ribosomal structure and biogenesis	--	--	--	--	--	--	--	Vegetative cell wall protein gp1 (Precursor) GN=GP1 OS=Chlamydomonas reinhardtii (Chlamydomonas smithii) PE=2 SV=1	--	--	TPA: hypothetical protein ZEAMMB73_534285 [Zea mays]
GRMZM2G070761	0	0	0	0	0	0	1.04438	0.882064	0.40038	0.688596	0	0.494978	[M]	Cell wall/membrane/envelope biogenesis	Biological Process: proteolysis (GO:0006508);; Molecular Function: cysteine-type peptidase activity (GO:0008234);; Cellular Component: cytoplasmic membrane-bounded vesicle (GO:0016023);; Molecular Function: hydrolase activity (GO:0016787);; Cellular Component: intracellular membrane-bounded organelle (GO:0043231);; Biological Process: primary metabolic process (GO:0044238);; Cellular Component: c…	biological process: metabolic process (GO:0008152);; molecular function: catalytic activity (GO:0003824);; cellular component: cell (GO:0005623);; cellular component: organelle (GO:0043226);; cellular component: cell part (GO:0044464);; biological process: cellular process (GO:0009987);; biological process: single-organism process (GO:0044699);; biological process: developmental process (GO:00325…	--	--	[O]	Posttranslational modification, protein turnover, chaperones	Cathepsin propeptide inhibitor domain (I29)	Ananain (Precursor) GN=AN1 OS=Ananas comosus (Pineapple) PE=1 SV=2	O	Posttranslational modification, protein turnover, chaperones	TPA: hypothetical protein ZEAMMB73_310894 [Zea mays]
GRMZM2G071330	0	0.158513	0.180095	0	0	0.5552	1.0921	0	0.244816	0.181977	0	0	--	--	--	--	--	--	--	--	Cotton fibre expressed protein	Sulfated surface glycoprotein 185 (Precursor) OS=Volvox carteri (Green alga) PE=1 SV=1	S	Function unknown	TPA: hypothetical protein ZEAMMB73_093305 [Zea mays]
GRMZM2G072219	0	0	0	0	0	0	0	1.13089	0	0	0	0	--	--	--	--	--	--	--	--	--	--	R	General function prediction only	TPA: hypothetical protein ZEAMMB73_445404 [Zea mays]
GRMZM2G072916	0	0	0	0	0	0	2.97229	1.96449	0.137194	0.82645	0	0.631963	[G]	Carbohydrate transport and metabolism	Biological Process: maltose metabolic process (GO:0000023);; Biological Process: response to singlet oxygen (GO:0000304);; Molecular Function: alpha,alpha-trehalose-phosphate synthase (UDP-forming) activity (GO:0003825);; Molecular Function: trehalose-phosphatase activity (GO:0004805);; Cellular Component: nucleus (GO:0005634);; Cellular Component: mitochondrion (GO:0005739);; Cellular Component:…	biological process: metabolic process (GO:0008152);; biological process: cellular process (GO:0009987);; biological process: single-organism process (GO:0044699);; biological process: response to stimulus (GO:0050896);; molecular function: catalytic activity (GO:0003824);; cellular component: cell (GO:0005623);; cellular component: organelle (GO:0043226);; cellular component: cell part (GO:004446…	--	--	[G]	Carbohydrate transport and metabolism	Glycosyltransferase family 20;; Glycosyltransferase family 20	Alpha,alpha-trehalose-phosphate synthase [UDP-forming] 5 GN=TPS5 OS=Arabidopsis thaliana (Mouse-ear cress) PE=1 SV=2	G	Carbohydrate transport and metabolism	hypothetical protein ZEAMMB73_790099 [Zea mays]
GRMZM2G075744	2.78602e-05	1.50904e-05	1.25541e-05	3.60117e-05	3.52224e-05	2.48225e-05	4.22904	0.000501418	0.00116107	9.0159e-05	0.000110694	0.00018749	[R]	General function prediction only	Molecular Function: nucleic acid binding (GO:0003676);; Molecular Function: binding (GO:0005488);; Biological Process: RNA processing (GO:0006396);; Molecular Function: zinc ion binding (GO:0008270);; Biological Process: xylem and phloem pattern formation (GO:0010051);; Cellular Component: nuclear lumen (GO:0031981);; Cellular Component: cytoplasmic part (GO:0044444);;	molecular function: binding (GO:0005488);; biological process: metabolic process (GO:0008152);; biological process: cellular process (GO:0009987);; biological process: multicellular organismal process (GO:0032501);; biological process: developmental process (GO:0032502);; biological process: single-organism process (GO:0044699);; cellular component: cell (GO:0005623);; cellular component: membran…	--	--	[R]	General function prediction only	Zinc knuckle	CAX-interacting protein 4 GN=CXIP4 OS=Arabidopsis thaliana (Mouse-ear cress) PE=1 SV=2	R	General function prediction only	LOC100217191 [Zea mays]
GRMZM2G076989	0.386538	0	0.33844	0.1928	0.343656	0.342409	0.34108	1.4792	0.248398	0.264592	0.508246	0.730823	--	--	Biological Process: cellular aromatic compound metabolic process (GO:0006725);; Biological Process: response to stress (GO:0006950);; Biological Process: cellular nitrogen compound metabolic process (GO:0034641);; Biological Process: primary metabolic process (GO:0044238);; Biological Process: cellular biosynthetic process (GO:0044249);; Cellular Component: cell part (GO:0044464);; Biological Pro…	biological process: metabolic process (GO:0008152);; biological process: cellular process (GO:0009987);; biological process: response to stimulus (GO:0050896);; cellular component: cell part (GO:0044464);; biological process: single-organism process (GO:0044699);; biological process: biological regulation (GO:0065007)	--	--	[G]	Carbohydrate transport and metabolism	--	Probable inactive purple acid phosphatase 1 (Precursor) GN=PAP1 OS=Arabidopsis thaliana (Mouse-ear cress) PE=2 SV=1	G	Carbohydrate transport and metabolism	TPA: hypothetical protein ZEAMMB73_000642 [Zea mays]
GRMZM2G079768	0.92922	0.684841	0.618996	0.363762	0.936547	0.401679	1.80282	1.22046	0.613515	0.916889	0.509166	0.533998	--	--	Cellular Component: nucleus (GO:0005634);; Biological Process: regulation of transcription, DNA-templated (GO:0006355);; Biological Process: microsporogenesis (GO:0009556);; Biological Process: regulation of asymmetric cell division (GO:0009786);; Biological Process: specification of symmetry (GO:0009799);; Biological Process: adaxial/abaxial axis specification (GO:0009943);; Biological Process: …	cellular component: cell (GO:0005623);; cellular component: organelle (GO:0043226);; cellular component: cell part (GO:0044464);; biological process: biological regulation (GO:0065007);; biological process: reproduction (GO:0000003);; biological process: cellular process (GO:0009987);; biological process: reproductive process (GO:0022414);; biological process: developmental process (GO:0032502);;…	--	--	--	--	Protein of unknown function DUF260	LOB domain-containing protein 22 GN=MCP4.8 OS=Arabidopsis thaliana (Mouse-ear cress) PE=2 SV=1	S	Function unknown	putative LOB domain-containing family protein [Zea mays]
GRMZM2G080295	0.194518	0	0.191952	0.247625	0	0.0995237	1.24688	0.420644	0.269228	0.580197	0.110031	0.392426	[J]	Translation, ribosomal structure and biogenesis	Biological Process: cellular process (GO:0009987);; Cellular Component: membrane (GO:0016020);; Cellular Component: intracellular membrane-bounded organelle (GO:0043231);;	biological process: cellular process (GO:0009987);; cellular component: membrane (GO:0016020);; cellular component: cell (GO:0005623);; cellular component: organelle (GO:0043226);; cellular component: cell part (GO:0044464)	--	--	--	--	Domain of unknown function (DUF702)	Vegetative cell wall protein gp1 (Precursor) GN=GP1 OS=Chlamydomonas reinhardtii (Chlamydomonas smithii) PE=2 SV=1	S	Function unknown	TPA: hypothetical protein ZEAMMB73_748207 [Zea mays]
GRMZM2G082627	0	0.138166	0.15888	0.16233	0.324597	0.312885	0.550523	1.08705	0.192283	0.146667	0	0.153475	--	--	--	--	--	--	--	--	--	--	S	Function unknown	TPA: hypothetical protein ZEAMMB73_070279 [Zea mays]
GRMZM2G083301	0.16957	0.163289	0.449806	0.936389	0	0.523985	1.05607	0.869255	0.642163	0.705766	0.568428	0.339024	--	--	--	--	--	--	--	--	--	--	--	--	hypothetical protein ZEAMMB73_233671 [Zea mays]
GRMZM2G085022	0.704699	0.361456	0.388491	0.231735	0.667229	0.141218	1.67526	0.159878	0.196479	0.421168	0.319806	0.889328	--	--	Molecular Function: catalytic activity (GO:0003824);; Molecular Function: calmodulin binding (GO:0005516);; Biological Process: cellular process (GO:0009987);; Biological Process: RNA metabolic process (GO:0016070);; Cellular Component: nuclear lumen (GO:0031981);;	molecular function: catalytic activity (GO:0003824);; molecular function: binding (GO:0005488);; biological process: cellular process (GO:0009987);; biological process: metabolic process (GO:0008152);; cellular component: cell (GO:0005623);; cellular component: membrane-enclosed lumen (GO:0031974);; cellular component: organelle (GO:0043226);; cellular component: organelle part (GO:0044422);; cel…	--	--	--	--	--	Formin-like protein 5 GN=P0453E05.107 OS=Oryza sativa subsp. japonica (Rice) PE=2 SV=2	S	Function unknown	uncharacterized protein LOC100193792 [Zea mays]
GRMZM2G085872	0.626551	0.581851	0.881405	0.651019	0.758466	0.8825	1.06714	0.696164	0.431959	0.74445	0.661304	0.348401	--	--	Cellular Component: plastid (GO:0009536);; Cellular Component: membrane (GO:0016020);; Cellular Component: integral component of membrane (GO:0016021);;	cellular component: cell (GO:0005623);; cellular component: organelle (GO:0043226);; cellular component: cell part (GO:0044464);; cellular component: membrane (GO:0016020);; cellular component: membrane part (GO:0044425)	--	--	--	--	CemA family	Chloroplast envelope membrane protein GN=cemA OS=Rhodomonas salina (Cryptomonas salina) PE=3 SV=1	S	Function unknown	TPA: hypothetical protein ZEAMMB73_219141 [Zea mays]
GRMZM2G087413	0	0	0	0	0	0	0	2.34571	0	0	0	0	--	--	Cellular Component: cytoplasmic membrane-bounded vesicle (GO:0016023);;	cellular component: cell (GO:0005623);; cellular component: organelle (GO:0043226);; cellular component: cell part (GO:0044464)	--	--	--	--	Probable lipid transfer	--	R	General function prediction only	LOC100286270 precursor [Zea mays]
GRMZM2G089750	0.244761	0.570947	0.393233	0.442237	0	0.163862	1.15685	0.472738	0.441208	0.328277	0.276923	0.250447	--	--	--	--	--	--	--	--	--	--	--	--	hypothetical protein [Zea mays]
GRMZM2G089812	0	0	0	0.264174	0.0986587	0.102334	1.52418	0.547667	0.403787	0.39217	0	0.501797	--	--	Molecular Function: DNA binding (GO:0003677);; Molecular Function: sequence-specific DNA binding transcription factor activity (GO:0003700);; Molecular Function: protein binding (GO:0005515);; Cellular Component: cytosol (GO:0005829);; Biological Process: abscisic acid-activated signaling pathway (GO:0009738);; Cellular Component: CCAAT-binding factor complex (GO:0016602);; Molecular Function: se…	molecular function: binding (GO:0005488);; biological process: biological regulation (GO:0065007);; molecular function: nucleic acid binding transcription factor activity (GO:0001071);; cellular component: cell (GO:0005623);; cellular component: cell part (GO:0044464);; biological process: cellular process (GO:0009987);; biological process: signaling (GO:0023052);; biological process: single-orga…	--	--	[K]	Transcription	Histone-like transcription factor (CBF/NF-Y) and archaeal histone;; Core histone H2A/H2B/H3/H4	Nuclear transcription factor Y subunit C-1 GN=T8P19.100 OS=Arabidopsis thaliana (Mouse-ear cress) PE=1 SV=1	K	Transcription	nuclear transcription factor Y subunit C-1 [Zea mays]
GRMZM2G089936	0.104099	0.0872815	0.30839	0.0862355	0	0.105597	1.10092	0.111751	0	0.313349	0.24122	0.324233	--	--	Biological Process: single-organism process (GO:0044699);;	biological process: single-organism process (GO:0044699)	--	--	[R]	General function prediction only	Pentatricopeptide repeat domain;; PPR repeat family;; PPR repeat;; PPR repeat	Pentatricopeptide repeat-containing protein At2g38420, mitochondrial (Precursor) GN=At2g38420 OS=Arabidopsis thaliana (Mouse-ear cress) PE=2 SV=2	R	General function prediction only	hypothetical protein ZEAMMB73_971901 [Zea mays]
GRMZM2G091054	0	0	0	0	0	0	0	2.86926	0	0	0	0	--	--	Cellular Component: cytoplasmic membrane-bounded vesicle (GO:0016023);;	cellular component: cell (GO:0005623);; cellular component: organelle (GO:0043226);; cellular component: cell part (GO:0044464)	--	--	--	--	Probable lipid transfer	--	R	General function prediction only	unknown [Zea mays]
GRMZM2G091445	0	0	0	0	0	0	0	1.82281	0	0	0	0	--	--	Biological Process: defense response (GO:0006952);;	biological process: response to stimulus (GO:0050896)	--	--	--	--	Gamma-thionin family;; S locus-related glycoprotein 1 binding pollen coat protein (SLR1-BP)	Defensin-like protein 5 (Precursor) GN=T7P1.20 OS=Arabidopsis thaliana (Mouse-ear cress) PE=3 SV=2	R	General function prediction only	putative defensin [Zea mays]
GRMZM2G094781	0.21451	0.289679	0.118084	0.217774	0.224481	0.338966	0.804557	1.02514	0.291401	0.53708	0.744419	0.450001	--	--	Cellular Component: ESCRT III complex (GO:0000815);; Molecular Function: protein binding (GO:0005515);; Cellular Component: plasma membrane (GO:0005886);; Biological Process: cellular component organization (GO:0016043);; Biological Process: vesicle-mediated transport (GO:0016192);; Biological Process: cell cycle process (GO:0022402);; Cellular Component: cell part (GO:0044464);; Biological Proce…	cellular component: cell (GO:0005623);; cellular component: membrane (GO:0016020);; cellular component: macromolecular complex (GO:0032991);; cellular component: organelle (GO:0043226);; cellular component: organelle part (GO:0044422);; cellular component: membrane part (GO:0044425);; cellular component: cell part (GO:0044464);; molecular function: binding (GO:0005488);; biological process: cellu…	--	--	[U]	Intracellular trafficking, secretion, and vesicular transport	Protein of unknown function (DUF1639);; Snf7	Vacuolar protein sorting-associated protein 32 homolog 2 GN=F19B15.190 OS=Arabidopsis thaliana (Mouse-ear cress) PE=1 SV=1	S	Function unknown	hypothetical protein ZEAMMB73_114801 [Zea mays]
GRMZM2G096106	0.210831	0.422286	0.5941	0.327165	0.691927	0.586737	1.4993	1.96192	0.317672	0.766601	0.219494	0.434564	--	--	Molecular Function: tRNA binding (GO:0000049);; Cellular Component: nucleus (GO:0005634);; Cellular Component: nuclear pore (GO:0005643);; Cellular Component: cytosol (GO:0005829);; Biological Process: mRNA export from nucleus (GO:0006406);; Biological Process: tRNA export from nucleus (GO:0006409);; Biological Process: N-terminal protein myristoylation (GO:0006499);; Biological Process: protein …	molecular function: binding (GO:0005488);; cellular component: cell (GO:0005623);; cellular component: organelle (GO:0043226);; cellular component: cell part (GO:0044464);; cellular component: membrane (GO:0016020);; cellular component: macromolecular complex (GO:0032991);; cellular component: organelle part (GO:0044422);; cellular component: membrane part (GO:0044425);; biological process: local…	K14288|0|zma:103647839|exportin-T-like; K14288 exportin-T (A)	RNA transport (ko03013)	[YUJ]	Nuclear structure;; Intracellular trafficking, secretion, and vesicular transport;; Translation, ribosomal structure and biogenesis	Exportin 1-like protein	Exportin-T OS=Oryza sativa subsp. japonica (Rice) PE=2 SV=1	JUY	Translation, ribosomal structure and biogenesis;; Intracellular trafficking, secretion, and vesicular transport;; Nuclear structure	TPA: hypothetical protein ZEAMMB73_768330 [Zea mays]
GRMZM2G096412	0.46122	0.300772	0.23052	0.586117	0.0574511	0.0589237	1.1405	0.38658	0	0.336918	0.25674	0.342774	--	--	Cellular Component: cytosol (GO:0005829);; Biological Process: xenobiotic metabolic process (GO:0006805);; Biological Process: response to stress (GO:0006950);; Biological Process: metabolic process (GO:0008152);; Cellular Component: cytoplasmic membrane-bounded vesicle (GO:0016023);; Molecular Function: transferase activity, transferring hexosyl groups (GO:0016758);; Biological Process: single-o…	cellular component: cell (GO:0005623);; cellular component: cell part (GO:0044464);; biological process: metabolic process (GO:0008152);; biological process: cellular process (GO:0009987);; biological process: response to stimulus (GO:0050896);; cellular component: organelle (GO:0043226);; molecular function: catalytic activity (GO:0003824);; biological process: single-organism process (GO:004469…	--	--	[GC]	Carbohydrate transport and metabolism;; Energy production and conversion	UDP-glucoronosyl and UDP-glucosyl transferase	Anthocyanidin 5,3-O-glucosyltransferase GN=RhGT1 OS=Rosa hybrid cultivar PE=2 SV=1	CG	Energy production and conversion;; Carbohydrate transport and metabolism	TPA: hypothetical protein ZEAMMB73_225064 [Zea mays]
GRMZM2G097141	0.403969	0.376452	0.146272	0.611544	0	0	0.831571	1.00729	0.694697	0.28368	0	0.542723	--	--	--	--	--	--	--	--	--	--	--	--	hypothetical protein ZEAMMB73_931355 [Zea mays]
GRMZM2G099648	0.64568	0.446986	0.333854	0.307624	0.45426	0.168883	1.07275	0.350734	0.397999	0.850241	0	0.0686881	--	--	Cellular Component: ubiquitin ligase complex (GO:0000151);; Biological Process: respiratory burst involved in defense response (GO:0002679);; Molecular Function: ubiquitin-protein transferase activity (GO:0004842);; Cellular Component: nucleus (GO:0005634);; Cellular Component: cytoplasm (GO:0005737);; Cellular Component: mitochondrion (GO:0005739);; Cellular Component: plasma membrane (GO:000588…	cellular component: cell (GO:0005623);; cellular component: macromolecular complex (GO:0032991);; cellular component: cell part (GO:0044464);; biological process: immune system process (GO:0002376);; biological process: metabolic process (GO:0008152);; biological process: single-organism process (GO:0044699);; molecular function: catalytic activity (GO:0003824);; cellular component: organelle (GO…	--	--	[S]	Function unknown	U-box domain	U-box domain-containing protein 6 GN=PUB6 OS=Arabidopsis thaliana (Mouse-ear cress) PE=2 SV=2	S	Function unknown	hypothetical protein ZEAMMB73_017338 [Zea mays]
GRMZM2G099740	0.483897	0.26619	0.247597	0.057611	0	0	1.01614	0.278794	0.491959	0.242615	0.0691561	0.247445	--	--	Biological Process: cellular aromatic compound metabolic process (GO:0006725);; Biological Process: ion transport (GO:0006811);; Biological Process: response to stress (GO:0006950);; Biological Process: metabolic process (GO:0008152);; Cellular Component: plastid (GO:0009536);; Molecular Function: transferase activity, transferring hexosyl groups (GO:0016758);; Molecular Function: UDP-glucosyltra…	biological process: metabolic process (GO:0008152);; biological process: cellular process (GO:0009987);; biological process: single-organism process (GO:0044699);; biological process: localization (GO:0051179);; biological process: response to stimulus (GO:0050896);; cellular component: cell (GO:0005623);; cellular component: organelle (GO:0043226);; cellular component: cell part (GO:0044464);; m…	--	--	[GC]	Carbohydrate transport and metabolism;; Energy production and conversion	UDP-glucoronosyl and UDP-glucosyl transferase;; Glycosyl transferase family 1	UDP-glycosyltransferase 88A1 GN=UGT88A1 OS=Arabidopsis thaliana (Mouse-ear cress) PE=2 SV=1	CG	Energy production and conversion;; Carbohydrate transport and metabolism	hypothetical protein [Zea mays]
GRMZM2G099767	0.485592	0.495469	0.356685	0.393521	0.0661404	0.212556	1.34344	0.852879	0.518103	0.228699	0.0618167	0.193734	[D]	Cell cycle control, cell division, chromosome partitioning	Cellular Component: nucleus (GO:0005634);; Cellular Component: cytoplasm (GO:0005737);; Cellular Component: microtubule (GO:0005874);; Cellular Component: plasma membrane (GO:0005886);; Biological Process: double-strand break repair (GO:0006302);; Biological Process: mitotic recombination (GO:0006312);; Biological Process: methylation-dependent chromatin silencing (GO:0006346);; Biological Proces…	cellular component: cell (GO:0005623);; cellular component: organelle (GO:0043226);; cellular component: cell part (GO:0044464);; cellular component: macromolecular complex (GO:0032991);; cellular component: organelle part (GO:0044422);; cellular component: membrane (GO:0016020);; biological process: metabolic process (GO:0008152);; biological process: cellular process (GO:0009987);; biological p…	--	--	--	--	Myosin II heavy chain-like	Microtubule-associated protein 70-4 GN=OsJ_09915 OS=Oryza sativa subsp. japonica (Rice) PE=2 SV=1	Z	Cytoskeleton	TPA: ATMAP70-2 [Zea mays]
GRMZM2G101605	0.24574	0.220106	0	0	0.511175	0	1.53075	0	0	0.247614	0	0	--	--	--	--	--	--	--	--	--	--	R	General function prediction only	hypothetical protein ZEAMMB73_603456 [Zea mays]
GRMZM2G101617	0.263016	0.234733	0.0683199	0.201564	0	0.0665133	1.31454	0.99399	0.168405	0.442317	0.218527	0.395268	--	--	Molecular Function: calcium ion binding (GO:0005509);; Molecular Function: protein binding (GO:0005515);; Cellular Component: nucleus (GO:0005634);; Biological Process: nucleobase-containing compound metabolic process (GO:0006139);; Cellular Component: chloroplast thylakoid lumen (GO:0009543);; Cellular Component: chloroplast stroma (GO:0009570);; Cellular Component: photosystem II oxygen evolvin…	molecular function: binding (GO:0005488);; cellular component: cell (GO:0005623);; cellular component: organelle (GO:0043226);; cellular component: cell part (GO:0044464);; biological process: metabolic process (GO:0008152);; biological process: cellular process (GO:0009987);; cellular component: organelle part (GO:0044422);; cellular component: membrane (GO:0016020);; cellular component: macromo…	--	--	--	--	PsbP	PsbP domain-containing protein 6, chloroplastic (Precursor) GN=PPD6 OS=Arabidopsis thaliana (Mouse-ear cress) PE=1 SV=1	R	General function prediction only	TPA: hypothetical protein ZEAMMB73_926737 [Zea mays]
GRMZM2G102047	0	0	0	0	0	0	0	3.0056	0	0	0	0	--	--	Molecular Function: calmodulin binding (GO:0005516);; Biological Process: auxin-activated signaling pathway (GO:0009734);;	molecular function: binding (GO:0005488);; biological process: cellular process (GO:0009987);; biological process: signaling (GO:0023052);; biological process: single-organism process (GO:0044699);; biological process: response to stimulus (GO:0050896);; biological process: biological regulation (GO:0065007)	--	--	--	--	Auxin responsive protein	--	S	Function unknown	TPA: hypothetical protein ZEAMMB73_809094 [Zea mays]
GRMZM2G103892	0.537415	0.774435	0.223986	0.112272	0.229545	0.330219	1.15898	0.757419	0.136174	0.420553	0.597588	0.426276	--	--	--	--	--	--	--	--	--	--	J	Translation, ribosomal structure and biogenesis	TPA: hypothetical protein ZEAMMB73_601795 [Zea mays]
GRMZM2G113239	0.269515	0.122826	0	0.293171	0.14297	0.138197	0.168244	1.17042	0.176492	0.946838	0	0.140603	[J]	Translation, ribosomal structure and biogenesis	Molecular Function: nucleotide binding (GO:0000166);; Molecular Function: RNA binding (GO:0003723);; Molecular Function: structural constituent of ribosome (GO:0003735);; Cellular Component: mitochondrion (GO:0005739);; Cellular Component: mitochondrial small ribosomal subunit (GO:0005763);; Biological Process: DNA-templated transcription, elongation (GO:0006354);; Biological Process: translation…	molecular function: binding (GO:0005488);; molecular function: structural molecule activity (GO:0005198);; cellular component: cell (GO:0005623);; cellular component: organelle (GO:0043226);; cellular component: cell part (GO:0044464);; cellular component: macromolecular complex (GO:0032991);; cellular component: organelle part (GO:0044422);; biological process: metabolic process (GO:0008152);; b…	K02965|1.52173e-61|zma:100276267|IDP1437; LOC100276267; K02965 small subunit ribosomal protein S19 (A)	Ribosome (ko03010)	[J]	Translation, ribosomal structure and biogenesis	Ribosomal protein S19	Ribosomal protein S19, mitochondrial GN=RPS19 OS=Petunia hybrida (Petunia) PE=2 SV=2	J	Translation, ribosomal structure and biogenesis	uncharacterized protein LOC100276267 [Zea mays]
GRMZM2G114033	0.379539	0.682956	0.295656	0.282916	0	0.684315	0.344873	1.13475	0.750422	0.756752	0.751111	0.972666	--	--	Cellular Component: extracellular region (GO:0005576);; Cellular Component: mitochondrion (GO:0005739);; Cellular Component: endoplasmic reticulum (GO:0005783);; Cellular Component: endoplasmic reticulum membrane (GO:0005789);; Cellular Component: cis-Golgi network (GO:0005801);; Biological Process: transport (GO:0006810);; Biological Process: intracellular protein transport (GO:0006886);; Molecu…	cellular component: extracellular region (GO:0005576);; cellular component: cell (GO:0005623);; cellular component: organelle (GO:0043226);; cellular component: cell part (GO:0044464);; cellular component: membrane (GO:0016020);; cellular component: organelle part (GO:0044422);; cellular component: membrane part (GO:0044425);; biological process: localization (GO:0051179);; biological process: ce…	--	--	[U]	Intracellular trafficking, secretion, and vesicular transport	emp24/gp25L/p24 family/GOLD	Transmembrane emp24 domain-containing protein p24delta9 (Precursor) GN=At1g26690 OS=Arabidopsis thaliana (Mouse-ear cress) PE=2 SV=1	U	Intracellular trafficking, secretion, and vesicular transport	transmembrane emp24 domain-containing protein 10 precursor [Zea mays]
GRMZM2G115422	0.420217	0.972294	0.967338	0.886304	0	0	1.18093	0.651639	0.499027	0.355721	0.88715	0.242627	--	--	Biological Process: anatomical structure morphogenesis (GO:0009653);; Biological Process: cellular component organization (GO:0016043);; Molecular Function: N-acyltransferase activity (GO:0016410);; Molecular Function: transferase activity, transferring acyl groups other than amino-acyl groups (GO:0016747);; Biological Process: cellular biosynthetic process (GO:0044249);; Biological Process: sing…	biological process: developmental process (GO:0032502);; biological process: cellular component organization or biogenesis (GO:0071840);; biological process: metabolic process (GO:0008152);; molecular function: catalytic activity (GO:0003824);; biological process: cellular process (GO:0009987);; biological process: single-organism process (GO:0044699);; biological process: response to stimulus (G…	--	--	--	--	Transferase family	BAHD acyltransferase DCR GN=MRO11.2 OS=Arabidopsis thaliana (Mouse-ear cress) PE=2 SV=1	S	Function unknown	hypothetical protein ZEAMMB73_932194 [Zea mays]
GRMZM2G120940	0.448873	0.393215	0.234775	0.215247	0.338358	0.232561	2.4539	0.517423	0.616073	0.344666	0.259591	0.921102	--	--	Cellular Component: mitochondrion (GO:0005739);;	cellular component: cell (GO:0005623);; cellular component: organelle (GO:0043226);; cellular component: cell part (GO:0044464)	--	--	--	--	--	--	S	Function unknown	hypothetical protein ZEAMMB73_409121 [Zea mays]
GRMZM2G123322	0	0	0	0	0	0	4.03129	2.0305	0.448643	0.703432	0	0.718037	--	--	--	--	--	--	--	--	--	--	--	--	TPA: hypothetical protein ZEAMMB73_314082 [Zea mays]
GRMZM2G124066	0	0.0522127	0.653436	0.647341	0.548618	0.184031	0.744189	1.18236	0.328704	0.371819	0.205992	0.698888	--	--	Cellular Component: mitochondrion (GO:0005739);; Molecular Function: O-acyltransferase activity (GO:0008374);; Biological Process: phenylpropanoid biosynthetic process (GO:0009699);; Cellular Component: cytoplasmic membrane-bounded vesicle (GO:0016023);; Biological Process: cellular component organization (GO:0016043);; Molecular Function: N-acyltransferase activity (GO:0016410);; Molecular Funct…	cellular component: cell (GO:0005623);; cellular component: organelle (GO:0043226);; cellular component: cell part (GO:0044464);; biological process: metabolic process (GO:0008152);; molecular function: catalytic activity (GO:0003824);; biological process: cellular process (GO:0009987);; biological process: single-organism process (GO:0044699);; biological process: cellular component organization…	--	--	--	--	Transferase family	Omega-hydroxypalmitate O-feruloyl transferase GN=MEE6.11 OS=Arabidopsis thaliana (Mouse-ear cress) PE=1 SV=1	S	Function unknown	TPA: hypothetical protein ZEAMMB73_145326 [Zea mays]
GRMZM2G125001	0.179836	0.141962	0.725229	0.509006	0.429975	0.898766	0.553834	1.21852	0.696773	0.663428	0.788907	0.483575	[RTKL]	General function prediction only;; Signal transduction mechanisms;; Transcription;; Replication, recombination and repair	Molecular Function: hydrolase activity, hydrolyzing O-glycosyl compounds (GO:0004553);; Molecular Function: protein serine/threonine kinase activity (GO:0004674);; Molecular Function: protein binding (GO:0005515);; Molecular Function: ATP binding (GO:0005524);; Cellular Component: mitochondrion (GO:0005739);; Cellular Component: cytosol (GO:0005829);; Cellular Component: plasma membrane (GO:00058…	biological process: metabolic process (GO:0008152);; molecular function: catalytic activity (GO:0003824);; biological process: cellular process (GO:0009987);; molecular function: binding (GO:0005488);; cellular component: cell (GO:0005623);; cellular component: organelle (GO:0043226);; cellular component: cell part (GO:0044464);; cellular component: membrane (GO:0016020);; biological process: sin…	--	--	[T]	Signal transduction mechanisms	Protein kinase domain;; Protein tyrosine kinase;; NAF domain;; Kinase-like	CBL-interacting protein kinase 14 GN=OsJ_031406 OS=Oryza sativa subsp. japonica (Rice) PE=2 SV=1	T	Signal transduction mechanisms	uncharacterized LOC100384585 [Zea mays]
GRMZM2G125436	0	0.055525	0	0.172923	0.12547	0.1329	1.18907	0.771564	0.173697	0	0.143212	0.127789	--	--	Cellular Component: extracellular region (GO:0005576);; Cellular Component: mitochondrion (GO:0005739);; Cellular Component: Golgi apparatus (GO:0005794);; Cellular Component: cytosol (GO:0005829);; Cellular Component: plasma membrane (GO:0005886);; Molecular Function: cellulase activity (GO:0008810);; Cellular Component: plant-type cell wall (GO:0009505);; Cellular Component: plasmodesma (GO:000…	cellular component: extracellular region (GO:0005576);; cellular component: cell (GO:0005623);; cellular component: organelle (GO:0043226);; cellular component: cell part (GO:0044464);; cellular component: membrane (GO:0016020);; biological process: metabolic process (GO:0008152);; molecular function: catalytic activity (GO:0003824);; cellular component: cell junction (GO:0030054);; biological pr…	--	--	--	--	Glycosyl hydrolase family 9	Endoglucanase 11 (Precursor) OS=Oryza sativa subsp. japonica (Rice) PE=2 SV=3	G	Carbohydrate transport and metabolism	hypothetical protein ZEAMMB73_335027 [Zea mays]
GRMZM2G128256	0	0	0	0	0	0	1.12494	0.716581	0.811818	0.460525	0.694562	0.936089	--	--	--	--	--	--	--	--	--	--	S	Function unknown	TPA: hypothetical protein ZEAMMB73_742220 [Zea mays]
GRMZM2G129006	0.276646	0	0	0.135522	0	0	0.698068	1.28106	0.571725	0.850374	0.322979	0.582514	--	--	Molecular Function: sequence-specific DNA binding transcription factor activity (GO:0003700);; Molecular Function: catalytic activity (GO:0003824);; Molecular Function: binding (GO:0005488);; Biological Process: regulation of transcription, DNA-templated (GO:0006355);; Molecular Function: zinc ion binding (GO:0008270);; Cellular Component: membrane (GO:0016020);; Molecular Function: transferase a…	biological process: biological regulation (GO:0065007);; molecular function: nucleic acid binding transcription factor activity (GO:0001071);; molecular function: catalytic activity (GO:0003824);; molecular function: binding (GO:0005488);; cellular component: membrane (GO:0016020);; biological process: metabolic process (GO:0008152);; cellular component: cell (GO:0005623);; cellular component: or…	--	--	--	--	--	Proline-rich receptor-like protein kinase PERK2 GN=PERK2 OS=Arabidopsis thaliana (Mouse-ear cress) PE=2 SV=3	I	Lipid transport and metabolism	hypothetical protein ZEAMMB73_371665 [Zea mays]
GRMZM2G129843	0	0.401048	0.239447	0	0	0.464055	1.69019	1.35513	0	0.236263	0	0	--	--	Cellular Component: plasma membrane (GO:0005886);; Biological Process: lipid transport (GO:0006869);; Molecular Function: lipid binding (GO:0008289);; Cellular Component: cytoplasmic membrane-bounded vesicle (GO:0016023);; Cellular Component: anchored component of membrane (GO:0031225);; Biological Process: primary metabolic process (GO:0044238);; Biological Process: organic substance metabolic p…	cellular component: cell (GO:0005623);; cellular component: membrane (GO:0016020);; cellular component: cell part (GO:0044464);; biological process: single-organism process (GO:0044699);; biological process: localization (GO:0051179);; molecular function: binding (GO:0005488);; cellular component: organelle (GO:0043226);; cellular component: membrane part (GO:0044425);; biological process: metabo…	--	--	--	--	Probable lipid transfer	Non-specific lipid transfer protein-like 1 (Precursor) GN=B1246D11.7 OS=Oryza sativa subsp. japonica (Rice) PE=1 SV=1	R	General function prediction only	putative bifunctional inhibitor/LTP/seed storage protein family [Zea mays]
GRMZM2G130167	0.627759	0.704758	0.463765	0.172993	0.731115	0.930939	1.07369	0.478775	0.839838	0.670221	0.817723	0.878168	--	--	Biological Process: protein N-linked glycosylation (GO:0006487);; Biological Process: N-terminal protein myristoylation (GO:0006499);; Biological Process: response to symbiotic fungus (GO:0009610);; Biological Process: cellular process (GO:0009987);; Molecular Function: metal ion binding (GO:0046872);;	biological process: metabolic process (GO:0008152);; biological process: cellular process (GO:0009987);; biological process: single-organism process (GO:0044699);; biological process: response to stimulus (GO:0050896);; biological process: multi-organism process (GO:0051704);; molecular function: binding (GO:0005488)	K11971|0|zma:103627581|E3 ubiquitin-protein ligase RNF14-like; K11971 E3 ubiquitin-protein ligase RNF14 [EC:6.3.2.19] (A)	--	[O]	Posttranslational modification, protein turnover, chaperones	RWD domain;; IBR domain	Probable E3 ubiquitin-protein ligase ARI3 GN=ARI3 OS=Arabidopsis thaliana (Mouse-ear cress) PE=2 SV=1	O	Posttranslational modification, protein turnover, chaperones	hypothetical protein ZEAMMB73_757425 [Zea mays]
GRMZM2G132162	0	0	0	0	0	0	0	2.53406	0	0	0	0	--	--	--	--	--	--	--	--	--	--	--	--	hypothetical protein [Zea mays]
GRMZM2G132251	0.0486352	0.0832725	0.193511	0	0.19388	0.150748	1.47158	1.23387	0.968353	0.702236	0.380696	0.730118	--	--	Molecular Function: binding (GO:0005488);; Cellular Component: nucleus (GO:0005634);; Biological Process: regulation of transcription, DNA-templated (GO:0006355);; Biological Process: anatomical structure morphogenesis (GO:0009653);; Biological Process: single-organism cellular process (GO:0044763);; Biological Process: root development (GO:0048364);; Biological Process: meristem development (GO:…	molecular function: binding (GO:0005488);; cellular component: cell (GO:0005623);; cellular component: organelle (GO:0043226);; cellular component: cell part (GO:0044464);; biological process: biological regulation (GO:0065007);; biological process: developmental process (GO:0032502);; biological process: cellular process (GO:0009987);; biological process: single-organism process (GO:0044699);; b…	--	--	--	--	bHLH-MYC and R2R3-MYB transcription factors N-terminal	Transcription factor EMB1444 GN=EMB1444 OS=Arabidopsis thaliana (Mouse-ear cress) PE=2 SV=1	S	Function unknown	uncharacterized protein LOC100279551 [Zea mays]
GRMZM2G133275	0.904722	0.337276	0	0	0.644371	0.133714	1.38497	0.430669	0.174295	0.506496	0	0.261898	--	--	Molecular Function: lactoylglutathione lyase activity (GO:0004462);; Cellular Component: cytoplasm (GO:0005737);; Biological Process: carbohydrate metabolic process (GO:0005975);; Biological Process: seed germination (GO:0009845);; Biological Process: terpenoid biosynthetic process (GO:0016114);; Biological Process: lipid storage (GO:0019915);; Biological Process: response to freezing (GO:0050826…	biological process: metabolic process (GO:0008152);; molecular function: catalytic activity (GO:0003824);; cellular component: cell (GO:0005623);; cellular component: cell part (GO:0044464);; biological process: multicellular organismal process (GO:0032501);; biological process: single-organism process (GO:0044699);; biological process: cellular process (GO:0009987);; biological process: localiza…	--	--	--	--	Glyoxalase-like domain;; Glyoxalase/Bleomycin resistance protein/Dioxygenase superfamily	Arginine/serine-rich protein 45 GN=F19K19.9 OS=Arabidopsis thaliana (Mouse-ear cress) PE=1 SV=1	R	General function prediction only	TPA: lactoylglutathione lyase [Zea mays]
GRMZM2G137964	0.142925	0	0.274235	0	0	0	1.11218	0	0.184838	0.42082	0	0.0999465	--	--	--	--	--	--	--	--	--	--	--	--	hypothetical protein [Zea mays]
GRMZM2G141762	0	0	0.368299	0.220825	0.623793	0.128926	0	1.39339	0.171109	0.124869	0	0	--	--	Biological Process: very long-chain fatty acid metabolic process (GO:0000038);; Molecular Function: carboxylic ester hydrolase activity (GO:0004091);; Cellular Component: extracellular space (GO:0005615);; Cellular Component: cell wall (GO:0005618);; Cellular Component: nucleus (GO:0005634);; Biological Process: lipid metabolic process (GO:0006629);; Biological Process: water transport (GO:000683…	biological process: metabolic process (GO:0008152);; biological process: cellular process (GO:0009987);; biological process: single-organism process (GO:0044699);; cellular component: extracellular region (GO:0005576);; cellular component: extracellular region part (GO:0044421);; cellular component: cell (GO:0005623);; cellular component: cell part (GO:0044464);; cellular component: organelle (GO…	--	--	--	--	GDSL-like Lipase/Acylhydrolase	GDSL esterase/lipase At4g18970 (Precursor) GN=At4g18970 OS=Arabidopsis thaliana (Mouse-ear cress) PE=2 SV=1	R	General function prediction only	hypothetical protein ZEAMMB73_229308 [Zea mays]
GRMZM2G143998	0.222368	0.239334	0.228045	0.151527	0.217559	0.338707	0.129735	1.27795	0	0.219293	0.189527	0.0558427	[E]	Amino acid transport and metabolism	Molecular Function: transporter activity (GO:0005215);; Cellular Component: Golgi apparatus (GO:0005794);; Cellular Component: plasma membrane (GO:0005886);; Biological Process: nitrogen compound metabolic process (GO:0006807);; Biological Process: anion transport (GO:0006820);; Biological Process: oligopeptide transport (GO:0006857);; Cellular Component: plasmodesma (GO:0009506);; Biological Pro…	molecular function: transporter activity (GO:0005215);; cellular component: cell (GO:0005623);; cellular component: organelle (GO:0043226);; cellular component: cell part (GO:0044464);; cellular component: membrane (GO:0016020);; biological process: metabolic process (GO:0008152);; biological process: single-organism process (GO:0044699);; biological process: localization (GO:0051179);; cellular …	--	--	[E]	Amino acid transport and metabolism	POT family	Putative peptide/nitrate transporter At2g37900 GN=At2g37900 OS=Arabidopsis thaliana (Mouse-ear cress) PE=2 SV=1	E	Amino acid transport and metabolism	hypothetical protein ZEAMMB73_312856 [Zea mays]
GRMZM2G146760	0.549068	0.359892	0.536714	0.302373	0.508221	0.473063	1.13359	0.54797	0.439957	0.433782	0.585365	0.833266	[P]	Inorganic ion transport and metabolism	Cellular Component: mitochondrion (GO:0005739);; Cellular Component: vacuolar membrane (GO:0005774);; Cellular Component: plasma membrane (GO:0005886);; Biological Process: glucose catabolic process (GO:0006007);; Biological Process: protein glycosylation (GO:0006486);; Biological Process: pollen development (GO:0009555);; Biological Process: cell tip growth (GO:0009932);; Molecular Function: pot…	cellular component: cell (GO:0005623);; cellular component: organelle (GO:0043226);; cellular component: cell part (GO:0044464);; cellular component: membrane (GO:0016020);; cellular component: organelle part (GO:0044422);; biological process: metabolic process (GO:0008152);; biological process: single-organism process (GO:0044699);; biological process: cellular process (GO:0009987);; biological …	K03549|0|zma:103629720|potassium transporter 10-like; K03549 KUP system potassium uptake protein (A)	--	--	--	K+ potassium transporter	Potassium transporter 10 GN=OSJNBa0072A21.17 OS=Oryza sativa subsp. japonica (Rice) PE=2 SV=1	P	Inorganic ion transport and metabolism	hypothetical protein ZEAMMB73_249467 [Zea mays]
GRMZM2G149683	0.479073	0.310776	0.12185	0.437141	0.957337	0	1.00018	0.133474	0	0.961986	0.409724	0.36785	--	--	Biological Process: response to molecule of bacterial origin (GO:0002237);; Biological Process: respiratory burst involved in defense response (GO:0002679);; Molecular Function: DNA binding (GO:0003677);; Molecular Function: sequence-specific DNA binding transcription factor activity (GO:0003700);; Molecular Function: calmodulin binding (GO:0005516);; Cellular Component: nucleus (GO:0005634);; Ce…	biological process: response to stimulus (GO:0050896);; biological process: immune system process (GO:0002376);; biological process: metabolic process (GO:0008152);; biological process: single-organism process (GO:0044699);; molecular function: binding (GO:0005488);; biological process: biological regulation (GO:0065007);; molecular function: nucleic acid binding transcription factor activity (GO…	--	--	--	--	WRKY DNA -binding domain	Probable WRKY transcription factor 27 GN=WRKY27 OS=Arabidopsis thaliana (Mouse-ear cress) PE=2 SV=1	S	Function unknown	putative WRKY DNA-binding domain superfamily protein [Zea mays]
GRMZM2G155161	0	0	0	0	0	0	0	1.38414	0	0	0	0	--	--	--	--	--	--	--	--	--	--	S	Function unknown	TPA: hypothetical protein ZEAMMB73_584784 [Zea mays]
GRMZM2G158407	0	0	0	0	0	0	0	1.14611	0	0	0	0	--	--	--	--	--	--	--	--	Gamma-thionin family;; S locus-related glycoprotein 1 binding pollen coat protein (SLR1-BP)	Defensin-like protein 18 (Precursor) OS=Arabidopsis thaliana (Mouse-ear cress) PE=2 SV=1	R	General function prediction only	TPA: hypothetical protein ZEAMMB73_868885 [Zea mays]
GRMZM2G159472	0	0	0	0	0	0	0.644821	1.25242	0	0	0	0	--	--	--	--	--	--	--	--	--	--	--	--	hypothetical protein ZEAMMB73_141599 [Zea mays]
GRMZM2G162131	0.304124	0.53296	0	0	0	0	1.12971	0	0.402834	0	0	0.647181	--	--	--	--	--	--	--	--	--	--	--	--	hypothetical protein ZEAMMB73_145446 [Zea mays]
GRMZM2G163494	0	0.179445	0	0.0966899	0	0	1.08998	0	0.136899	0.100294	0.114251	0.206864	[M]	Cell wall/membrane/envelope biogenesis	Cellular Component: plasma membrane (GO:0005886);; Biological Process: amino acid transport (GO:0006865);; Biological Process: response to wounding (GO:0009611);; Biological Process: response to nitrate (GO:0010167);; Molecular Function: nitrate transmembrane transporter activity (GO:0015112);; Biological Process: nitrate transport (GO:0015706);; Cellular Component: cytoplasmic membrane-bounded v…	cellular component: cell (GO:0005623);; cellular component: membrane (GO:0016020);; cellular component: cell part (GO:0044464);; biological process: single-organism process (GO:0044699);; biological process: localization (GO:0051179);; biological process: response to stimulus (GO:0050896);; biological process: cellular process (GO:0009987);; molecular function: transporter activity (GO:0005215);;…	--	--	--	--	--	High-affinity nitrate transporter 3.1 (Precursor) GN=At5g50200 OS=Arabidopsis thaliana (Mouse-ear cress) PE=1 SV=1	G	Carbohydrate transport and metabolism	TPA: high affinity nitrate transporter [Zea mays]
GRMZM2G165488	0.602606	0.424396	0.269413	0.148288	0.175218	0.489085	1.83482	0.245343	0.30686	0.480685	0.299676	0.733362	--	--	Molecular Function: sequence-specific DNA binding transcription factor activity (GO:0003700);; Biological Process: regulation of transcription, DNA-templated (GO:0006355);; Biological Process: response to UV (GO:0009411);; Biological Process: response to water deprivation (GO:0009414);; Biological Process: response to salt stress (GO:0009651);; Biological Process: response to ethylene (GO:0009723…	biological process: biological regulation (GO:0065007);; molecular function: nucleic acid binding transcription factor activity (GO:0001071);; biological process: response to stimulus (GO:0050896);; biological process: cellular process (GO:0009987);; biological process: signaling (GO:0023052);; biological process: single-organism process (GO:0044699);; biological process: metabolic process (GO:00…	K08064|5.43161e-139|sbi:SORBI_01g013430|SORBIDRAFT_01g013430, Sb01g013430; hypothetical protein; K08064 nuclear transcription factor Y, alpha (A)	--	[K]	Transcription	CCAAT-binding transcription factor (CBF-B/NF-YA) subunit B	Nuclear transcription factor Y subunit A-10 GN=NFYA10 OS=Arabidopsis thaliana (Mouse-ear cress) PE=2 SV=2	K	Transcription	unknown [Zea mays]
GRMZM2G166603	0	0	0.0207297	0	0	0	1.0235	0.755769	0.762045	0.962902	0.842686	0.745482	--	--	Molecular Function: cysteine-type endopeptidase activity (GO:0004197);; Molecular Function: phospholipase A2 activity (GO:0004623);; Molecular Function: protein binding (GO:0005515);; Cellular Component: vacuole (GO:0005773);; Cellular Component: endoplasmic reticulum lumen (GO:0005788);; Cellular Component: cytosol (GO:0005829);; Biological Process: glycolytic process (GO:0006096);; Biological P…	biological process: metabolic process (GO:0008152);; molecular function: catalytic activity (GO:0003824);; molecular function: binding (GO:0005488);; cellular component: cell (GO:0005623);; cellular component: organelle (GO:0043226);; cellular component: cell part (GO:0044464);; cellular component: membrane-enclosed lumen (GO:0031974);; cellular component: organelle part (GO:0044422);; biological…	--	--	[O]	Posttranslational modification, protein turnover, chaperones	Papain family cysteine protease;; Synaptobrevin	Oryzain alpha chain (Precursor) OS=Oryza sativa subsp. japonica (Rice) PE=1 SV=2	O	Posttranslational modification, protein turnover, chaperones	TPA: hypothetical protein ZEAMMB73_586844 [Zea mays]
GRMZM2G170766	0	0	0.588993	0.0708528	0.243043	0.173638	0.200343	1.3696	0.120903	0.685945	0.392761	0.0876453	--	--	Molecular Function: calmodulin binding (GO:0005516);; Cellular Component: nucleus (GO:0005634);; Cellular Component: cytosol (GO:0005829);; Cellular Component: plasma membrane (GO:0005886);; Biological Process: acetyl-CoA metabolic process (GO:0006084);; Biological Process: defense response (GO:0006952);; Biological Process: microtubule nucleation (GO:0007020);; Biological Process: regulation of …	molecular function: binding (GO:0005488);; cellular component: cell (GO:0005623);; cellular component: organelle (GO:0043226);; cellular component: cell part (GO:0044464);; cellular component: membrane (GO:0016020);; biological process: metabolic process (GO:0008152);; biological process: cellular process (GO:0009987);; biological process: response to stimulus (GO:0050896);; biological process: s…	--	--	--	--	Protein of unknown function (DUF4005);; IQ calmodulin-binding motif	Protein IQ-DOMAIN 14 GN=IQD14 OS=Arabidopsis thaliana (Mouse-ear cress) PE=1 SV=1	S	Function unknown	hypothetical protein ZEAMMB73_604777 [Zea mays]
GRMZM2G172982	0.432508	0	0	0	0.454444	0.442285	1.07472	0	0	0.409268	0	0.426434	--	--	--	--	--	--	--	--	--	--	--	--	hypothetical protein ZEAMMB73_190589 [Zea mays]
GRMZM2G174621	0.253056	0.439311	0	0.584115	0	0.260902	1.05871	0.141496	0	0.884005	0	0	[R]	General function prediction only	Molecular Function: catalytic activity (GO:0003824);; Cellular Component: vacuole (GO:0005773);; Cellular Component: plasma membrane (GO:0005886);; Biological Process: response to auxin (GO:0009733);; Molecular Function: FMN binding (GO:0010181);; Molecular Function: oxidoreductase activity, acting on NAD(P)H, quinone or similar compound as acceptor (GO:0016655);; Biological Process: macromolecul…	molecular function: catalytic activity (GO:0003824);; cellular component: cell (GO:0005623);; cellular component: organelle (GO:0043226);; cellular component: cell part (GO:0044464);; cellular component: membrane (GO:0016020);; biological process: response to stimulus (GO:0050896);; molecular function: binding (GO:0005488);; biological process: metabolic process (GO:0008152);; biological process:…	K03809|9.87172e-127|zma:103630047|flavoprotein-like protein YCP4; K03809 Trp repressor binding protein (A)	--	[R]	General function prediction only	NADPH-dependent FMN reductase;; Flavodoxin;; Flavodoxin-like fold	Formin-like protein 16 (Precursor) GN=OsJ_008039 OS=Oryza sativa subsp. japonica (Rice) PE=2 SV=1	R	General function prediction only	hypothetical protein ZEAMMB73_253341 [Zea mays]
GRMZM2G175860	0.0854849	0	0	0.0763456	0.501791	0.0881262	1.25054	0.538048	0	0.0826638	0	0.685692	[O]	Posttranslational modification, protein turnover, chaperones	Molecular Function: binding (GO:0005488);; Biological Process: protein folding (GO:0006457);; Biological Process: cellular process (GO:0009987);; Cellular Component: intracellular membrane-bounded organelle (GO:0043231);; Molecular Function: unfolded protein binding (GO:0051082);;	molecular function: binding (GO:0005488);; biological process: metabolic process (GO:0008152);; biological process: cellular process (GO:0009987);; cellular component: cell (GO:0005623);; cellular component: organelle (GO:0043226);; cellular component: cell part (GO:0044464)	K09519|0|zma:100281880|dnaJ protein; K09519 DnaJ homolog subfamily B member 13 (A)	--	[O]	Posttranslational modification, protein turnover, chaperones	DnaJ domain;; DnaJ C terminal domain	Chaperone protein dnaJ 3 (Precursor) GN=F26G5.60 OS=Arabidopsis thaliana (Mouse-ear cress) PE=2 SV=2	O	Posttranslational modification, protein turnover, chaperones	dnaJ protein [Zea mays]
GRMZM2G180926	0	0.0764825	0	0	0	0.090588	0.826245	1.08261	0	0.841493	0.191237	0.255291	--	--	Cellular Component: plant-type vacuole (GO:0000325);; Molecular Function: protein binding (GO:0005515);; Cellular Component: extracellular region (GO:0005576);; Cellular Component: cell wall (GO:0005618);; Cellular Component: nucleus (GO:0005634);; Cellular Component: cytosol (GO:0005829);; Biological Process: glycolytic process (GO:0006096);; Biological Process: proteolysis (GO:0006508);; Biolog…	cellular component: cell (GO:0005623);; cellular component: organelle (GO:0043226);; cellular component: cell part (GO:0044464);; molecular function: binding (GO:0005488);; cellular component: extracellular region (GO:0005576);; biological process: metabolic process (GO:0008152);; biological process: cellular process (GO:0009987);; biological process: single-organism process (GO:0044699);; biolog…	K16290|0|zma:103627649|xylem cysteine proteinase 1-like; K16290 xylem cysteine proteinase [EC:3.4.22.-] (A)	--	[O]	Posttranslational modification, protein turnover, chaperones	Papain family cysteine protease;; Cathepsin propeptide inhibitor domain (I29)	Xylem cysteine proteinase 1 (Precursor) GN=XCP1 OS=Arabidopsis thaliana (Mouse-ear cress) PE=1 SV=1	O	Posttranslational modification, protein turnover, chaperones	hypothetical protein ZEAMMB73_931917 [Zea mays]
GRMZM2G181470	0	0	0	0	0	0	0.372814	1.19311	0.247214	0.419	0.559092	0.602133	--	--	--	--	--	--	--	--	--	--	--	--	hypothetical protein ZEAMMB73_292334 [Zea mays]
GRMZM2G302279	0	0	0	0.0483399	0	0	1.00818	1.06348	0.782021	0.886131	0.474595	0.652486	--	--	Molecular Function: binding (GO:0005488);; Molecular Function: ADP binding (GO:0043531);;	molecular function: binding (GO:0005488)	--	--	[T]	Signal transduction mechanisms	NB-ARC domain;; NACHT domain	Putative disease resistance protein RGA1 GN=RGA1 OS=Solanum bulbocastanum (Wild potato) PE=2 SV=2	T	Signal transduction mechanisms	TPA: hypothetical protein ZEAMMB73_083476 [Zea mays]
GRMZM2G304712	0.264839	0.281642	0.407006	0.461619	0.950604	0.0673431	1.1547	0.0714177	0.273624	0.46423	0.378967	0.39722	--	--	Cellular Component: cytoplasm (GO:0005737);; Biological Process: signal transduction (GO:0007165);; Biological Process: metabolic process (GO:0008152);; Biological Process: anthocyanin-containing compound biosynthetic process (GO:0009718);; Biological Process: cinnamic acid ester metabolic process (GO:0009801);; Biological Process: response to inorganic substance (GO:0010035);; Biological Process…	cellular component: cell (GO:0005623);; cellular component: cell part (GO:0044464);; biological process: cellular process (GO:0009987);; biological process: response to stimulus (GO:0050896);; biological process: biological regulation (GO:0065007);; biological process: metabolic process (GO:0008152);; biological process: single-organism process (GO:0044699);; molecular function: catalytic activit…	--	--	[GC]	Carbohydrate transport and metabolism;; Energy production and conversion	UDP-glucoronosyl and UDP-glucosyl transferase	Cinnamate beta-D-glucosyltransferase GN=GT2 OS=Fragaria ananassa (Strawberry) PE=1 SV=1	CG	Energy production and conversion;; Carbohydrate transport and metabolism	limonoid UDP-glucosyltransferase [Zea mays]
GRMZM2G305439	0	0.0866746	0.58331	0.268278	0.393346	0.1027	0.583313	1.11362	0.134086	0.684951	0.563159	0.200789	--	--	Cellular Component: cytoplasmic membrane-bounded vesicle (GO:0016023);;	cellular component: cell (GO:0005623);; cellular component: organelle (GO:0043226);; cellular component: cell part (GO:0044464)	--	--	--	--	GDSL/SGNH-like Acyl-Esterase family found in Pmr5 and Cas1p;; PMR5 N terminal Domain	Trans-splicing factor Raa3, chloroplastic (Precursor) GN=RAA3 OS=Chlamydomonas reinhardtii (Chlamydomonas smithii) PE=1 SV=1	S	Function unknown	TPA: putative DUF231 domain containing family protein [Zea mays]
GRMZM2G308351	0.423121	0.72792	0.856068	0.999648	0.827348	0.869598	1.02302	0	0	0.289334	0.165089	0.148016	[IQR]	Lipid transport and metabolism;; Secondary metabolites biosynthesis, transport and catabolism;; General function prediction only	Molecular Function: nucleotide binding (GO:0000166);; Molecular Function: copper ion binding (GO:0005507);; Cellular Component: cytosol (GO:0005829);; Biological Process: proline biosynthetic process (GO:0006561);; Biological Process: multicellular organismal development (GO:0007275);; Biological Process: response to heat (GO:0009408);; Biological Process: response to water deprivation (GO:000941…	molecular function: binding (GO:0005488);; cellular component: cell (GO:0005623);; cellular component: cell part (GO:0044464);; biological process: metabolic process (GO:0008152);; biological process: cellular process (GO:0009987);; biological process: single-organism process (GO:0044699);; biological process: multicellular organismal process (GO:0032501);; biological process: developmental proce…	--	--	[R]	General function prediction only	short chain dehydrogenase;; Enoyl-(Acyl carrier protein) reductase;; KR domain	Sex determination protein tasselseed-2 GN=TS2 OS=Zea mays (Maize) PE=2 SV=1	Q	Secondary metabolites biosynthesis, transport and catabolism	hypothetical protein ZEAMMB73_992720 [Zea mays]
GRMZM2G318299	0.294187	0.461279	0.232917	0.641153	0.292429	0	1.39163	0.329956	0.796039	0.947917	0.870887	0.769238	--	--	Cellular Component: cell wall (GO:0005618);; Cellular Component: plant-type cell wall (GO:0009505);; Biological Process: pollen tube growth (GO:0009860);; Molecular Function: pectinesterase activity (GO:0030599);; Biological Process: cell wall modification (GO:0042545);; Cellular Component: intracellular membrane-bounded organelle (GO:0043231);; Cellular Component: cytoplasmic part (GO:0044444);;…	cellular component: cell (GO:0005623);; cellular component: cell part (GO:0044464);; biological process: cellular process (GO:0009987);; biological process: reproductive process (GO:0022414);; biological process: developmental process (GO:0032502);; biological process: growth (GO:0040007);; biological process: single-organism process (GO:0044699);; biological process: cellular component organizat…	--	--	--	--	Pectinesterase	Probable pectinesterase 15 (Precursor) GN=F13K3.11 OS=Arabidopsis thaliana (Mouse-ear cress) PE=2 SV=1	R	General function prediction only	TPA: hypothetical protein ZEAMMB73_943201 [Zea mays]
GRMZM2G326263	0.685123	0.652738	0.74042	0.454975	0.656127	0.737189	1.06926	0.346232	0.615951	0.587717	0.945732	0.899673	[D]	Cell cycle control, cell division, chromosome partitioning	Biological Process: DNA metabolic process (GO:0006259);; Biological Process: chromosome segregation (GO:0007059);; Biological Process: meiosis I (GO:0007127);; Cellular Component: chloroplast (GO:0009507);; Cellular Component: plastid (GO:0009536);; Biological Process: phloem or xylem histogenesis (GO:0010087);; Biological Process: leaf vascular tissue pattern formation (GO:0010305);; Biological …	biological process: metabolic process (GO:0008152);; biological process: cellular process (GO:0009987);; biological process: single-organism process (GO:0044699);; biological process: reproduction (GO:0000003);; biological process: cellular component organization or biogenesis (GO:0071840);; cellular component: cell (GO:0005623);; cellular component: organelle (GO:0043226);; cellular component: c…	--	--	[R]	General function prediction only	PPR repeat family;; PPR repeat;; PPR repeat;; Pentatricopeptide repeat domain	Pentatricopeptide repeat-containing protein At2g34400 OS=Arabidopsis thaliana (Mouse-ear cress) PE=3 SV=2	R	General function prediction only	TPA: hypothetical protein ZEAMMB73_972364 [Zea mays]
GRMZM2G333659	0.37018	0.429769	0.559304	0.344546	0.501326	0.436415	0.60518	1.34614	0.851166	0.772855	0.725911	0.429036	--	--	Molecular Function: binding (GO:0005488);;	molecular function: binding (GO:0005488)	--	--	[T]	Signal transduction mechanisms	NB-ARC domain;; AAA ATPase domain;; Leucine Rich repeats (2 copies)	Putative disease resistance RPP13-like protein 3 GN=RPP13L3 OS=Arabidopsis thaliana (Mouse-ear cress) PE=3 SV=1	T	Signal transduction mechanisms	hypothetical protein ZEAMMB73_305037 [Zea mays]
GRMZM2G336773	0	0.443234	0	0.262825	0	0.246189	0	1.5134	0	0	0	0	--	--	Cellular Component: cytoplasmic membrane-bounded vesicle (GO:0016023);;	cellular component: cell (GO:0005623);; cellular component: organelle (GO:0043226);; cellular component: cell part (GO:0044464)	--	--	--	--	--	--	R	General function prediction only	hypothetical protein ZEAMMB73_277126 [Zea mays]
GRMZM2G342738	4.99356e-06	0	1.88265e-06	1.8988e-06	4.48468e-10	2.97939e-06	0.380146	1.50579	0.000147624	0.317705	0.551064	0.336259	--	--	--	--	--	--	--	--	--	--	--	--	hypothetical protein ZEAMMB73_793640 [Zea mays]
GRMZM2G343445	0.316077	0.627289	0.592179	0.568876	0.582751	0.923107	0.450756	1.03037	0.488307	0.528918	0.818403	0.535221	--	--	--	--	--	--	--	--	Agenet domain	--	R	General function prediction only	unknown [Zea mays]
GRMZM2G344837	0	0	0	0	0	0	0	1.45376	0	0	0	0	--	--	Cellular Component: proteasome complex (GO:0000502);; Cellular Component: nucleus (GO:0005634);; Cellular Component: plasma membrane (GO:0005886);; Molecular Function: enzyme regulator activity (GO:0030234);; Biological Process: regulation of protein catabolic process (GO:0042176);; Biological Process: regulation of catalytic activity (GO:0050790);;	cellular component: cell (GO:0005623);; cellular component: macromolecular complex (GO:0032991);; cellular component: cell part (GO:0044464);; cellular component: organelle (GO:0043226);; cellular component: membrane (GO:0016020);; molecular function: enzyme regulator activity (GO:0030234);; biological process: biological regulation (GO:0065007)	--	--	[O]	Posttranslational modification, protein turnover, chaperones	--	Probable 26S proteasome non-ATPase regulatory subunit 3 GN=21D7 OS=Nicotiana tabacum (Common tobacco) PE=2 SV=1	O	Posttranslational modification, protein turnover, chaperones	hypothetical protein ZEAMMB73_277856 [Zea mays]
GRMZM2G354335	0	0	0	0	0	0	0	1.00255	0	0	0	0	--	--	Molecular Function: organic cyclic compound binding (GO:0097159);; Molecular Function: heterocyclic compound binding (GO:1901363);;	molecular function: binding (GO:0005488)	--	--	--	--	--	--	--	--	TPA: maternally expressed gene1 [Zea mays]
GRMZM2G357081	0.320336	0.100244	0.242368	0.129124	0.471566	0.1112	2.52604	2.25513	0.403688	0.32096	0.845025	0.324039	[RTKL]	General function prediction only;; Signal transduction mechanisms;; Transcription;; Replication, recombination and repair	Molecular Function: adenosylmethionine decarboxylase activity (GO:0004014);; Molecular Function: protein serine/threonine kinase activity (GO:0004674);; Molecular Function: ubiquitin-protein transferase activity (GO:0004842);; Molecular Function: protein binding (GO:0005515);; Molecular Function: ATP binding (GO:0005524);; Cellular Component: nucleus (GO:0005634);; Cellular Component: cytosol (GO…	biological process: metabolic process (GO:0008152);; molecular function: catalytic activity (GO:0003824);; biological process: cellular process (GO:0009987);; molecular function: binding (GO:0005488);; cellular component: cell (GO:0005623);; cellular component: organelle (GO:0043226);; cellular component: cell part (GO:0044464);; cellular component: membrane (GO:0016020);; biological process: sin…	--	--	[G]	Carbohydrate transport and metabolism	Protein kinase domain	Shaggy-related protein kinase NtK-1 GN=NTK-1 OS=Nicotiana tabacum (Common tobacco) PE=2 SV=1	S	Function unknown	TPA: putative glycogen synthase kinase family protein [Zea mays]
GRMZM2G358536	0.116161	0.100527	0.108019	0.498774	0	0.238687	1.08751	0.518424	0.154898	0.113855	0	0.695615	--	--	Biological Process: reproduction (GO:0000003);; Molecular Function: protein kinase activity (GO:0004672);; Molecular Function: binding (GO:0005488);; Cellular Component: plasma membrane (GO:0005886);; Biological Process: protein phosphorylation (GO:0006468);; Cellular Component: plastid (GO:0009536);; Biological Process: anatomical structure morphogenesis (GO:0009653);; Biological Process: plant-…	biological process: reproduction (GO:0000003);; biological process: metabolic process (GO:0008152);; biological process: cellular process (GO:0009987);; molecular function: catalytic activity (GO:0003824);; molecular function: binding (GO:0005488);; cellular component: cell (GO:0005623);; cellular component: membrane (GO:0016020);; cellular component: cell part (GO:0044464);; cellular component: …	--	--	--	--	Late embryogenesis abundant protein	Leucine-rich repeat extensin-like protein 5 (Precursor) GN=LRX5 OS=Arabidopsis thaliana (Mouse-ear cress) PE=2 SV=2	S	Function unknown	harpin inducing protein [Zea mays]
GRMZM2G359116	0	0.158209	0.357213	0	0	0	1.09863	0.617467	0.253036	0.185779	0	0	[J]	Translation, ribosomal structure and biogenesis	--	--	--	--	--	--	Transcriptional repressor, ovate	Formin-like protein 5 GN=P0453E05.107 OS=Oryza sativa subsp. japonica (Rice) PE=2 SV=2	S	Function unknown	TPA: hypothetical protein ZEAMMB73_229064 [Zea mays]
GRMZM2G360835	0.00205911	9.35219e-05	0.000177232	0.205448	9.83808e-05	1.54242e-06	1.15965	3.51534	3.78262e-05	0.439902	0.000417968	0.000492337	--	--	--	--	--	--	--	--	Protein of unknown function (DUF3133)	Uncharacterized protein At5g05190 GN=Y-1 OS=Arabidopsis thaliana (Mouse-ear cress) PE=1 SV=1	S	Function unknown	hypothetical protein ZEAMMB73_879026 [Zea mays]
GRMZM2G362952	0	0	0	0	0	0	0.948511	1.416	0.339242	0	0	0.787826	--	--	Cellular Component: endoplasmic reticulum (GO:0005783);; Cellular Component: Golgi apparatus (GO:0005794);; Biological Process: tryptophan catabolic process (GO:0006569);; Biological Process: protein targeting to membrane (GO:0006612);; Biological Process: response to oxidative stress (GO:0006979);; Cellular Component: plastid (GO:0009536);; Biological Process: response to wounding (GO:0009611);;…	cellular component: cell (GO:0005623);; cellular component: organelle (GO:0043226);; cellular component: cell part (GO:0044464);; biological process: metabolic process (GO:0008152);; biological process: cellular process (GO:0009987);; biological process: single-organism process (GO:0044699);; biological process: localization (GO:0051179);; biological process: cellular component organization or bi…	--	--	--	--	--	Probable galacturonosyltransferase-like 4 GN=F28L1.20 OS=Arabidopsis thaliana (Mouse-ear cress) PE=2 SV=1	G	Carbohydrate transport and metabolism	TPA: hypothetical protein ZEAMMB73_346578 [Zea mays]
GRMZM2G364369	0	0	0	0	0	0	2.97298	0.0690029	0	0.0554075	0	0	[MR]	Cell wall/membrane/envelope biogenesis;; General function prediction only	Molecular Function: phosphatidylinositol-4,5-bisphosphate 5-phosphatase activity (GO:0004439);; Cellular Component: nucleus (GO:0005634);; Cellular Component: plasma membrane (GO:0005886);; Biological Process: response to nutrient (GO:0007584);; Biological Process: response to wounding (GO:0009611);; Biological Process: response to blue light (GO:0009637);; Biological Process: response to abscisi…	biological process: metabolic process (GO:0008152);; biological process: cellular process (GO:0009987);; molecular function: catalytic activity (GO:0003824);; cellular component: cell (GO:0005623);; cellular component: organelle (GO:0043226);; cellular component: cell part (GO:0044464);; cellular component: membrane (GO:0016020);; biological process: response to stimulus (GO:0050896);; biological…	--	--	[I]	Lipid transport and metabolism	Phytanoyl-CoA dioxygenase (PhyH);; DVL family	Type II inositol 1,4,5-trisphosphate 5-phosphatase FRA3 GN=FRA3 OS=Arabidopsis thaliana (Mouse-ear cress) PE=1 SV=2	I	Lipid transport and metabolism	hypothetical protein ZEAMMB73_216766 [Zea mays]
GRMZM2G365166	0.214159	0.187609	0	0.392862	0	0	1.04574	0.748845	0.896493	0	0	0	[R]	General function prediction only	Molecular Function: calmodulin binding (GO:0005516);; Cellular Component: mitochondrion (GO:0005739);; Biological Process: auxin-activated signaling pathway (GO:0009734);;	molecular function: binding (GO:0005488);; cellular component: cell (GO:0005623);; cellular component: organelle (GO:0043226);; cellular component: cell part (GO:0044464);; biological process: cellular process (GO:0009987);; biological process: signaling (GO:0023052);; biological process: single-organism process (GO:0044699);; biological process: response to stimulus (GO:0050896);; biological pro…	K14488|2.11972e-49|zma:103645804|uncharacterized LOC103645804; K14488 SAUR family protein (A)	Plant hormone signal transduction (ko04075)	--	--	Auxin responsive protein	Auxin-induced protein X10A OS=Glycine max (Soybean) PE=2 SV=1	S	Function unknown	TPA: hypothetical protein ZEAMMB73_964013 [Zea mays]
GRMZM2G365931	0	0	0	0	0	0	0.641993	1.04108	0.505569	0.777244	0	0.784816	--	--	--	--	--	--	--	--	--	--	--	--	hypothetical protein ZEAMMB73_719842 [Zea mays]
GRMZM2G369629	0	0.986586	0.225078	0.393312	0.261687	0.104924	1.43011	0.146104	0.138435	0.399554	0	0	--	--	Molecular Function: DNA binding (GO:0003677);; Molecular Function: sequence-specific DNA binding transcription factor activity (GO:0003700);; Molecular Function: protein binding (GO:0005515);; Cellular Component: nucleus (GO:0005634);; Biological Process: regulation of transcription, DNA-templated (GO:0006355);; Biological Process: circadian rhythm (GO:0007623);; Biological Process: response to c…	molecular function: binding (GO:0005488);; biological process: biological regulation (GO:0065007);; molecular function: nucleic acid binding transcription factor activity (GO:0001071);; cellular component: cell (GO:0005623);; cellular component: organelle (GO:0043226);; cellular component: cell part (GO:0044464);; biological process: rhythmic process (GO:0048511);; biological process: response to…	--	--	--	--	Helix-loop-helix DNA-binding domain	Transcription factor bHLH51 GN=T7M7.8 OS=Arabidopsis thaliana (Mouse-ear cress) PE=2 SV=1	R	General function prediction only	DNA binding protein [Zea mays]
GRMZM2G395534	0.289391	0.26757	0.337561	0	0.48805	0	0.179186	1.21246	0.725513	0	0	0	--	--	--	--	--	--	--	--	--	--	--	--	hypothetical protein ZEAMMB73_471775 [Zea mays]
GRMZM2G395672	0	0.251886	0	0	0.289544	0	1.03549	0.323837	0.194534	0	0	0.14754	[KAD]	Transcription;; RNA processing and modification;; Cell cycle control, cell division, chromosome partitioning	Molecular Function: DNA binding (GO:0003677);; Molecular Function: chromatin binding (GO:0003682);; Molecular Function: sequence-specific DNA binding transcription factor activity (GO:0003700);; Molecular Function: acid phosphatase activity (GO:0003993);; Molecular Function: protein serine/threonine phosphatase activity (GO:0004722);; Molecular Function: binding (GO:0005488);; Molecular Function:…	molecular function: binding (GO:0005488);; biological process: biological regulation (GO:0065007);; molecular function: nucleic acid binding transcription factor activity (GO:0001071);; biological process: metabolic process (GO:0008152);; biological process: cellular process (GO:0009987);; molecular function: catalytic activity (GO:0003824);; cellular component: extracellular region (GO:0005576);…	K09422|3.30404e-137|zma:103636205|transcription repressor MYB5-like; K09422 myb proto-oncogene protein, plant (A)	--	[K]	Transcription	Myb-like DNA-binding domain;; Myb-like DNA-binding domain	Transcription repressor MYB5 GN=MYB5 OS=Arabidopsis thaliana (Mouse-ear cress) PE=1 SV=1	K	Transcription	putative MYB DNA-binding domain superfamily protein [Zea mays]
GRMZM2G398364	0	0	0	0	0	0	0.85178	1.41041	0.317988	0	0.403213	0.369763	--	--	Biological Process: double-strand break repair via homologous recombination (GO:0000724);; Molecular Function: double-stranded DNA binding (GO:0003690);; Molecular Function: single-stranded DNA binding (GO:0003697);; Cellular Component: nucleus (GO:0005634);; Cellular Component: mitochondrion (GO:0005739);; Molecular Function: cobalt ion binding (GO:0050897);;	biological process: metabolic process (GO:0008152);; biological process: cellular process (GO:0009987);; biological process: single-organism process (GO:0044699);; biological process: response to stimulus (GO:0050896);; molecular function: binding (GO:0005488);; cellular component: cell (GO:0005623);; cellular component: organelle (GO:0043226);; cellular component: cell part (GO:0044464)	--	--	--	--	--	--	--	--	TPA: hypothetical protein ZEAMMB73_101971 [Zea mays]
GRMZM2G400725	0.128236	0.305723	0.167085	0.0371941	0.0703373	0.0329615	2.30987	0.940075	0.994405	0.985023	0	0.126949	[RTKL]	General function prediction only;; Signal transduction mechanisms;; Transcription;; Replication, recombination and repair	Biological Process: MAPK cascade (GO:0000165);; Molecular Function: protein serine/threonine kinase activity (GO:0004674);; Molecular Function: transmembrane receptor protein serine/threonine kinase activity (GO:0004675);; Molecular Function: ATP binding (GO:0005524);; Cellular Component: extracellular region (GO:0005576);; Cellular Component: mitochondrion (GO:0005739);; Cellular Component: vacu…	biological process: metabolic process (GO:0008152);; biological process: cellular process (GO:0009987);; biological process: signaling (GO:0023052);; biological process: single-organism process (GO:0044699);; biological process: response to stimulus (GO:0050896);; biological process: biological regulation (GO:0065007);; molecular function: catalytic activity (GO:0003824);; molecular function: rec…	--	--	--	--	Protein kinase domain;; Protein tyrosine kinase	L-type lectin-domain containing receptor kinase IV.1 (Precursor) GN=F13M22.21 OS=Arabidopsis thaliana (Mouse-ear cress) PE=1 SV=1	T	Signal transduction mechanisms	putative lectin-like receptor protein kinase family protein [Zea mays]
GRMZM2G406601	0.388488	0.583418	0.0982721	0.444684	0	0	1.1436	0.533813	0.931018	0.473026	0.219498	0.0984761	--	--	Molecular Function: protein kinase activity (GO:0004672);; Molecular Function: protein serine/threonine kinase activity (GO:0004674);; Molecular Function: ATP binding (GO:0005524);; Cellular Component: mitochondrion (GO:0005739);; Cellular Component: plasma membrane (GO:0005886);; Biological Process: carbohydrate metabolic process (GO:0005975);; Biological Process: protein phosphorylation (GO:000…	biological process: metabolic process (GO:0008152);; biological process: cellular process (GO:0009987);; molecular function: catalytic activity (GO:0003824);; molecular function: binding (GO:0005488);; cellular component: cell (GO:0005623);; cellular component: organelle (GO:0043226);; cellular component: cell part (GO:0044464);; cellular component: membrane (GO:0016020);; biological process: res…	--	--	--	--	Protein kinase domain;; Protein tyrosine kinase	G-type lectin S-receptor-like serine/threonine-protein kinase At5g24080 (Precursor) GN=At5g24080 OS=Arabidopsis thaliana (Mouse-ear cress) PE=2 SV=1	T	Signal transduction mechanisms	TPA: putative protein kinase superfamily protein [Zea mays]
GRMZM2G407683	0	0	0	0	0	0	0.575824	1.56294	0	0.434923	0	0	--	--	Cellular Component: extracellular region (GO:0005576);; Cellular Component: plasma membrane (GO:0005886);; Cellular Component: cytoplasmic membrane-bounded vesicle (GO:0016023);;	cellular component: extracellular region (GO:0005576);; cellular component: cell (GO:0005623);; cellular component: membrane (GO:0016020);; cellular component: cell part (GO:0044464);; cellular component: organelle (GO:0043226)	--	--	[OR]	Posttranslational modification, protein turnover, chaperones;; General function prediction only	--	--	S	Function unknown	TPA: hypothetical protein ZEAMMB73_424357 [Zea mays]
GRMZM2G413030	0.949615	0.63414	0.337444	0.245699	0.127341	0.0630893	1.15675	0.537882	0.542713	0.904266	0.539917	0.540376	[RTKL]	General function prediction only;; Signal transduction mechanisms;; Transcription;; Replication, recombination and repair	Molecular Function: protein kinase activity (GO:0004672);; Molecular Function: protein serine/threonine kinase activity (GO:0004674);; Molecular Function: binding (GO:0005488);; Molecular Function: ATP binding (GO:0005524);; Biological Process: protein phosphorylation (GO:0006468);; Biological Process: response to stress (GO:0006950);; Biological Process: pollen-pistil interaction (GO:0009875);; …	biological process: metabolic process (GO:0008152);; biological process: cellular process (GO:0009987);; molecular function: catalytic activity (GO:0003824);; molecular function: binding (GO:0005488);; biological process: response to stimulus (GO:0050896);; biological process: single-organism process (GO:0044699);; cellular component: membrane (GO:0016020);; cellular component: cell (GO:0005623);…	--	--	--	--	Protein kinase domain;; Protein tyrosine kinase;; D-mannose binding lectin;; S-locus glycoprotein family;; PAN-like domain	G-type lectin S-receptor-like serine/threonine-protein kinase At2g19130 (Precursor) GN=At2g19130 OS=Arabidopsis thaliana (Mouse-ear cress) PE=2 SV=1	T	Signal transduction mechanisms	TPA: putative S-locus receptor-like protein kinase family protein [Zea mays]
GRMZM2G414620	0	0	0.271902	0.245674	0.405089	0	2.10996	0.154383	0	0.970481	0.153506	0.974784	--	--	Molecular Function: catalytic activity (GO:0003824);; Molecular Function: binding (GO:0005488);; Cellular Component: plasma membrane (GO:0005886);; Biological Process: proteolysis (GO:0006508);; Biological Process: phosphorus metabolic process (GO:0006793);; Molecular Function: peptidase activity (GO:0008233);; Cellular Component: plant-type cell wall (GO:0009505);; Biological Process: cellular c…	molecular function: catalytic activity (GO:0003824);; molecular function: binding (GO:0005488);; cellular component: cell (GO:0005623);; cellular component: membrane (GO:0016020);; cellular component: cell part (GO:0044464);; biological process: metabolic process (GO:0008152);; biological process: cellular process (GO:0009987);; biological process: cellular component organization or biogenesis (G…	--	--	--	--	Probable lipid transfer;; Protease inhibitor/seed storage/LTP family	Vegetative cell wall protein gp1 (Precursor) GN=GP1 OS=Chlamydomonas reinhardtii (Chlamydomonas smithii) PE=2 SV=1	R	General function prediction only	putative bifunctional inhibitor/LTP/seed storage protein family precursor [Zea mays]
GRMZM2G417750	0	0.08857	0	0	0	0.0957163	0.349625	3.6738	0.607407	0.484462	0.315995	0.140043	--	--	Molecular Function: catalytic activity (GO:0003824);; Biological Process: nucleoside metabolic process (GO:0009116);; Biological Process: pyrimidine ribonucleotide biosynthetic process (GO:0009220);; Molecular Function: transferase activity, transferring glycosyl groups (GO:0016757);; Molecular Function: carboxy-lyase activity (GO:0016831);; Biological Process: response to stimulus (GO:0050896);;	molecular function: catalytic activity (GO:0003824);; biological process: metabolic process (GO:0008152);; biological process: cellular process (GO:0009987);; biological process: single-organism process (GO:0044699);; biological process: response to stimulus (GO:0050896)	--	--	--	--	--	Orotidine 5&apos;-phosphate decarboxylase OS=Oryza sativa subsp. japonica (Rice) PE=2 SV=1	C	Energy production and conversion	hypothetical protein ZEAMMB73_921902 [Zea mays]
GRMZM2G417770	0.161793	0	0.341721	0.322777	0.657231	0.333002	0.187905	1.07435	0.205697	0.466107	0.525936	0.465591	[R]	General function prediction only	Biological Process: MAPK cascade (GO:0000165);; Molecular Function: ATP-dependent peptidase activity (GO:0004176);; Biological Process: regulation of transcription, DNA-templated (GO:0006355);; Biological Process: proteolysis (GO:0006508);; Biological Process: protein targeting to membrane (GO:0006612);; Cellular Component: chloroplast (GO:0009507);; Biological Process: response to bacterium (GO:…	biological process: metabolic process (GO:0008152);; biological process: cellular process (GO:0009987);; biological process: signaling (GO:0023052);; biological process: single-organism process (GO:0044699);; biological process: response to stimulus (GO:0050896);; biological process: biological regulation (GO:0065007);; molecular function: catalytic activity (GO:0003824);; biological process: loc…	--	--	[O]	Posttranslational modification, protein turnover, chaperones	ATP-dependent protease La (LON) domain	--	O	Posttranslational modification, protein turnover, chaperones	TPA: hypothetical protein ZEAMMB73_442906 [Zea mays]
GRMZM2G420723	0.290844	0.335471	0.335082	0.588601	0.167163	0.646698	0.495453	1.39929	0.337417	0.613234	0.351269	0.785033	--	--	Cellular Component: mitochondrion (GO:0005739);; Biological Process: response to oxidative stress (GO:0006979);; Biological Process: response to salt stress (GO:0009651);; Biological Process: response to abscisic acid (GO:0009737);; Biological Process: post-embryonic development (GO:0009791);; Biological Process: mitochondrial ATP synthesis coupled electron transport (GO:0042775);; Biological Pro…	cellular component: cell (GO:0005623);; cellular component: organelle (GO:0043226);; cellular component: cell part (GO:0044464);; biological process: response to stimulus (GO:0050896);; biological process: multicellular organismal process (GO:0032501);; biological process: developmental process (GO:0032502);; biological process: single-organism process (GO:0044699);; biological process: metabolic…	--	--	[R]	General function prediction only	PPR repeat family;; PPR repeat;; PPR repeat;; Pentatricopeptide repeat domain;; Evolutionarily conserved signalling intermediate in Toll pathway	Putative pentatricopeptide repeat-containing protein At3g16890, mitochondrial (Precursor) GN=PPR40 OS=Arabidopsis thaliana (Mouse-ear cress) PE=3 SV=1	R	General function prediction only	TPA: hypothetical protein ZEAMMB73_842284 [Zea mays]
GRMZM2G425545	0.65659	0.378044	0.317085	8.5615e-06	0.912811	0	0.441063	1.09329	0.618151	0.898386	0.250111	0.884587	--	--	--	--	--	--	--	--	--	--	--	--	hypothetical protein ZEAMMB73_068748 [Zea mays]
GRMZM2G427351	0.0693762	0.134084	0	0	0.0787074	0.361943	2.20529	0.896204	0.928283	0.848075	0.533358	0.61441	[I]	Lipid transport and metabolism	Cellular Component: Golgi membrane (GO:0000139);; Molecular Function: carboxylic ester hydrolase activity (GO:0004091);; Cellular Component: extracellular region (GO:0005576);; Cellular Component: endoplasmic reticulum membrane (GO:0005789);; Biological Process: metabolic process (GO:0008152);; Biological Process: fatty acid catabolic process (GO:0009062);; Cellular Component: chloroplast (GO:000…	cellular component: cell (GO:0005623);; cellular component: membrane (GO:0016020);; cellular component: organelle (GO:0043226);; cellular component: organelle part (GO:0044422);; cellular component: cell part (GO:0044464);; cellular component: extracellular region (GO:0005576);; cellular component: membrane part (GO:0044425);; biological process: metabolic process (GO:0008152);; biological proces…	K15889|1.46118e-98|zma:103635372|probable isoprenylcysteine alpha-carbonyl methylesterase ICME; K15889 prenylcysteine alpha-carboxyl methylesterase [EC:3.1.1.-] (A)	Terpenoid backbone biosynthesis (ko00900)	[R]	General function prediction only	Carboxylesterase family;; alpha/beta hydrolase fold	Probable isoprenylcysteine alpha-carbonyl methylesterase ICME GN=OJ1126_B10.7 OS=Oryza sativa subsp. japonica (Rice) PE=2 SV=1	I	Lipid transport and metabolism	hypothetical protein ZEAMMB73_720605 [Zea mays]
GRMZM2G428554	0.8839	0.762529	0.668638	0.650097	0.367602	0.441282	0.714839	1.09038	0.520412	0.707115	0.449368	0.458	[S]	Function unknown	Molecular Function: nucleotide binding (GO:0000166);; Molecular Function: peptide receptor activity (GO:0001653);; Molecular Function: guanylate cyclase activity (GO:0004383);; Molecular Function: protein serine/threonine kinase activity (GO:0004674);; Molecular Function: protein binding (GO:0005515);; Molecular Function: ATP binding (GO:0005524);; Cellular Component: plasma membrane (GO:0005886)…	molecular function: binding (GO:0005488);; biological process: cellular process (GO:0009987);; biological process: signaling (GO:0023052);; biological process: single-organism process (GO:0044699);; biological process: response to stimulus (GO:0050896);; biological process: biological regulation (GO:0065007);; molecular function: receptor activity (GO:0004872);; molecular function: molecular tran…	--	--	--	--	Protein kinase domain;; Leucine Rich repeats (2 copies);; Protein tyrosine kinase;; Leucine rich repeat;; Leucine Rich Repeat;; Leucine Rich repeat;; Leucine rich repeat N-terminal domain	Receptor-like protein kinase (Precursor) GN=INRPK1 OS=Ipomoea nil (Japanese morning glory) PE=2 SV=2	T	Signal transduction mechanisms	TPA: putative leucine-rich repeat receptor-like protein kinase family protein [Zea mays]
GRMZM2G431066	0	0	0	0	0	0	1.00046	1.18591	0.273895	0.415338	0.471626	0.837586	--	--	Molecular Function: calmodulin binding (GO:0005516);; Cellular Component: mitochondrion (GO:0005739);; Biological Process: auxin-activated signaling pathway (GO:0009734);;	molecular function: binding (GO:0005488);; cellular component: cell (GO:0005623);; cellular component: organelle (GO:0043226);; cellular component: cell part (GO:0044464);; biological process: cellular process (GO:0009987);; biological process: signaling (GO:0023052);; biological process: single-organism process (GO:0044699);; biological process: response to stimulus (GO:0050896);; biological pro…	--	--	--	--	Auxin responsive protein	Auxin-induced protein 6B OS=Glycine max (Soybean) PE=2 SV=1	S	Function unknown	hypothetical protein ZEAMMB73_550960 [Zea mays]
GRMZM2G434445	0.330081	0.760362	0.227974	0.384517	0.278549	0.834314	0.855937	1.26595	0.281152	0.581237	0.750708	0.540864	--	--	Molecular Function: transporter activity (GO:0005215);; Cellular Component: intracellular (GO:0005622);; Biological Process: transport (GO:0006810);;	molecular function: transporter activity (GO:0005215);; cellular component: cell (GO:0005623);; cellular component: cell part (GO:0044464);; biological process: localization (GO:0051179)	--	--	[I]	Lipid transport and metabolism	CRAL/TRIO domain;; Divergent CRAL/TRIO domain;; CRAL/TRIO, N-terminal domain	Patellin-5 GN=PATL5 OS=Arabidopsis thaliana (Mouse-ear cress) PE=1 SV=2	I	Lipid transport and metabolism	TPA: putative CRAL/TRIO domain containing, Sec14p-like phosphatidylinositol transfer family protein, partial [Zea mays]
GRMZM2G443715	0.122624	0.109911	0.373189	0.425828	0.435778	0.125599	1.00578	0.354898	0.556302	0.717069	0.481032	0.123112	[M]	Cell wall/membrane/envelope biogenesis	Cellular Component: Golgi membrane (GO:0000139);; Cellular Component: nucleus (GO:0005634);; Biological Process: calcium ion transport (GO:0006816);; Biological Process: Golgi organization (GO:0007030);; Biological Process: DNA mediated transformation (GO:0009294);; Biological Process: response to bacterium (GO:0009617);; Biological Process: response to salt stress (GO:0009651);; Biological Proce…	cellular component: cell (GO:0005623);; cellular component: membrane (GO:0016020);; cellular component: organelle (GO:0043226);; cellular component: organelle part (GO:0044422);; cellular component: cell part (GO:0044464);; biological process: single-organism process (GO:0044699);; biological process: localization (GO:0051179);; biological process: cellular process (GO:0009987);; biological proce…	K13680|0|zma:103638767|probable mannan synthase 9; K13680 beta-mannan synthase [EC:2.4.1.32] (A)	--	--	--	Glycosyltransferase like family 2;; Glycosyl transferase family group 2;; Glycosyl transferase family 2;; Glycosyl transferase family 21	Probable mannan synthase 9 OS=Oryza sativa subsp. japonica (Rice) PE=2 SV=1	R	General function prediction only	hypothetical protein ZEAMMB73_638072, partial [Zea mays]
GRMZM2G447328	0	0	0	0	0	0	2.44596	0.711398	0.270125	0.203693	0.229543	0.416086	--	--	--	--	--	--	--	--	--	--	S	Function unknown	TPA: hypothetical protein ZEAMMB73_518664 [Zea mays]
GRMZM2G451975	0.268581	0.286795	0.274697	0.477941	0.904958	0.0691547	1.09084	0.581031	0.73796	0.847539	0.150803	0.202318	--	--	Cellular Component: mitochondrion (GO:0005739);; Molecular Function: transferase activity, transferring glycosyl groups (GO:0016757);;	cellular component: cell (GO:0005623);; cellular component: organelle (GO:0043226);; cellular component: cell part (GO:0044464);; biological process: metabolic process (GO:0008152);; molecular function: catalytic activity (GO:0003824)	--	--	[S]	Function unknown	Protein of unknown function (DUF563)	DNA-directed RNA polymerase II subunit RPB1 GN=F4B14.70 OS=Arabidopsis thaliana (Mouse-ear cress) PE=1 SV=3	S	Function unknown	hypothetical protein [Zea mays]
GRMZM2G452669	0	0	0	0	0	0	0.708759	1.65479	0.61096	0.840841	0.729946	0.567106	[I]	Lipid transport and metabolism	Molecular Function: acetyl-CoA carboxylase activity (GO:0003989);; Molecular Function: biotin carboxylase activity (GO:0004075);; Molecular Function: hydrolase activity, hydrolyzing O-glycosyl compounds (GO:0004553);; Molecular Function: alpha-galactosidase activity (GO:0004557);; Molecular Function: ATP binding (GO:0005524);; Cellular Component: vacuole (GO:0005773);; Cellular Component: cytosol…	biological process: metabolic process (GO:0008152);; molecular function: catalytic activity (GO:0003824);; molecular function: binding (GO:0005488);; cellular component: cell (GO:0005623);; cellular component: organelle (GO:0043226);; cellular component: cell part (GO:0044464);; cellular component: membrane (GO:0016020);; biological process: single-organism process (GO:0044699);; biological proce…	K07407|8.68628e-64|zma:100191764|hypothetical protein; K07407 alpha-galactosidase [EC:3.2.1.22] (A)	Galactose metabolism (ko00052);; Glycerolipid metabolism (ko00561);; Sphingolipid metabolism (ko00600);; Glycosphingolipid biosynthesis - globo series (ko00603)	[G]	Carbohydrate transport and metabolism	--	Biotin carboxylase OS=Oryza sativa subsp. japonica (Rice) PE=3 SV=1	I	Lipid transport and metabolism	TPA: hypothetical protein ZEAMMB73_043318 [Zea mays]
GRMZM2G459847	0	0	0	0.116976	0.255775	0	0.774316	1.29993	0	0.653949	0.748119	0	--	--	--	--	--	--	--	--	Protein of unknown function (DUF674)	CASP-like protein Sb04g002820 GN=Sb04g002820 OS=Sorghum bicolor (Sorghum) PE=3 SV=1	S	Function unknown	hypothetical protein [Zea mays]
GRMZM2G463574	0.755826	0.941253	0.582025	0.529928	0.45046	0.483347	1.38612	0.96729	0.965915	0.718576	0.496221	0.981631	[S]	Function unknown	Biological Process: immune response-regulating signaling pathway (GO:0002764);; Molecular Function: protein serine/threonine kinase activity (GO:0004674);; Molecular Function: protein binding (GO:0005515);; Molecular Function: ATP binding (GO:0005524);; Cellular Component: plasma membrane (GO:0005886);; Biological Process: cellular protein modification process (GO:0006464);; Biological Process: p…	biological process: cellular process (GO:0009987);; biological process: signaling (GO:0023052);; biological process: single-organism process (GO:0044699);; biological process: response to stimulus (GO:0050896);; biological process: biological regulation (GO:0065007);; biological process: metabolic process (GO:0008152);; molecular function: catalytic activity (GO:0003824);; molecular function: bin…	--	--	--	--	Protein kinase domain;; Leucine rich repeat;; Leucine Rich repeats (2 copies);; Protein tyrosine kinase;; Leucine Rich Repeat;; Leucine Rich repeat;; Leucine rich repeat N-terminal domain;; Leucine rich repeat	Probable LRR receptor-like serine/threonine-protein kinase At3g47570 (Precursor) GN=At3g47570 OS=Arabidopsis thaliana (Mouse-ear cress) PE=1 SV=1	T	Signal transduction mechanisms	TPA: putative leucine-rich repeat receptor-like protein kinase family protein [Zea mays]
GRMZM2G466519	0	0	0	0	0	0	0.50868	1.21685	0.256948	0.393731	0.433364	0.40583	--	--	Biological Process: RNA methylation (GO:0001510);; Molecular Function: nucleic acid binding (GO:0003676);; Molecular Function: RNA binding (GO:0003723);; Molecular Function: ATP-dependent peptidase activity (GO:0004176);; Molecular Function: metalloendopeptidase activity (GO:0004222);; Molecular Function: ATP binding (GO:0005524);; Cellular Component: nucleolus (GO:0005730);; Cellular Component: …	biological process: metabolic process (GO:0008152);; biological process: cellular process (GO:0009987);; molecular function: binding (GO:0005488);; biological process: single-organism process (GO:0044699);; molecular function: catalytic activity (GO:0003824);; cellular component: cell (GO:0005623);; cellular component: organelle (GO:0043226);; cellular component: organelle part (GO:0044422);; cel…	--	--	[O]	Posttranslational modification, protein turnover, chaperones	DEAD/DEAH box helicase	ATP-dependent zinc metalloprotease FTSH 3, mitochondrial (Precursor) GN=FTSH3 OS=Arabidopsis thaliana (Mouse-ear cress) PE=1 SV=1	O	Posttranslational modification, protein turnover, chaperones	putative DEAD-box ATP-dependent RNA helicase family protein [Zea mays]
GRMZM2G468585	0.31134	0.135603	0	0.424842	0	0	1.4836	1.0415	0	0.926113	0.177509	0.478407	--	--	--	--	--	--	--	--	Senescence regulator	Protein IQ-DOMAIN 14 GN=IQD14 OS=Arabidopsis thaliana (Mouse-ear cress) PE=1 SV=1	S	Function unknown	hypothetical protein ZEAMMB73_494344 [Zea mays]
GRMZM2G469371	0	0	0.168817	0.305601	0.164542	0.169798	1.20875	0	0	0.67999	0.968595	0.876376	--	--	Molecular Function: binding (GO:0005488);; Cellular Component: cytosol (GO:0005829);; Cellular Component: ribosome (GO:0005840);; Molecular Function: zinc ion binding (GO:0008270);; Cellular Component: membrane (GO:0016020);; Cellular Component: intracellular membrane-bounded organelle (GO:0043231);; Biological Process: primary metabolic process (GO:0044238);; Biological Process: cellular macromo…	molecular function: binding (GO:0005488);; cellular component: cell (GO:0005623);; cellular component: cell part (GO:0044464);; cellular component: macromolecular complex (GO:0032991);; cellular component: organelle (GO:0043226);; cellular component: membrane (GO:0016020);; biological process: metabolic process (GO:0008152);; biological process: cellular process (GO:0009987);; biological process:…	--	--	[O]	Posttranslational modification, protein turnover, chaperones	Ring finger domain;; Zinc finger, C3HC4 type (RING finger);; RING-H2 zinc finger;; Zinc finger, C3HC4 type (RING finger);; Zinc finger, C3HC4 type (RING finger);; Anaphase-promoting complex subunit 11 RING-H2 finger	RING-H2 finger protein ATL5 GN=ATL5 OS=Arabidopsis thaliana (Mouse-ear cress) PE=2 SV=1	O	Posttranslational modification, protein turnover, chaperones	TPA: putative RING zinc finger domain superfamily protein [Zea mays]
GRMZM2G496110	0.214901	0.286251	0.216734	0.105275	0.276374	0.276918	1.02448	0.373354	0.211342	0.479305	0.789311	0.215784	--	--	Biological Process: RNA modification (GO:0009451);; Cellular Component: intracellular membrane-bounded organelle (GO:0043231);; Cellular Component: cytoplasmic part (GO:0044444);;	biological process: metabolic process (GO:0008152);; biological process: cellular process (GO:0009987);; cellular component: cell (GO:0005623);; cellular component: organelle (GO:0043226);; cellular component: cell part (GO:0044464)	--	--	[R]	General function prediction only	PPR repeat;; PPR repeat family;; PPR repeat;; Pentatricopeptide repeat domain;; Tetratricopeptide repeat	Pentatricopeptide repeat-containing protein At4g02750 GN=PCMP-H24 OS=Arabidopsis thaliana (Mouse-ear cress) PE=3 SV=1	R	General function prediction only	TPA: hypothetical protein ZEAMMB73_747934 [Zea mays]
GRMZM2G527074	0	0	0	0	0	0	0	1.6262	0.829547	0	0	0.645796	--	--	--	--	--	--	--	--	--	--	D	Cell cycle control, cell division, chromosome partitioning	TPA: hypothetical protein ZEAMMB73_869918 [Zea mays]
GRMZM2G530234	0.322786	0.223899	0	0.350248	0.134694	0	0.140988	1.07146	0.131674	0.23721	0.119829	0.10711	--	--	--	--	--	--	--	--	--	--	--	--	TPA: hypothetical protein ZEAMMB73_315483 [Zea mays]
GRMZM2G539955	0	0	0	0.194843	0.296054	0.12543	0.15495	1.17323	0	0.774972	0.131196	0	--	--	--	--	--	--	--	--	--	--	--	--	TPA: hypothetical protein ZEAMMB73_698980 [Zea mays]
GRMZM2G546373	0	0	0	0	0	0	0.555167	1.1081	0.565618	0.877543	0.491561	0	--	--	--	--	--	--	--	--	--	--	--	--	hypothetical protein ZEAMMB73_232741 [Zea mays]
GRMZM2G701112	0	0	0	0	0	0	0.599572	1.62751	0	0.902382	0	0.48977	--	--	--	--	--	--	--	--	--	--	--	--	hypothetical protein ZEAMMB73_927514 [Zea mays]
GRMZM2G702499	0	0	0	0	0	0	0	3.31716	0	0	0	0	--	--	--	--	--	--	--	--	--	--	--	--	hypothetical protein ZEAMMB73_378235 [Zea mays]
GRMZM2G703156	0	0	0	0	0	0	0	86.9448	0	0	0	0	--	--	--	--	--	--	--	--	--	--	--	--	TPA: hypothetical protein ZEAMMB73_937736 [Zea mays]
GRMZM2G703586	0	0.142553	0	0	0	0	1.06474	0.274597	0.322338	0.322033	0.734105	0.566806	[EH]	Amino acid transport and metabolism;; Coenzyme transport and metabolism	Molecular Function: magnesium ion binding (GO:0000287);; Molecular Function: pyruvate decarboxylase activity (GO:0004737);; Cellular Component: cytosol (GO:0005829);; Biological Process: toxin catabolic process (GO:0009407);; Cellular Component: chloroplast (GO:0009507);; Biological Process: response to cyclopentenone (GO:0010583);; Molecular Function: transferase activity (GO:0016740);; Molecula…	molecular function: binding (GO:0005488);; biological process: metabolic process (GO:0008152);; molecular function: catalytic activity (GO:0003824);; cellular component: cell (GO:0005623);; cellular component: cell part (GO:0044464);; biological process: cellular process (GO:0009987);; biological process: single-organism process (GO:0044699);; cellular component: organelle (GO:0043226);; biologic…	K12261|5.66402e-49|zma:100383041|IDP2389; LOC100383041; K12261 2-hydroxyacyl-CoA lyase 1 [EC:4.1.-.-] (A)	Peroxisome (ko04146)	[EH]	Amino acid transport and metabolism;; Coenzyme transport and metabolism	Thiamine pyrophosphate enzyme, N-terminal TPP binding domain	2-hydroxyacyl-CoA lyase GN=T10B6.40 OS=Arabidopsis thaliana (Mouse-ear cress) PE=2 SV=1	E	Amino acid transport and metabolism	TPA: hypothetical protein ZEAMMB73_134089 [Zea mays]
GRMZM5G800764	0.20906	0.466642	0.586168	0.415459	0.251102	0.732419	1.34012	1.54242	0.642817	0.840334	0.350515	0.519238	--	--	--	--	--	--	--	--	--	--	--	--	uncharacterized protein LOC100501235 [Zea mays]
GRMZM5G802403	0.0611861	0.0563749	0.125176	0	0	0.06245	1.37667	1.56277	0.838038	0.966415	0	0	--	--	--	--	--	--	--	--	--	Leucine-rich repeat extensin-like protein 5 (Precursor) GN=LRX5 OS=Arabidopsis thaliana (Mouse-ear cress) PE=2 SV=2	R	General function prediction only	hypothetical protein [Zea mays]
GRMZM5G806586	0	0.191908	0	0	0.664794	0	0.265272	1.05102	0	0.216351	0	0.231741	--	--	--	--	--	--	--	--	--	--	--	--	TPA: hypothetical protein ZEAMMB73_337689, partial [Zea mays]
GRMZM5G813608	0.982752	0.7649	0.346382	0.256556	0.92619	0.761141	0.790963	1.22748	0.577752	0.916524	0.46084	0.539534	--	--	Cellular Component: chloroplast (GO:0009507);;	cellular component: cell (GO:0005623);; cellular component: organelle (GO:0043226);; cellular component: cell part (GO:0044464)	--	--	--	--	--	Uncharacterized protein ycf70 GN=ycf70 OS=Zea mays (Maize) PE=3 SV=1	S	Function unknown	hypothetical protein ZemaCp010 [Zea mays]
GRMZM5G818126	0	0	0	0	0	0	1.58527	1.48846	0	0.607779	0.676599	0	--	--	--	--	--	--	--	--	--	--	--	--	TPA: hypothetical protein ZEAMMB73_426396 [Zea mays]
GRMZM5G822401	0.358598	0	0.460526	0	0	0.361178	0.442111	1.21177	0.458651	0.695611	0.786087	0	--	--	Cellular Component: mitochondrion (GO:0005739);;	cellular component: cell (GO:0005623);; cellular component: organelle (GO:0043226);; cellular component: cell part (GO:0044464)	--	--	--	--	--	--	--	--	hypothetical protein ZeamMp066 [Zea mays subsp. mays]
GRMZM5G823990	0.0976455	0.174779	0.215224	0.322312	0.101499	0.199814	1.14391	0.111146	0.719704	0.744134	0.210191	0.466418	--	--	--	--	--	--	--	--	--	--	--	--	TPA: hypothetical protein ZEAMMB73_728233 [Zea mays]
GRMZM5G824689	0	0	0	0	0	0	0	4.67823	0	0	0	0	--	--	--	--	--	--	--	--	--	--	--	--	hypothetical protein [Zea mays]
GRMZM5G829728	0.361777	0.961606	0.903987	0.815591	0.386192	0	1.92243	0	0.510807	0.372551	0.865653	0.39019	--	--	--	--	--	--	--	--	--	--	--	--	hypothetical protein ZEAMMB73_056554 [Zea mays]
GRMZM5G831135	0.644877	0.563406	0.407461	0.346528	0.643817	0.907227	0.677114	1.1324	0.686312	0.442115	0.375254	0.728989	--	--	--	--	--	--	--	--	--	--	--	--	TPA: hypothetical protein ZEAMMB73_340626 [Zea mays]
GRMZM5G845280	0	0	0	0	0	0	0.820137	1.00072	0	0	0	0	--	--	--	--	--	--	--	--	--	Vegetative cell wall protein gp1 (Precursor) GN=GP1 OS=Chlamydomonas reinhardtii (Chlamydomonas smithii) PE=2 SV=1	--	--	hypothetical protein ZEAMMB73_294252 [Zea mays]
GRMZM5G845775	0	0	0	0	0	0	0.611864	1.06743	0.438708	0.36357	0.0799881	0.212554	--	--	Biological Process: RNA methylation (GO:0001510);; Biological Process: long-chain fatty acid metabolic process (GO:0001676);; Molecular Function: DNA binding (GO:0003677);; Molecular Function: RNA binding (GO:0003723);; Molecular Function: translation initiation factor activity (GO:0003743);; Molecular Function: long-chain fatty acid-CoA ligase activity (GO:0004467);; Molecular Function: transpor…	biological process: metabolic process (GO:0008152);; biological process: cellular process (GO:0009987);; biological process: single-organism process (GO:0044699);; molecular function: binding (GO:0005488);; molecular function: catalytic activity (GO:0003824);; molecular function: transporter activity (GO:0005215);; biological process: localization (GO:0051179);; cellular component: cell (GO:00056…	--	--	[GE]	Carbohydrate transport and metabolism;; Amino acid transport and metabolism	EamA-like transporter family;; AMP-binding enzyme	Pumilio homolog 24 GN=APUM24 OS=Arabidopsis thaliana (Mouse-ear cress) PE=2 SV=1	G	Carbohydrate transport and metabolism	hypothetical protein ZEAMMB73_593380 [Zea mays]
GRMZM5G851403	0	0	0	0	0	0	1.5832	0	0	0	0	0	--	--	--	--	--	--	--	--	--	--	V	Defense mechanisms	uncharacterized protein LOC100381678 [Zea mays]
GRMZM5G859493	0.800555	0.234222	0	0.424269	0.372661	0.421755	0.195588	1.03715	0.768824	0.163948	0.526092	0.780409	--	--	--	--	K15199|0|zma:103627733|uncharacterized LOC103627733; K15199 general transcription factor 3C polypeptide 1 (A)	--	--	--	--	--	S	Function unknown	hypothetical protein ZEAMMB73_423971, partial [Zea mays]
GRMZM5G862643	0	0	0	0	0	0	1.58624	0	0.567191	0	0	0	--	--	Cellular Component: plastid (GO:0009536);;	cellular component: cell (GO:0005623);; cellular component: organelle (GO:0043226);; cellular component: cell part (GO:0044464)	--	--	[S]	Function unknown	--	--	R	General function prediction only	TPA: hypothetical protein ZEAMMB73_159057 [Zea mays]
GRMZM5G863467	0	0	0	0	0	0	0.386685	1.10957	0.782439	0.303672	0	0	--	--	--	--	--	--	--	--	--	--	--	--	hypothetical protein ZEAMMB73_524997 [Zea mays]
GRMZM5G865116	0	0	0	0	0	0	0	2.22143	0	0	0	0	--	--	Molecular Function: GTPase activity (GO:0003924);; Molecular Function: signal transducer activity (GO:0004871);; Molecular Function: protein binding (GO:0005515);; Molecular Function: GTP binding (GO:0005525);; Cellular Component: early endosome (GO:0005769);; Cellular Component: vacuolar membrane (GO:0005774);; Cellular Component: endoplasmic reticulum (GO:0005783);; Cellular Component: plasma m…	biological process: metabolic process (GO:0008152);; molecular function: catalytic activity (GO:0003824);; molecular function: molecular transducer activity (GO:0060089);; molecular function: binding (GO:0005488);; cellular component: cell (GO:0005623);; cellular component: organelle (GO:0043226);; cellular component: cell part (GO:0044464);; cellular component: membrane (GO:0016020);; cellular c…	K07890|4.01653e-48|zma:103631501|ras-related protein ralB-A-like; K07890 Ras-related protein Rab-21 (A)	--	[U]	Intracellular trafficking, secretion, and vesicular transport	Ras family	Ras-related protein Rab5 GN=RAB5 OS=Nicotiana tabacum (Common tobacco) PE=2 SV=1	U	Intracellular trafficking, secretion, and vesicular transport	hypothetical protein ZEAMMB73_271241, partial [Zea mays]
GRMZM5G870184	0	0	0	0	0	0	1.0375	0.466913	0.070233	0.465449	0	0.260219	[Q]	Secondary metabolites biosynthesis, transport and catabolism	Molecular Function: copper ion binding (GO:0005507);; Biological Process: iron ion transport (GO:0006826);; Biological Process: cellular response to iron ion starvation (GO:0010106);; Biological Process: response to nitrate (GO:0010167);; Biological Process: vegetative to reproductive phase transition of meristem (GO:0010228);; Biological Process: nitrate transport (GO:0015706);; Cellular Compone…	molecular function: binding (GO:0005488);; biological process: single-organism process (GO:0044699);; biological process: localization (GO:0051179);; biological process: cellular process (GO:0009987);; biological process: response to stimulus (GO:0050896);; biological process: reproductive process (GO:0022414);; biological process: developmental process (GO:0032502);; cellular component: cell (GO…	--	--	[Q]	Secondary metabolites biosynthesis, transport and catabolism	Multicopper oxidase;; Multicopper oxidase;; Multicopper oxidase	Laccase-15 (Precursor) GN=OSJNBa0045C13.15 OS=Oryza sativa subsp. japonica (Rice) PE=2 SV=1	Q	Secondary metabolites biosynthesis, transport and catabolism	putative laccase family protein [Zea mays]
GRMZM5G873929	0	0	0	0	0	0	7.27906	0	0	0	0	0	--	--	--	--	--	--	--	--	--	--	--	--	TPA: hypothetical protein ZEAMMB73_761010 [Zea mays]
GRMZM5G881568	0.657215	0.191548	0.872838	1.15769e-06	1.26952e-25	0.349953	1.02465	1.10592	0.263298	0.396596	0.000187724	3.89941e-05	--	--	Molecular Function: oxidoreductase activity (GO:0016491);; Biological Process: oxidation-reduction process (GO:0055114);;	biological process: metabolic process (GO:0008152);; molecular function: catalytic activity (GO:0003824);; biological process: single-organism process (GO:0044699)	--	--	--	--	FAD dependent oxidoreductase;; NAD(P)-binding Rossmann-like domain	--	R	General function prediction only	uncharacterized protein LOC100383310 [Zea mays]
GRMZM5G893619	0.243829	0	0.28274	0	0	0	1.77675	0.282031	0	0.236573	0	0	--	--	--	--	--	--	--	--	--	--	--	--	TPA: hypothetical protein ZEAMMB73_862972 [Zea mays]
GRMZM6G577189	0.315358	0.966841	0.297875	0.98868	0.308668	0.316623	1.48539	1.85313	0.850144	0.629707	0.529854	0.978437	--	--	--	--	--	--	--	--	--	--	--	--	--
Zea_mays_newGene_1645	0.406205	0.28251	0.11709	0.350003	0	0.0992829	1.14499	0.876174	0.502257	0.0624912	0.0808862	0.0718242	--	--	Molecular Function: nucleic acid binding (GO:0003676);; Molecular Function: zinc ion binding (GO:0008270);; Biological Process: DNA integration (GO:0015074);;	molecular function: binding (GO:0005488);; biological process: metabolic process (GO:0008152);; biological process: cellular process (GO:0009987)	--	--	--	--	--	--	R	General function prediction only	PREDICTED: uncharacterized protein LOC103650089 [Zea mays]
Zea_mays_newGene_1850	0	0	0	0	0	0	1.4951	0.518224	0	0.397983	0	0	--	--	--	--	--	--	--	--	--	--	--	--	--
Zea_mays_newGene_2196	0.577954	0.358512	0.230102	0	0	0.394277	2.39187	0.713009	0.491706	0.189207	0.212235	0	--	--	--	--	--	--	--	--	--	--	--	--	hypothetical protein [Zea mays]
Zea_mays_newGene_2217	0	0	0	0	0	0	6.7962	4.83065	0.75841	0.550158	0.956569	0.909201	--	--	--	--	--	--	--	--	--	--	--	--	--
Zea_mays_newGene_253	0	0	0	0	0	0	0	1.35979	0	0.545131	0	0	--	--	--	--	--	--	--	--	Myb/SANT-like DNA-binding domain	--	L	Replication, recombination and repair	PREDICTED: uncharacterized protein LOC103632906 [Zea mays]
Zea_mays_newGene_2723	0	0	0	0	0	0	1.74267	0.687008	0.689268	0.140304	0.620042	0.548234	--	--	Molecular Function: binding (GO:0005488);;	molecular function: binding (GO:0005488)	--	--	--	--	MuDR family transposase	--	R	General function prediction only	PREDICTED: uncharacterized protein LOC103641798 [Zea mays]
Zea_mays_newGene_2822	0.811624	0.499321	0	0.91236	0	0	2.78242	0.541503	0.669443	0.39772	0.145849	0.264654	--	--	--	--	--	--	--	--	--	--	--	--	TPA: hypothetical protein ZEAMMB73_981882 [Zea mays]
Zea_mays_newGene_3321	0	0	0	0	0	0	7.31069	1.68532	0	0.896003	0	0.511793	--	--	--	--	--	--	--	--	--	--	--	--	uncharacterized protein LOC100383034 [Zea mays]
Zea_mays_newGene_3746	0.77137	0.934626	0.472234	0.862568	0.947503	0.780909	0.516065	1.18921	0.649786	0.740963	0.278276	0.87058	--	--	--	--	--	--	--	--	--	--	--	--	PREDICTED: uncharacterized protein LOC103638396 isoform X1 [Zea mays]
Zea_mays_newGene_3751	0.549452	0.784196	0.51055	0.539079	0.328083	0.101023	1.1324	1.03049	0.8819	0.691712	0.520845	0.778594	--	--	Molecular Function: translation elongation factor activity (GO:0003746);; Cellular Component: nucleus (GO:0005634);; Biological Process: translational elongation (GO:0006414);; Molecular Function: zinc ion binding (GO:0008270);; Biological Process: positive regulation of DNA-templated transcription, elongation (GO:0032786);;	biological process: metabolic process (GO:0008152);; biological process: cellular process (GO:0009987);; molecular function: binding (GO:0005488);; cellular component: cell (GO:0005623);; cellular component: organelle (GO:0043226);; cellular component: cell part (GO:0044464);; biological process: biological regulation (GO:0065007)	K15171|2.70018e-13|zma:100284208|transcription elongation factor SPT4; K15171 transcription elongation factor SPT4 (A)	--	--	--	--	Transcription elongation factor SPT4 homolog 2 GN=At5g63670 OS=Arabidopsis thaliana (Mouse-ear cress) PE=2 SV=1	K	Transcription	TPA: hypothetical protein ZEAMMB73_313685 [Zea mays]
Zea_mays_newGene_4416	0	0	0	0	0	0	0.80011	3.42446	0	0.645512	0.924642	0.631849	--	--	Molecular Function: zinc ion binding (GO:0008270);;	molecular function: binding (GO:0005488)	--	--	--	--	--	--	O	Posttranslational modification, protein turnover, chaperones	uncharacterized protein LOC100279197 [Zea mays]
Zea_mays_newGene_4524	0.793839	0.312307	0.272057	0.899603	0.692324	0.683593	0.308735	1.00643	0.189706	0.167159	0.311323	0.712641	--	--	Cellular Component: nuclear pore (GO:0005643);; Biological Process: protein import into nucleus (GO:0006606);; Molecular Function: Ran GTPase binding (GO:0008536);; Molecular Function: protein transporter activity (GO:0008565);; Biological Process: regulation of RNA splicing (GO:0043484);;	cellular component: cell (GO:0005623);; cellular component: membrane (GO:0016020);; cellular component: macromolecular complex (GO:0032991);; cellular component: organelle (GO:0043226);; cellular component: organelle part (GO:0044422);; cellular component: membrane part (GO:0044425);; cellular component: cell part (GO:0044464);; biological process: single-organism process (GO:0044699);; biologica…	--	--	--	--	--	--	U	Intracellular trafficking, secretion, and vesicular transport	uncharacterized protein LOC100193802 [Zea mays]
Zea_mays_newGene_776	0	0.191702	0.735549	0	0	0	0	5.78749	0	0	0	0	--	--	--	--	--	--	--	--	Jacalin-like lectin domain	Salt stress-induced protein OS=Oryza sativa subsp. japonica (Rice) PE=2 SV=1	R	General function prediction only	PL3K2 [Zea mays]
Zea_mays_newGene_79	0.870665	0.813324	0.600024	0.27339	0.695729	0.613486	0.790706	1.19244	0.742321	0.558276	0.501827	0.960767	--	--	--	--	--	--	--	--	--	--	--	--	hypothetical protein [Zea mays]
Zea_mays_newGene_798	0	0	0	0	0	0	1.77571	0.804354	0.205938	0.420416	0.310395	0.250521	--	--	--	--	--	--	--	--	--	--	--	--	unknown [Zea mays]
Zea_mays_newGene_87	0	0	0	0	0	0	0	7.44602	0	0	0	0	--	--	Biological Process: sister chromatid cohesion (GO:0007062);; Biological Process: synapsis (GO:0007129);; Biological Process: reciprocal meiotic recombination (GO:0007131);; Cellular Component: chloroplast (GO:0009507);; Biological Process: response to gamma radiation (GO:0010332);; Biological Process: regulation of telomere maintenance (GO:0032204);; Biological Process: multicellular organism rep…	biological process: cellular process (GO:0009987);; biological process: single-organism process (GO:0044699);; biological process: cellular component organization or biogenesis (GO:0071840);; biological process: reproduction (GO:0000003);; biological process: metabolic process (GO:0008152);; cellular component: cell (GO:0005623);; cellular component: organelle (GO:0043226);; cellular component: c…	K10891|6.28996e-33|zma:103648272|Fanconi anemia group D2 protein homolog; K10891 fanconi anemia group D2 protein (A)	--	--	--	--	--	S	Function unknown	TPA: hypothetical protein ZEAMMB73_497165 [Zea mays]
