# Supplementary material for: Transcriptome Analysis Provides Insight into the Molecular Mechanisms Underlying gametophyte factor 2-Mediated Cross-Incompatibility in Maize
Source: Int J Mol Sci. 2018 Jun 13;19(6):1757. doi: 10.3390/ijms19061757 (PMC6032218; doi:10.3390/ijms19061757)
Supplement: Supplementary file 1 [file ijms-19-01757-s001.zip › ijms-287360-SI proofreading-WM/Table S7.xlsx]

## Sheet: Sheet1
Table S7. List of the shared DEGs between the silks of selfed and outcrossed 511L
ID	G1_G2_vs_GB1_GB2_DESeq_FDR	G1_G2_vs_GB1_GB2_DESeq_log2FC	G1_G2_vs_GB1_GB2_DESeq_(FDR_0.01_FC_2)_regulated	G1_G2_vs_GG1_GG2_DESeq_FDR	G1_G2_vs_GG1_GG2_DESeq_log2FC	G1_G2_vs_GG1_GG2_DESeq_(FDR_0.01_FC_2)_regulated	Swiss_Prot_annotation	NR_annotation
AC166636.1_FG007	2.96856e-06	2.32706	up	0.00507799	1.9823	up	B3 domain-containing protein LFL1 GN=B1142C05.32 OS=Oryza sativa subsp. japonica (Rice) PE=2 SV=1	uncharacterized protein LOC100277752 [Zea mays]
AC208204.3_FG006	0.00186339	-3.57813	down	0.00210346	-3.48434	down	17.9 kDa class I heat shock protein GN=OJ1364E02.6 OS=Oryza sativa subsp. japonica (Rice) PE=2 SV=1	17.4 kDa class I heat shock protein 3 [Zea mays]
AC233882.1_FG003	3.39826e-15	2.82281	up	1.06456e-06	1.86915	up	ABC transporter B family member 4 GN=F14M4.17 OS=Arabidopsis thaliana (Mouse-ear cress) PE=1 SV=1	TPA: hypothetical protein ZEAMMB73_445438 [Zea mays]
GRMZM2G003489	1.15186e-15	-8.28125	down	1.61938e-13	-6.27818	down	Heat stress transcription factor A-2a OS=Oryza sativa subsp. japonica (Rice) PE=2 SV=1	TPA: hypothetical protein ZEAMMB73_517318 [Zea mays]
GRMZM2G005798	1.11142e-05	6.51889	up	3.42598e-05	7.99517	up	Glucan endo-1,3-beta-glucosidase 8 (Precursor) GN=At1g64760 OS=Arabidopsis thaliana (Mouse-ear cress) PE=1 SV=2	uncharacterized protein LOC100502325 precursor [Zea mays]
GRMZM2G010871	0.00498853	-1.5317	down	0.00352168	-1.63616	down	Heat stress transcription factor A-2c OS=Oryza sativa subsp. japonica (Rice) PE=2 SV=2	TPA: heat shock factor protein HSF30 isoform 1 [Zea mays]
GRMZM2G012328	0.0019363	Inf	up	1.29533e-07	Inf	up	Pectinesterase 58 (Precursor) GN=K21P3.5 OS=Arabidopsis thaliana (Mouse-ear cress) PE=2 SV=1	TPA: hypothetical protein ZEAMMB73_350063 [Zea mays]
GRMZM2G014672	4.35519e-09	-3.59094	down	1.77609e-05	-2.48961	down	BI1-like protein GN=At4g15470 OS=Arabidopsis thaliana (Mouse-ear cress) PE=2 SV=1	transmembrane BAX inhibitor motif protein-containing protein 4 [Zea mays]
GRMZM2G015908	0.000180745	1.41374	up	0.000981127	1.37514	up	Inorganic pyrophosphatase 1 GN=PS2 OS=Arabidopsis thaliana (Mouse-ear cress) PE=1 SV=1	LOC100284789 [Zea mays]
GRMZM2G018988	1.424e-12	-3.05972	down	4.43692e-13	-3.37155	down	BAG family molecular chaperone regulator 6 GN=T3F17.11 OS=Arabidopsis thaliana (Mouse-ear cress) PE=1 SV=1	hypothetical protein ZEAMMB73_678428 [Zea mays]
GRMZM2G020523	0.00426233	1.53409	up	0.000373396	1.78424	up	Peroxidase 70 (Precursor) GN=PER70 OS=Zea mays (Maize) PE=1 SV=1	peroxidase 2 precursor [Zea mays]
GRMZM2G024495	4.60085e-05	6.2929	up	3.4597e-10	7.61415	up	Nectarin-2 (Precursor) GN=NEC3 OS=Nicotiana langsdorffii x Nicotiana sanderae (Ornamental tobacco) PE=1 SV=1	uncharacterized protein LOC100272575 precursor [Zea mays]
GRMZM2G024887	5.25938e-08	Inf	up	4.05451e-06	Inf	up	Pollen-specific protein SF3 GN=SF3 OS=Helianthus annuus (Common sunflower) PE=2 SV=1	uncharacterized protein LOC100272616 [Zea mays]
GRMZM2G027782	0.000733741	Inf	up	7.12937e-07	Inf	up	Exopolygalacturonase (Precursor) GN=PG2C OS=Zea mays (Maize) PE=2 SV=1	uncharacterized protein LOC100191230 precursor [Zea mays]
GRMZM2G029087	0.00285361	-2.48347	down	0.00672267	-2.2409	down	Bax inhibitor 1 OS=Oryza sativa subsp. japonica (Rice) PE=2 SV=1	hypothetical protein ZEAMMB73_141933 [Zea mays]
GRMZM2G030265	0.00215211	Inf	up	1.46843e-09	Inf	up	Exopolygalacturonase (Precursor) GN=PG2C OS=Zea mays (Maize) PE=2 SV=1	uncharacterized protein LOC100273946 precursor [Zea mays]
GRMZM2G030305	0.000844883	1.94665	up	0.00771346	1.81611	up	Mitogen-activated protein kinase 8 GN=P0003E08.19-1 OS=Oryza sativa subsp. japonica (Rice) PE=2 SV=2	putative MAP kinase family protein, partial [Zea mays]
GRMZM2G030531	2.9909e-05	Inf	up	2.49352e-12	Inf	up	Expansin-A32 (Precursor) OS=Oryza sativa subsp. japonica (Rice) PE=2 SV=1	uncharacterized protein LOC100304340 precursor [Zea mays]
GRMZM2G031033	1.53969e-08	-3.71013	down	5.25427e-10	-4.04227	down	Formin-like protein 18 (Precursor) GN=B1160F02.7 OS=Oryza sativa subsp. japonica (Rice) PE=2 SV=1	hypothetical protein [Zea mays]
GRMZM2G032977	5.8948e-05	1.50118	up	5.66588e-06	2.19222	up	Endonuclease 2 (Precursor) GN=ENDO2 OS=Arabidopsis thaliana (Mouse-ear cress) PE=1 SV=1	LOC100282067 precursor [Zea mays]
GRMZM2G034157	2.48242e-05	-8.04054	down	0.000275702	-6.64589	down	17.8 kDa class II heat shock protein OS=Zea mays (Maize) PE=2 SV=1	17.8 kDa class II heat shock protein [Zea mays]
GRMZM2G034924	0.00699774	Inf	up	4.59489e-14	Inf	up	Arginine/serine-rich protein 45 GN=F19K19.9 OS=Arabidopsis thaliana (Mouse-ear cress) PE=1 SV=1	uncharacterized protein LOC100192566 precursor [Zea mays]
GRMZM2G035839	0.000149074	Inf	up	8.431e-05	Inf	up	CASP-like protein 14 OS=Zea mays (Maize) PE=2 SV=1	uncharacterized protein LOC100191480 [Zea mays]
GRMZM2G037685	3.21706e-38	5.5833	up	0.000942452	4.12591	up	--	TPA: hypothetical protein ZEAMMB73_842207 [Zea mays]
GRMZM2G039886	0.000393852	-2.11716	down	0.00451381	-1.66982	down	DnaJ protein homolog (Precursor) GN=DNAJ1 OS=Cucumis sativus (Cucumber) PE=2 SV=1	unknown [Zea mays]
GRMZM2G041448	8.55069e-15	Inf	up	2.21632e-13	Inf	up	--	TPA: hypothetical protein ZEAMMB73_399160 [Zea mays]
GRMZM2G043147	6.35328e-08	-2.84523	down	1.12635e-06	-2.3945	down	--	phosphosulfolactate synthase-related protein [Zea mays]
GRMZM2G044720	0.000457308	-1.50041	down	0.000380935	-1.58485	down	--	ORMDL family protein [Zea mays]
GRMZM2G046382	0.00303082	-3.65952	down	0.00483039	-3.44893	down	17.9 kDa class I heat shock protein GN=OJ1364E02.6 OS=Oryza sativa subsp. japonica (Rice) PE=2 SV=1	TPA: hypothetical protein ZEAMMB73_981202 [Zea mays]
GRMZM2G049238	1.11142e-05	Inf	up	8.98185e-08	Inf	up	Probable metal-nicotianamine transporter YSL7 OS=Oryza sativa subsp. japonica (Rice) PE=2 SV=1	uncharacterized protein LOC100280197 [Zea mays]
GRMZM2G049349	3.27561e-16	-4.48999	down	6.00718e-12	-3.84378	down	Proline-rich receptor-like protein kinase PERK8 GN=PERK8 OS=Arabidopsis thaliana (Mouse-ear cress) PE=1 SV=1	TPA: peptidase, M50 family [Zea mays]
GRMZM2G052006	0.00246386	6.13915	up	3.09995e-08	7.5772	up	Protein ASPARTIC PROTEASE IN GUARD CELL 1 (Precursor) GN=ASPG1 OS=Arabidopsis thaliana (Mouse-ear cress) PE=1 SV=1	unknown [Zea mays]
GRMZM2G052507	0.00183431	-3.0591	down	0.002493	-2.73171	down	Serine carboxypeptidase-like 45 (Precursor) GN=SCPL45 OS=Arabidopsis thaliana (Mouse-ear cress) PE=2 SV=1	TPA: serine carboxypeptidase 1 [Zea mays]
GRMZM2G054397	0.000619209	4.8747	up	0.000981127	3.79801	up	Ras-related protein RABH1e GN=RABH1E OS=Arabidopsis thaliana (Mouse-ear cress) PE=2 SV=1	hypothetical protein ZEAMMB73_563855 [Zea mays]
GRMZM2G056221	1.58256e-05	Inf	up	1.68414e-09	Inf	up	Rapid alkalinization factor (Precursor) GN=RALF OS=Nicotiana tabacum (Common tobacco) PE=1 SV=1	RALF precursor [Zea mays]
GRMZM2G059799	3.56598e-14	-2.54936	down	3.52629e-07	-1.89604	down	Early nodulin-like protein 2 (Precursor) GN=At4g27520 OS=Arabidopsis thaliana (Mouse-ear cress) PE=1 SV=1	uncharacterized protein LOC100304338 [Zea mays]
GRMZM2G060937	0.00218736	Inf	up	1.28802e-05	Inf	up	Pollen allergen Phl p 2 (Precursor) GN=PHLPII OS=Phleum pratense (Common timothy) PE=1 SV=1	hypothetical protein ZEAMMB73_293267 [Zea mays]
GRMZM2G063162	1.30931e-15	-3.31719	down	2.30798e-16	-3.53044	down	BAG family molecular chaperone regulator 6 GN=T3F17.11 OS=Arabidopsis thaliana (Mouse-ear cress) PE=1 SV=1	hypothetical protein ZEAMMB73_290783 [Zea mays]
GRMZM2G063435	0.000256702	5.21762	up	0.00265604	6.68637	up	Peroxidase 44 (Precursor) GN=F20B18.120 OS=Arabidopsis thaliana (Mouse-ear cress) PE=2 SV=1	hypothetical protein ZEAMMB73_337896 [Zea mays]
GRMZM2G064698	0.000796522	Inf	up	1.96914e-08	Inf	up	Defensin-like protein 2 (Precursor) GN=F5O4.13 OS=Arabidopsis thaliana (Mouse-ear cress) PE=2 SV=1	LOC100281986 precursor [Zea mays]
GRMZM2G066448	0.00425777	4.28655	up	0.00019178	5.57744	up	Protein IQ-DOMAIN 1 GN=IQD1 OS=Arabidopsis thaliana (Mouse-ear cress) PE=1 SV=1	hypothetical protein ZEAMMB73_707884 [Zea mays]
GRMZM2G066950	3.18142e-07	Inf	up	1.03282e-10	Inf	up	Nucleolin 2 GN=OSJNBa0058K23.21 OS=Oryza sativa subsp. japonica (Rice) PE=2 SV=2	uncharacterized protein LOC100217105 precursor [Zea mays]
GRMZM2G068682	0.000160785	6.20852	up	4.62307e-08	8.04227	up	L-ascorbate oxidase homolog (Precursor) GN=Bp10 OS=Brassica napus (Rape) PE=2 SV=1	unknown [Zea mays]
GRMZM2G069911	6.66212e-05	-1.66345	down	0.000391849	-1.72947	down	Histone H1 OS=Solanum pennellii (Tomato) PE=2 SV=1	histone H1 [Zea mays]
GRMZM2G072886	5.79531e-06	Inf	up	5.67169e-11	Inf	up	Expansin-B9 (Precursor) GN=EXPB9 OS=Zea mays (Maize) PE=1 SV=2	lo1 pI allergen-like protein [Zea mays]
GRMZM2G073155	0.000743317	5.72459	up	8.19768e-09	6.64255	up	--	TPA: hypothetical protein ZEAMMB73_545632 [Zea mays]
GRMZM2G073492	0.000904172	Inf	up	1.4245e-05	Inf	up	--	uncharacterized protein LOC100272365 [Zea mays]
GRMZM2G073567	4.60085e-05	-1.49725	down	0.00295845	-1.27205	down	Serine/arginine-rich splicing factor 33 GN=F7A10.15 OS=Arabidopsis thaliana (Mouse-ear cress) PE=1 SV=1	unknown [Zea mays]
GRMZM2G074361	0.00353857	3.74397	up	9.11864e-06	5.02349	up	Profilin-1 GN=PRO1 OS=Zea mays (Maize) PE=1 SV=1	unknown [Zea mays]
GRMZM2G076263	0.0025722	3.94691	up	6.5995e-08	5.37539	up	30S ribosomal protein S21, chloroplastic (Fragment) GN=rps21 OS=Spinacia oleracea (Spinach) PE=1 SV=1	ribosome-like protein [Zea mays]
GRMZM2G078804	0.00013372	Inf	up	8.69767e-10	Inf	up	Vegetative cell wall protein gp1 (Precursor) GN=GP1 OS=Chlamydomonas reinhardtii (Chlamydomonas smithii) PE=2 SV=1	lustrin A precursor [Zea mays]
GRMZM2G079668	0.0025722	-1.25371	down	0.00694753	-1.28404	down	Heat shock 70 kDa protein 6, chloroplastic (Precursor) GN=T22A6.110 OS=Arabidopsis thaliana (Mouse-ear cress) PE=1 SV=1	TPA: hypothetical protein ZEAMMB73_352617 [Zea mays]
GRMZM2G080056	1.59861e-07	Inf	up	1.20262e-12	Inf	up	Pectate lyase (Precursor) OS=Lilium longiflorum (Trumpet lily) PE=2 SV=1	pectate lyase-like protein [Zea mays]
GRMZM2G080724	2.55273e-07	-1.83531	down	5.28069e-09	-2.14863	down	Small heat shock protein, chloroplastic (Precursor) GN=HSP21 OS=Pisum sativum (Garden pea) PE=2 SV=1	unknown [Zea mays]
GRMZM2G082517	3.44044e-11	7.69049	up	6.7456e-12	8.70169	up	Fasciclin-like arabinogalactan protein 3 (Precursor) GN=FLA3 OS=Arabidopsis thaliana (Mouse-ear cress) PE=2 SV=1	unknown [Zea mays]
GRMZM2G083248	0.000599412	5.67585	up	3.66534e-13	7.14682	up	Sucrose transport protein SUT3 GN=OSJNBb0044I14.9 OS=Oryza sativa subsp. japonica (Rice) PE=2 SV=1	uncharacterized protein LOC100273693 [Zea mays]
GRMZM2G083810	0.0029678	-5.97182	down	0.00363051	-5.81002	down	17.5 kDa class II heat shock protein OS=Zea mays (Maize) PE=2 SV=1	unknown [Zea mays]
GRMZM2G088371	7.15094e-05	6.75756	up	1.15652e-18	8.32511	up	--	TPA: hypothetical protein ZEAMMB73_624559 [Zea mays]
GRMZM2G089409	0.000405778	7.04477	up	1.909e-14	8.17126	up	--	hypothetical protein ZEAMMB73_181429 [Zea mays]
GRMZM2G095895	2.77431e-06	Inf	up	1.77078e-14	Inf	up	Classical arabinogalactan protein 6 (Precursor) GN=AGP6 OS=Arabidopsis thaliana (Mouse-ear cress) PE=2 SV=1	uncharacterized protein LOC100278819 precursor [Zea mays]
GRMZM2G097135	3.56916e-08	-4.90892	down	7.51552e-09	-5.04962	down	Vegetative cell wall protein gp1 (Precursor) GN=GP1 OS=Chlamydomonas reinhardtii (Chlamydomonas smithii) PE=2 SV=1	putative IQ calmodulin-binding and BAG domain containing family protein [Zea mays]
GRMZM2G098278	0.00860886	4.17635	up	5.15001e-07	4.81469	up	Nucleolin 2 GN=OSJNBa0058K23.21 OS=Oryza sativa subsp. japonica (Rice) PE=2 SV=2	hypothetical protein [Zea mays]
GRMZM2G108624	0.000796522	Inf	up	0.000100085	Inf	up	PI-PLC X domain-containing protein At5g67130 (Precursor) GN=At5g67130 OS=Arabidopsis thaliana (Mouse-ear cress) PE=1 SV=1	uncharacterized protein LOC100274192 [Zea mays]
GRMZM2G108741	0.00582144	-1.18556	down	0.0051131	-1.25518	down	Uncharacterized protein At4g26450 GN=At4g26450 OS=Arabidopsis thaliana (Mouse-ear cress) PE=4 SV=1	hypothetical protein ZEAMMB73_292806 [Zea mays]
GRMZM2G109842	4.05224e-12	7.70984	up	7.11087e-08	9.15992	up	Profilin-2 GN=PRO2 OS=Zea mays (Maize) PE=2 SV=2	profilin-2 [Zea mays]
GRMZM2G111537	0.000351142	Inf	up	9.03792e-05	Inf	up	--	hypothetical protein ZEAMMB73_216699 [Zea mays]
GRMZM2G112377	0.00022948	6.88419	up	1.22603e-07	8.43121	up	Inorganic phosphate transporter 1-6 OS=Oryza sativa subsp. japonica (Rice) PE=1 SV=1	TPA: inorganic phosphate transporter 3 [Zea mays]
GRMZM2G112579	1.91057e-05	Inf	up	1.85827e-05	Inf	up	Exopolygalacturonase (Precursor) GN=PG2C OS=Zea mays (Maize) PE=2 SV=1	exopolygalacturonase precursor [Zea mays]
GRMZM2G112984	4.78037e-06	Inf	up	8.15267e-10	Inf	up	Pectinesterase 21 GN=F18C1.12 OS=Arabidopsis thaliana (Mouse-ear cress) PE=2 SV=2	TPA: pectinesterase [Zea mays]
GRMZM2G117603	0.000845512	Inf	up	3.09995e-08	Inf	up	Actin-depolymerizing factor 1 GN=ADF1 OS=Zea mays (Maize) PE=2 SV=1	TPA: actin depolymerizing factor1 [Zea mays]
GRMZM2G119316	0.00125756	-1.26538	down	0.00616575	-1.20714	down	DnaJ protein homolog ANJ1 (Precursor) OS=Atriplex nummularia (Old man saltbush) PE=2 SV=1	hypothetical protein ZEAMMB73_033918 [Zea mays]
GRMZM2G119705	8.4911e-07	4.524	up	1.86774e-05	3.84644	up	Ribosome-inactivating protein 9 GN=CRIP9 OS=Zea mays (Maize) PE=1 SV=1	TPA: ribosome-inactivating protein [Zea mays]
GRMZM2G121256	0.000457308	Inf	up	1.91149e-07	Inf	up	GPI-anchored protein LORELEI (Precursor) GN=LRE OS=Arabidopsis thaliana (Mouse-ear cress) PE=2 SV=1	hypothetical protein precursor [Zea mays]
GRMZM2G122230	0.000307635	Inf	up	5.30979e-11	Inf	up	Formin-like protein 20 GN=MBK20.20/MBK20.21 OS=Arabidopsis thaliana (Mouse-ear cress) PE=2 SV=3	pectinesterase inhibitor domain containing protein precursor [Zea mays]
GRMZM2G122816	7.94224e-05	5.69701	up	4.30939e-05	7.18238	up	Peroxidase 44 (Precursor) GN=F20B18.120 OS=Arabidopsis thaliana (Mouse-ear cress) PE=2 SV=1	TPA: hypothetical protein ZEAMMB73_058715 [Zea mays]
GRMZM2G125356	1.41523e-07	8.11447	up	2.09574e-09	9.43611	up	Pectinesterase 58 (Precursor) GN=K21P3.5 OS=Arabidopsis thaliana (Mouse-ear cress) PE=2 SV=1	unknown [Zea mays]
GRMZM2G126922	0.000623387	4.38701	up	3.59762e-07	5.66951	up	SNAP25 homologous protein SNAP33 OS=Arabidopsis thaliana (Mouse-ear cress) PE=1 SV=1	hypothetical protein ZEAMMB73_534208 [Zea mays]
GRMZM2G127106	2.71822e-05	Inf	up	0.00456568	Inf	up	Expansin-B10 (Precursor) GN=EXPB10 OS=Zea mays (Maize) PE=1 SV=2	RecName: Full=Expansin-B10; AltName: Full=Beta-expansin-10; AltName: Full=Pollen allergen Zea m 1c; AltName: Full=ZmEXPB10; AltName: Allergen=Zea m 1; Flags: Precursor
GRMZM2G127350	0.00353824	1.37056	up	0.00352037	1.42611	up	Alanine--glyoxylate aminotransferase 2 homolog 3, mitochondrial (Precursor) GN=At3g08860 OS=Arabidopsis thaliana (Mouse-ear cress) PE=2 SV=1	putative aminotransferase class III superfamily protein [Zea mays]
GRMZM2G128617	2.40253e-11	-2.26947	down	4.40877e-09	-2.18142	down	BI1-like protein GN=At4g15470 OS=Arabidopsis thaliana (Mouse-ear cress) PE=2 SV=1	TPA: hypothetical protein ZEAMMB73_665176 [Zea mays]
GRMZM2G129064	0.000278688	7.60916	up	1.91025e-09	8.72488	up	L-ascorbate oxidase homolog (Precursor) OS=Nicotiana tabacum (Common tobacco) PE=1 SV=1	unknown [Zea mays]
GRMZM2G133023	4.98725e-06	-2.50969	down	0.00539888	-1.74013	down	Stem-specific protein TSJT1 GN=TSJT1 OS=Nicotiana tabacum (Common tobacco) PE=2 SV=1	TPA: hypothetical protein ZEAMMB73_159602 [Zea mays]
GRMZM2G133113	0.000566136	7.73255	up	2.00399e-17	8.47487	up	--	unknown [Zea mays]
GRMZM2G135570	0.000393852	Inf	up	1.41201e-10	Inf	up	Peptidyl-prolyl cis-trans isomerase CYP19-4 (Precursor) GN=F23F1.12 OS=Arabidopsis thaliana (Mouse-ear cress) PE=1 SV=2	putative peptidyl-prolyl cis-trans isomerase family protein [Zea mays]
GRMZM2G135960	4.53523e-07	-2.99711	down	0.000167594	-2.08068	down	26.2 kDa heat shock protein, mitochondrial (Precursor) GN=P0436F11.23 OS=Oryza sativa subsp. japonica (Rice) PE=2 SV=1	unknown [Zea mays]
GRMZM2G136170	0.00700406	Inf	up	9.06958e-07	Inf	up	Receptor-like protein kinase FERONIA (Precursor) GN=F26O13.190 OS=Arabidopsis thaliana (Mouse-ear cress) PE=1 SV=1	putative receptor-like protein kinase family protein [Zea mays]
GRMZM2G137037	0.000610928	Inf	up	4.73567e-24	Inf	up	--	TPA: hypothetical protein ZEAMMB73_753064 [Zea mays]
GRMZM2G137676	1.27158e-05	Inf	up	2.90002e-09	Inf	up	Pectinesterase 45 GN=F4I10.160 OS=Arabidopsis thaliana (Mouse-ear cress) PE=2 SV=1	uncharacterized protein LOC100194282 [Zea mays]
GRMZM2G138198	0.001059	Inf	up	5.78171e-05	Inf	up	Probably inactive leucine-rich repeat receptor-like protein kinase At1g50610 (Precursor) GN=At1g50610 OS=Arabidopsis thaliana (Mouse-ear cress) PE=2 SV=1	uncharacterized LOC100501125 precursor [Zea mays]
GRMZM2G139517	0.0019363	Inf	up	4.72046e-08	Inf	up	Pollen allergen Phl p 2 (Precursor) GN=PHLPII OS=Phleum pratense (Common timothy) PE=1 SV=1	pollen allergen Phl p 2 precursor [Zea mays]
GRMZM2G139695	0.00452405	Inf	up	2.06919e-07	Inf	up	Expansin-A32 (Precursor) OS=Oryza sativa subsp. japonica (Rice) PE=2 SV=1	uncharacterized protein LOC100272562 precursor [Zea mays]
GRMZM2G141252	0.00224	4.02971	up	4.3904e-09	4.60828	up	Iron-sulfur cluster assembly protein 1 (Precursor) GN=ISU1 OS=Arabidopsis thaliana (Mouse-ear cress) PE=2 SV=1	hypothetical protein ZEAMMB73_651365 [Zea mays]
GRMZM2G141461	0.000237733	Inf	up	0.00446382	Inf	up	Aspartic proteinase nepenthesin-2 (Precursor) GN=nep2 OS=Nepenthes gracilis (Slender pitcher plant) PE=1 SV=1	uncharacterized protein LOC100193034 precursor [Zea mays]
GRMZM2G142584	4.29666e-09	Inf	up	1.44218e-11	Inf	up	L-ascorbate oxidase homolog (Precursor) OS=Nicotiana tabacum (Common tobacco) PE=1 SV=1	unknown [Zea mays]
GRMZM2G148374	0.000177298	Inf	up	6.5995e-08	Inf	up	ATPase 8, plasma membrane-type GN=AHA8 OS=Arabidopsis thaliana (Mouse-ear cress) PE=1 SV=1	hypothetical protein ZEAMMB73_387587 [Zea mays]
GRMZM2G149647	1.33978e-11	-8.10325	down	2.10607e-10	-7.3128	down	26.7 kDa heat shock protein, chloroplastic (Precursor) GN=OsJ_10121 OS=Oryza sativa subsp. japonica (Rice) PE=2 SV=1	heat shock protein26 [Zea mays]
GRMZM2G153268	4.05224e-12	Inf	up	2.27676e-15	Inf	up	Pollen-specific protein SF3 GN=SF3 OS=Helianthus annuus (Common sunflower) PE=2 SV=1	uncharacterized LOC100194335 [Zea mays]
GRMZM2G153368	0.000818196	6.87695	up	1.87951e-11	8.08408	up	Defensin-like protein (Precursor) OS=Nelumbo nucifera (Sacred lotus) PE=3 SV=1	hypothetical protein ZEAMMB73_825729 [Zea mays]
GRMZM2G157929	1.65088e-07	3.88207	up	0.00194084	5.22742	up	L-ascorbate oxidase homolog (Precursor) GN=Bp10 OS=Brassica napus (Rape) PE=2 SV=1	unknown [Zea mays]
GRMZM2G160113	2.20489e-06	7.6187	up	1.91612e-07	8.5567	up	Leucine-rich repeat extensin-like protein 5 (Precursor) GN=LRX5 OS=Arabidopsis thaliana (Mouse-ear cress) PE=2 SV=2	uncharacterized protein LOC100273948 [Zea mays]
GRMZM2G161512	0.000186461	Inf	up	2.95063e-08	Inf	up	Transcription factor GAMYB OS=Oryza sativa subsp. japonica (Rice) PE=2 SV=1	putative MYB DNA-binding domain superfamily protein [Zea mays]
GRMZM2G162282	1.13043e-07	-7.00699	down	1.29533e-07	#NAME?	down	Ribulose bisphosphate carboxylase/oxygenase activase, chloroplastic (Precursor) OS=Oryza sativa subsp. japonica (Rice) PE=1 SV=2	uncharacterized protein LOC100382265 [Zea mays]
GRMZM2G162968	0.000116231	-1.47768	down	0.00201398	-1.30468	down	Chaperone protein ClpB2, chloroplastic (Precursor) OS=Oryza sativa subsp. japonica (Rice) PE=2 SV=1	putative chaperone clbp family protein [Zea mays]
GRMZM2G163099	0.00553882	Inf	up	9.24199e-09	Inf	up	Pathogenesis-related protein PR-1 type (Precursor) OS=Sambucus nigra (European elder) PE=2 SV=1	TPA: hypothetical protein ZEAMMB73_426381 [Zea mays]
GRMZM2G164674	0.000904172	Inf	up	8.25582e-06	Inf	up	Vegetative cell wall protein gp1 (Precursor) GN=GP1 OS=Chlamydomonas reinhardtii (Chlamydomonas smithii) PE=2 SV=1	uncharacterized protein LOC100384494 precursor [Zea mays]
GRMZM2G164909	2.44605e-06	-3.79594	down	0.00207198	-2.65843	down	Heat stress transcription factor B-2b OS=Oryza sativa subsp. japonica (Rice) PE=2 SV=1	TPA: heat shock factor protein 7 [Zea mays]
GRMZM2G166044	8.71052e-06	6.69609	up	4.57727e-15	7.78101	up	Formin-like protein 5 GN=P0453E05.107 OS=Oryza sativa subsp. japonica (Rice) PE=2 SV=2	hypothetical protein ZEAMMB73_091635 [Zea mays]
GRMZM2G167149	0.00455146	Inf	up	2.9421e-06	Inf	up	Putative invertase inhibitor (Precursor) OS=Platanus acerifolia (London plane tree) PE=1 SV=1	LOC100282038 precursor [Zea mays]
GRMZM2G172081	0.000520085	Inf	up	0.000112428	Inf	up	Putative proline-rich receptor-like protein kinase PERK6 GN=PERK6 OS=Arabidopsis thaliana (Mouse-ear cress) PE=2 SV=2	TPA: putative prolin-rich extensin-like receptor protein kinase family protein [Zea mays]
GRMZM2G172664	8.76371e-09	Inf	up	2.57653e-07	Inf	up	Proline-rich receptor-like protein kinase PERK9 GN=PERK9 OS=Arabidopsis thaliana (Mouse-ear cress) PE=2 SV=1	hypothetical protein ZEAMMB73_774919 [Zea mays]
GRMZM2G172751	3.21106e-07	Inf	up	2.64371e-05	Inf	up	Arginine/serine-rich protein 45 GN=F19K19.9 OS=Arabidopsis thaliana (Mouse-ear cress) PE=1 SV=1	TPA: hypothetical protein ZEAMMB73_014235 [Zea mays]
GRMZM2G175243	0.0016766	Inf	up	2.08847e-11	Inf	up	Classical arabinogalactan protein 6 (Precursor) GN=AGP6 OS=Arabidopsis thaliana (Mouse-ear cress) PE=2 SV=1	unknown [Zea mays]
GRMZM2G175779	0.00903036	5.79423	up	1.37611e-10	6.83379	up	Beta-galactosidase 11 (Precursor) GN=OJ1479_B11.10 OS=Oryza sativa subsp. japonica (Rice) PE=2 SV=1	unknown [Zea mays]
GRMZM2G178182	3.96577e-48	6.82467	up	2.00202e-14	5.04875	up	Transcription factor bHLH137 GN=K3K7 OS=Arabidopsis thaliana (Mouse-ear cress) PE=2 SV=1	uncharacterized protein LOC100194274 [Zea mays]
GRMZM2G300969	9.84584e-06	9.17379	up	2.17943e-09	9.99927	up	Pollen-specific leucine-rich repeat extensin-like protein 1 (Precursor) GN=PEX1 OS=Arabidopsis thaliana (Mouse-ear cress) PE=2 SV=1	leucine-rich repeat (LRR) family protein [Zea mays]
GRMZM2G308687	0.000690033	-2.70931	down	2.36421e-07	-3.66235	down	Probable glutathione S-transferase GSTU1 GN=GSTU1 OS=Oryza sativa subsp. indica (Rice) PE=2 SV=1	TPA: glutathione transferase [Zea mays]
GRMZM2G313216	0.00199218	Inf	up	1.37926e-06	Inf	up	--	hypothetical protein [Zea mays]
GRMZM2G317406	0.00659562	Inf	up	4.40866e-15	Inf	up	Pollen-specific protein C13 (Precursor) GN=MGS1 OS=Zea mays (Maize) PE=2 SV=1	pollen-specific protein C13 precursor [Zea mays]
GRMZM2G319875	0.00246323	Inf	up	5.44311e-08	Inf	up	Formin-like protein 5 GN=P0453E05.107 OS=Oryza sativa subsp. japonica (Rice) PE=2 SV=2	uncharacterized protein LOC100303847 precursor [Zea mays]
GRMZM2G320175	2.93463e-06	Inf	up	1.53649e-11	Inf	up	Exopolygalacturonase (Precursor) GN=PG14 OS=Zea mays (Maize) PE=1 SV=1	exopolygalacturonase precursor [Zea mays]
GRMZM2G321870	0.00506406	7.35595	up	4.19945e-05	7.80641	up	Pectinesterase 21 GN=F18C1.12 OS=Arabidopsis thaliana (Mouse-ear cress) PE=2 SV=2	TPA: hypothetical protein ZEAMMB73_754551 [Zea mays]
GRMZM2G327357	6.00276e-07	Inf	up	0.000203206	Inf	up	Glycine-rich cell wall structural protein 1.8 (Precursor) OS=Phaseolus vulgaris (Kidney bean) PE=2 SV=1	TPA: hypothetical protein ZEAMMB73_571858 [Zea mays]
GRMZM2G331283	0.0024785	Inf	up	6.06402e-06	Inf	up	Amino acid permease 1 OS=Arabidopsis thaliana (Mouse-ear cress) PE=1 SV=1	hypothetical protein ZEAMMB73_626081 [Zea mays]
GRMZM2G332505	0.00404136	1.2941	up	0.00462839	1.33132	up	Amino acid permease 3 GN=AAP3 OS=Arabidopsis thaliana (Mouse-ear cress) PE=1 SV=2	hypothetical protein ZEAMMB73_193502 [Zea mays]
GRMZM2G333635	2.48242e-05	-2.62425	down	4.49007e-05	-2.69543	down	16.9 kDa class I heat shock protein 1 GN=hsp16.9A OS=Triticum aestivum (Wheat) PE=2 SV=1	class I heat shock protein 1 [Zea mays]
GRMZM2G335242	0.00195155	-3.27658	down	0.00690431	-2.81495	down	16.0 kDa heat shock protein, peroxisomal OS=Oryza sativa subsp. japonica (Rice) PE=2 SV=1	class I heat shock protein 3 [Zea mays]
GRMZM2G360681	7.835e-06	-2.39657	down	0.00199699	-1.88922	down	Chaperone protein ClpB1 OS=Oryza sativa subsp. japonica (Rice) PE=2 SV=1	unknown [Zea mays]
GRMZM2G364349	3.70344e-05	8.16028	up	2.30798e-16	9.31813	up	Pectate lyase (Precursor) OS=Lilium longiflorum (Trumpet lily) PE=2 SV=1	LOC100284055 precursor [Zea mays]
GRMZM2G364528	0.000310464	1.72729	up	0.00444678	1.58659	up	Formin-like protein 5 GN=P0453E05.107 OS=Oryza sativa subsp. japonica (Rice) PE=2 SV=2	TPA: hypothetical protein ZEAMMB73_278687 [Zea mays]
GRMZM2G372180	4.52856e-05	Inf	up	0.00215093	Inf	up	Kinesin-4 GN=F2P16.12 OS=Arabidopsis thaliana (Mouse-ear cress) PE=1 SV=2	TPA: hypothetical protein ZEAMMB73_498109 [Zea mays]
GRMZM2G381138	0.00109892	-2.09942	down	1.02435e-05	-2.95005	down	--	hypothetical protein [Zea mays]
GRMZM2G388099	0.00265296	5.51234	up	0.00316031	6.05853	up	Probable serine/threonine-protein kinase At1g09600 GN=At1g09600 OS=Arabidopsis thaliana (Mouse-ear cress) PE=2 SV=1	putative protein kinase superfamily protein [Zea mays]
GRMZM2G389789	0.00498853	4.63209	up	0.000454808	5.48291	up	U-box domain-containing protein 6 GN=PUB6 OS=Arabidopsis thaliana (Mouse-ear cress) PE=2 SV=2	hypothetical protein [Zea mays]
GRMZM2G397242	0.00197063	Inf	up	2.30798e-16	Inf	up	--	uncharacterized protein LOC100857024 [Zea mays]
GRMZM2G400005	0.000903397	-2.07053	down	1.51966e-05	-2.80563	down	BAG family molecular chaperone regulator 6 GN=T3F17.11 OS=Arabidopsis thaliana (Mouse-ear cress) PE=1 SV=1	TPA: hypothetical protein ZEAMMB73_023345 [Zea mays]
GRMZM2G404249	2.71822e-05	-4.90852	down	2.14281e-05	-4.84117	down	17.0 kDa class II heat shock protein GN=HSP18 OS=Zea mays (Maize) PE=2 SV=1	17.0 kDa class II heat shock protein [Zea mays]
GRMZM2G418644	1.96711e-12	Inf	up	1.30748e-25	Inf	up	Exopolygalacturonase (Precursor) GN=PG14 OS=Zea mays (Maize) PE=1 SV=1	exopolygalacturonase precursor [Zea mays]
GRMZM2G419209	8.59612e-06	Inf	up	4.48948e-12	Inf	up	Formin-like protein 5 GN=P0453E05.107 OS=Oryza sativa subsp. japonica (Rice) PE=2 SV=2	uncharacterized protein LOC100303847 precursor [Zea mays]
GRMZM2G419542	0.00582144	Inf	up	0.000352568	Inf	up	Formin-like protein 5 GN=P0453E05.107 OS=Oryza sativa subsp. japonica (Rice) PE=2 SV=2	hypothetical protein precursor [Zea mays]
GRMZM2G431856	4.53523e-07	6.41716	up	2.31366e-08	7.93161	up	Probable pectinesterase 53 (Precursor) GN=T29J13.150 OS=Arabidopsis thaliana (Mouse-ear cress) PE=2 SV=1	uncharacterized protein LOC100277001 precursor [Zea mays]
GRMZM2G442008	0.00559839	Inf	up	9.95019e-10	Inf	up	Peroxidase 65 (Precursor) GN=MQD22.14 OS=Arabidopsis thaliana (Mouse-ear cress) PE=2 SV=2	peroxidase 65 [Zea mays]
GRMZM2G442148	1.61894e-05	7.31124	up	3.17658e-07	8.0585	up	Rho guanine nucleotide exchange factor 8 GN=ROPGEF8 OS=Arabidopsis thaliana (Mouse-ear cress) PE=1 SV=1	hypothetical protein ZEAMMB73_151721 [Zea mays]
GRMZM2G449709	0.000457308	Inf	up	0.00690431	Inf	up	Formin-like protein 5 GN=P0453E05.107 OS=Oryza sativa subsp. japonica (Rice) PE=2 SV=2	hypothetical protein [Zea mays]
GRMZM2G450498	7.0081e-14	3.02693	up	6.79168e-20	3.62414	up	Methionine gamma-lyase GN=MGL OS=Arabidopsis thaliana (Mouse-ear cress) PE=1 SV=1	TPA: O-succinylhomoserine sulfhydrylase [Zea mays]
GRMZM2G454608	6.66212e-05	Inf	up	1.20262e-12	Inf	up	Exopolygalacturonase (Precursor) GN=PG14 OS=Zea mays (Maize) PE=1 SV=1	exopolygalacturonase precursor [Zea mays]
GRMZM2G455557	8.61286e-08	Inf	up	0.000424742	Inf	up	ATPase 6, plasma membrane-type GN=AHA6 OS=Arabidopsis thaliana (Mouse-ear cress) PE=2 SV=1	hypothetical protein ZEAMMB73_839541 [Zea mays]
GRMZM2G462635	2.87133e-05	Inf	up	1.30748e-25	Inf	up	Early nodulin-20 (Precursor) GN=ENOD20 OS=Medicago truncatula (Barrel medic) PE=3 SV=1	unknown [Zea mays]
GRMZM2G478920	7.27004e-08	Inf	up	5.7481e-09	Inf	up	Pollen-specific leucine-rich repeat extensin-like protein 1 (Precursor) GN=PEX1 OS=Arabidopsis thaliana (Mouse-ear cress) PE=2 SV=1	hypothetical protein ZEAMMB73_901128 [Zea mays]
GRMZM2G482245	0.000137699	Inf	up	5.25427e-10	Inf	up	Protein IQ-DOMAIN 14 GN=IQD14 OS=Arabidopsis thaliana (Mouse-ear cress) PE=1 SV=1	hypothetical protein precursor [Zea mays]
GRMZM2G498656	1.51898e-19	5.02255	up	5.6987e-06	3.71961	up	--	hypothetical protein [Zea mays]
GRMZM2G538064	2.32538e-06	Inf	up	2.56157e-06	Inf	up	Endoglucanase 8 (Precursor) OS=Oryza sativa subsp. japonica (Rice) PE=2 SV=1	unknown [Zea mays]
GRMZM2G552469	0.000404187	-3.01062	down	0.00645078	-2.6106	down	--	TPA: hypothetical protein ZEAMMB73_591571 [Zea mays]
GRMZM5G813217	2.13232e-05	-1.5734	down	0.000104035	-1.58244	down	Endoplasmin homolog (Precursor) GN=T19F6.1,T22A6.20 OS=Arabidopsis thaliana (Mouse-ear cress) PE=1 SV=1	TPA: hypothetical protein ZEAMMB73_416250 [Zea mays]
GRMZM5G841015	6.61492e-09	Inf	up	3.89703e-06	Inf	up	Pollen-specific leucine-rich repeat extensin-like protein 1 (Precursor) GN=PEX1 OS=Arabidopsis thaliana (Mouse-ear cress) PE=2 SV=1	TPA: pollen extensin-like1 [Zea mays]
GRMZM5G841343	0.000282899	-4.80871	down	0.000327528	-4.68875	down	--	hypothetical protein ZEAMMB73_735651, partial [Zea mays]
GRMZM5G860318	3.13977e-07	Inf	up	4.40877e-09	Inf	up	Pectate lyase (Precursor) OS=Lilium longiflorum (Trumpet lily) PE=2 SV=1	unknown [Zea mays]
GRMZM5G867185	0.00014143	-1.739	down	0.00278347	-1.35635	down	Serine/arginine-rich splicing factor 33 GN=F7A10.15 OS=Arabidopsis thaliana (Mouse-ear cress) PE=1 SV=1	unknown [Zea mays]
GRMZM5G871013	0.0089969	Inf	up	5.56232e-11	Inf	up	Expansin-A26 (Precursor) OS=Oryza sativa subsp. japonica (Rice) PE=2 SV=1	unknown [Zea mays]
GRMZM5G876285	0.00692359	5.20779	up	1.38548e-07	7.03427	up	Profilin-3 GN=PRO3 OS=Zea mays (Maize) PE=2 SV=1	profilin 3, mRNA [Zea mays]
GRMZM5G888620	7.04674e-06	1.88017	up	1.16822e-09	2.52928	up	Anthocyanin 3&apos;-O-beta-glucosyltransferase OS=Gentiana triflora (Clustered gentian) PE=1 SV=1	TPA: hypothetical protein ZEAMMB73_874258 [Zea mays]
Zea_mays_newGene_1167	1.54415e-35	9.45973	up	1.44218e-11	7.82402	up	--	hypothetical protein ZEAMMB73_387986 [Zea mays]
Zea_mays_newGene_1710	6.00276e-07	Inf	up	0.00817591	Inf	up	--	PREDICTED: uncharacterized protein LOC103636671 [Zea mays]
Zea_mays_newGene_1823	9.72302e-08	Inf	up	7.86123e-05	Inf	up	Glutathione S-transferase T3 GN=K1O13.1 OS=Arabidopsis thaliana (Mouse-ear cress) PE=2 SV=1	PREDICTED: uncharacterized protein LOC103654908 [Zea mays]
Zea_mays_newGene_204	0.00333527	3.26687	up	0.00256044	3.50575	up	Probable methyltransferase PMT16 GN=At2g45750 OS=Arabidopsis thaliana (Mouse-ear cress) PE=3 SV=1	hypothetical protein [Zea mays]
Zea_mays_newGene_4060	0.00251056	-2.11661	down	0.00299946	-2.23591	down	--	PREDICTED: uncharacterized protein LOC103636387 [Zea mays]
Zea_mays_newGene_4083	0.00254035	-1.44431	down	0.00658838	-1.56393	down	--	PREDICTED: uncharacterized protein LOC103652044 [Zea mays]
Zea_mays_newGene_4891	2.50684e-08	Inf	up	7.12937e-07	Inf	up	--	uncharacterized protein LOC100382997 [Zea mays]
Zea_mays_newGene_767	4.73929e-22	Inf	up	1.96914e-08	Inf	up	Probable lipoxygenase 6 OS=Oryza sativa subsp. japonica (Rice) PE=2 SV=2	PREDICTED: lipoxygenase9 isoform X1 [Zea mays]
