# Supplementary material for: Transcriptome Analysis Provides Insight into the Molecular Mechanisms Underlying gametophyte factor 2-Mediated Cross-Incompatibility in Maize
Source: Int J Mol Sci. 2018 Jun 13;19(6):1757. doi: 10.3390/ijms19061757 (PMC6032218; doi:10.3390/ijms19061757)
Supplement: Supplementary file 1 [file ijms-19-01757-s001.zip › ijms-287360-SI proofreading-WM/Table S8.xlsx]

## Sheet: Sheet1
Table S8. List of specific DEGs in response to cross-incompatibility pollination in 511L
ID	G1_G2_vs_GB1_GB2_DESeq_FDR	G1_G2_vs_GB1_GB2_DESeq_log2FC	G1_G2_vs_GB1_GB2_DESeq_(FDR_0.01_FC_2)_regulated	Swiss_Prot_annotation	NR_annotation
GRMZM2G081017	0.00984449	-2.06011	down	Fasciclin-like arabinogalactan protein 7 (Precursor) GN=FLA7 OS=Arabidopsis thaliana (Mouse-ear cress) PE=1 SV=1	TPA: hypothetical protein ZEAMMB73_555717 [Zea mays]
GRMZM2G173738	0.0097414	3.86249	up	--	TPA: hypothetical protein ZEAMMB73_542900 [Zea mays]
GRMZM2G360835	0.00965555	Inf	up	Uncharacterized protein At5g05190 GN=Y-1 OS=Arabidopsis thaliana (Mouse-ear cress) PE=1 SV=1	hypothetical protein ZEAMMB73_879026 [Zea mays]
GRMZM2G003409	0.00962458	3.79613	up	Formin-like protein 20 GN=MBK20.20/MBK20.21 OS=Arabidopsis thaliana (Mouse-ear cress) PE=2 SV=3	hypothetical protein [Zea mays]
GRMZM2G024718	0.00960763	-4.23219	down	Heat shock 70 kDa protein 8 GN=F22D22.13 OS=Arabidopsis thaliana (Mouse-ear cress) PE=2 SV=1	unknown [Zea mays]
GRMZM2G069651	0.00960763	-2.68093	down	Heat shock protein 81-1 OS=Oryza sativa subsp. japonica (Rice) PE=2 SV=2	TPA: putative heat shock protein 90 family protein [Zea mays]
GRMZM2G101000	0.00960763	-1.29596	down	Type I inositol 1,4,5-trisphosphate 5-phosphatase CVP2 GN=CVP2 OS=Arabidopsis thaliana (Mouse-ear cress) PE=1 SV=2	uncharacterized protein LOC100192520 [Zea mays]
GRMZM5G842071	0.00960763	1.65443	up	Laccase-7 (Precursor) OS=Oryza sativa subsp. japonica (Rice) PE=2 SV=1	LOC606456 precursor [Zea mays]
GRMZM2G074908	0.00945999	2.87058	up	Transcription factor PCL1 OS=Oryza sativa subsp. japonica (Rice) PE=2 SV=1	TPA: putative MYB DNA-binding domain superfamily protein [Zea mays]
GRMZM2G153068	0.00945999	-1.09553	down	Chaperone protein dnaJ 1, mitochondrial (Precursor) GN=ATJ1 OS=Arabidopsis thaliana (Mouse-ear cress) PE=2 SV=2	chaperone protein dnaJ [Zea mays]
GRMZM2G167126	0.00945999	-2.06885	down	Pollen-specific leucine-rich repeat extensin-like protein 2 (Precursor) GN=PEX2 OS=Arabidopsis thaliana (Mouse-ear cress) PE=1 SV=1	hypothetical protein ZEAMMB73_120382 [Zea mays]
GRMZM2G336875	0.00945999	-1.80622	down	40S ribosomal protein S8 GN=RPS8 OS=Zea mays (Maize) PE=1 SV=2	40S ribosomal protein S8 [Zea mays]
GRMZM2G076348	0.0089969	1.28129	up	Endo-1,3;1,4-beta-D-glucanase (Precursor) OS=Zea mays (Maize) PE=1 SV=1	unknown [Zea mays]
GRMZM2G098397	0.0089969	1.1524	up	Heparanase-like protein 1 (Precursor) GN=At5g07830 OS=Arabidopsis thaliana (Mouse-ear cress) PE=2 SV=1	unknown [Zea mays]
GRMZM2G037690	0.00867958	5.22058	up	--	TPA: hypothetical protein ZEAMMB73_129431 [Zea mays]
GRMZM2G047298	0.00867958	5.22015	up	Leucine-rich repeat extensin-like protein 5 (Precursor) GN=LRX5 OS=Arabidopsis thaliana (Mouse-ear cress) PE=2 SV=2	TPA: putative DUF231 domain containing family protein [Zea mays]
GRMZM2G060011	0.00848256	2.02871	up	Fatty-acid-binding protein 1 GN=FAP1 OS=Arabidopsis thaliana (Mouse-ear cress) PE=1 SV=1	TPA: chalcone isomerase [Zea mays]
GRMZM2G052562	0.00827118	1.71164	up	GDSL esterase/lipase At5g45910 (Precursor) GN=At5g45910 OS=Arabidopsis thaliana (Mouse-ear cress) PE=2 SV=1	Zea nodulation homolog1 precursor [Zea mays]
GRMZM2G387360	0.00805027	3.91711	up	Non-specific lipid-transfer protein 2G (Precursor) OS=Triticum aestivum (Wheat) PE=1 SV=2	nonspecific lipid-transfer protein [Zea mays]
GRMZM2G020852	0.00779568	Inf	up	Expansin-B1 (Precursor) GN=EXPB1 OS=Zea mays (Maize) PE=1 SV=2	unknown [Zea mays]
GRMZM2G105302	0.00777562	-2.0709	down	Arginine/serine-rich protein 45 GN=F19K19.9 OS=Arabidopsis thaliana (Mouse-ear cress) PE=1 SV=1	TPA: hypothetical protein ZEAMMB73_982240 [Zea mays]
GRMZM2G031308	0.00763404	-1.12183	down	Reticulon-like protein B1 GN=F9D16.100 OS=Arabidopsis thaliana (Mouse-ear cress) PE=1 SV=1	LOC100283279 [Zea mays]
GRMZM2G096261	0.00754306	-1.22242	down	--	unknown [Zea mays]
Zea_mays_newGene_1717	0.00752083	-4.17376	down	--	hypothetical protein ZEAMMB73_382099 [Zea mays]
GRMZM2G078887	0.00718756	-1.1174	down	DeSI-like protein At4g17486 GN=At4g17486 OS=Arabidopsis thaliana (Mouse-ear cress) PE=2 SV=1	thioredoxin [Zea mays]
GRMZM2G323309	0.00669631	#NAME?	down	Pentatricopeptide repeat-containing protein At2g15630, mitochondrial (Precursor) GN=At2g15630 OS=Arabidopsis thaliana (Mouse-ear cress) PE=3 SV=1	TPA: hypothetical protein ZEAMMB73_981845 [Zea mays]
GRMZM2G068715	0.00657264	1.68437	up	Ribonucleoprotein At2g37220, chloroplastic (Precursor) GN=At2g37220 OS=Arabidopsis thaliana (Mouse-ear cress) PE=1 SV=1	ribonucleoprotein A [Zea mays]
GRMZM2G158205	0.00657264	1.26764	up	GDSL esterase/lipase APG (Precursor) GN=APG OS=Arabidopsis thaliana (Mouse-ear cress) PE=1 SV=1	hypothetical protein ZEAMMB73_889110 [Zea mays]
Zea_mays_newGene_4414	0.00657264	1.48785	up	Ethylene-responsive transcription factor WIN1 GN=F9L1.31 OS=Arabidopsis thaliana (Mouse-ear cress) PE=2 SV=1	PREDICTED: ethylene-responsive transcription factor WIN1-like [Zea mays]
GRMZM2G031400	0.0062836	1.84246	up	Probable receptor-like protein kinase At2g42960 GN=At2g42960 OS=Arabidopsis thaliana (Mouse-ear cress) PE=3 SV=1	TPA: putative protein kinase superfamily protein [Zea mays]
GRMZM2G175423	0.00591857	1.62569	up	Sorbitol dehydrogenase GN=SDH OS=Arabidopsis thaliana (Mouse-ear cress) PE=1 SV=1	TPA: sorbitol dehydrogenase-like protein [Zea mays]
GRMZM2G018579	0.00554597	1.23283	up	--	TPA: hypothetical protein ZEAMMB73_977164 [Zea mays]
GRMZM2G146745	0.00502116	-3.44167	down	Cysteine proteinase RD19a (Precursor) GN=RD19A OS=Arabidopsis thaliana (Mouse-ear cress) PE=2 SV=1	TPA: putative cysteine protease family protein [Zea mays]
GRMZM2G110025	0.00498853	Inf	up	Expansin-B10 (Precursor) GN=EXPB10 OS=Zea mays (Maize) PE=1 SV=2	hypothetical protein ZEAMMB73_604829 [Zea mays]
GRMZM2G379770	0.00498853	Inf	up	Putative disease resistance RPP13-like protein 3 GN=RPP13L3 OS=Arabidopsis thaliana (Mouse-ear cress) PE=3 SV=1	TPA: hypothetical protein ZEAMMB73_102622 [Zea mays]
GRMZM5G866699	0.00468709	2.61026	up	Nuclear transcription factor Y subunit B-3 OS=Oryza sativa subsp. japonica (Rice) PE=1 SV=2	hypothetical protein ZEAMMB73_182225 [Zea mays]
GRMZM5G899202	0.00461853	4.14279	up	Pyruvate decarboxylase 2 GN=PDC2 OS=Oryza sativa subsp. japonica (Rice) PE=2 SV=1	TPA: hypothetical protein ZEAMMB73_490362 [Zea mays]
Zea_mays_newGene_2876	0.0043834	#NAME?	down	Probable serine/threonine-protein kinase At1g09600 GN=At1g09600 OS=Arabidopsis thaliana (Mouse-ear cress) PE=3 SV=1	PREDICTED: uncharacterized protein LOC103626502 [Zea mays]
GRMZM2G417963	0.0043194	#NAME?	down	Protein ROOT PRIMORDIUM DEFECTIVE 1 GN=RPD1 OS=Arabidopsis thaliana (Mouse-ear cress) PE=1 SV=1	TPA: hypothetical protein ZEAMMB73_731179 [Zea mays]
GRMZM2G154523	0.00407999	1.67202	up	Patatin-2-Kuras 3 (Precursor) GN=pat2-k3 OS=Solanum tuberosum (Potato) PE=1 SV=1	unknown [Zea mays]
GRMZM2G103236	0.00403311	-1.32994	down	20 kDa chaperonin, chloroplastic (Precursor) GN=T1M15.120 OS=Arabidopsis thaliana (Mouse-ear cress) PE=1 SV=2	unknown [Zea mays]
GRMZM2G161295	0.00403311	1.34965	up	--	TPA: hypothetical protein ZEAMMB73_273055 [Zea mays]
GRMZM2G005493	0.00400412	1.21792	up	Xylose isomerase GN=XYLA OS=Hordeum vulgare (Barley) PE=1 SV=1	putative xylose isomerase family protein precursor [Zea mays]
GRMZM2G068294	0.00399417	1.27177	up	Phytochrome A-associated F-box protein GN=EID1 OS=Arabidopsis thaliana (Mouse-ear cress) PE=1 SV=2	hypothetical protein ZEAMMB73_229722 [Zea mays]
Zea_mays_newGene_1645	0.0039732	3.86565	up	--	PREDICTED: uncharacterized protein LOC103650089 [Zea mays]
GRMZM2G038108	0.00396081	-1.86402	down	Leucine-rich repeat extensin-like protein 5 (Precursor) GN=LRX5 OS=Arabidopsis thaliana (Mouse-ear cress) PE=2 SV=2	activator of heat shock protein ATPase [Zea mays]
GRMZM2G146551	0.00394272	Inf	up	Expansin-B1 (Precursor) GN=EXPB1 OS=Zea mays (Maize) PE=1 SV=2	beta-expansin 1 [Zea mays]
GRMZM2G052908	0.00297219	3.15122	up	F-box protein At5g06550 GN=At5g06550 OS=Arabidopsis thaliana (Mouse-ear cress) PE=2 SV=1	uncharacterized protein LOC100272621 [Zea mays]
GRMZM2G106028	0.00276482	-1.37538	down	65-kDa microtubule-associated protein 3 GN=K17N15.15 OS=Arabidopsis thaliana (Mouse-ear cress) PE=1 SV=1	TPA: hypothetical protein ZEAMMB73_690019 [Zea mays]
GRMZM2G085469	0.00265296	-1.25233	down	--	unknown [Zea mays]
GRMZM2G123159	0.00265296	-1.21877	down	--	silencing gene B 102 [Zea mays]
GRMZM5G833699	0.0025722	-8.43478	down	Heat shock protein 82 GN=HSP82 OS=Zea mays (Maize) PE=3 SV=1	unknown [Zea mays]
GRMZM2G001457	0.00254035	1.24219	up	Phototropin-1A GN=PHOT1A OS=Oryza sativa subsp. japonica (Rice) PE=1 SV=2	TPA: blue-light receptor phototropin 1 [Zea mays]
GRMZM5G847982	0.00248976	1.36252	up	Arginine/serine-rich protein 45 GN=F19K19.9 OS=Arabidopsis thaliana (Mouse-ear cress) PE=1 SV=1	hypothetical protein [Zea mays]
GRMZM2G006780	0.0024785	#NAME?	down	Disease resistance protein RPM1 GN=F17A9.20 OS=Arabidopsis thaliana (Mouse-ear cress) PE=1 SV=1	hypothetical protein ZEAMMB73_837993 [Zea mays]
GRMZM2G165433	0.0024785	Inf	up	Serine/threonine-protein kinase OS=Arabidopsis thaliana (Mouse-ear cress) PE=1 SV=2	serine threonine kinase1 [Zea mays]
Zea_mays_newGene_730	0.0024785	Inf	up	--	hypothetical protein SORBIDRAFT_04g014190 [Sorghum bicolor]
GRMZM2G128072	0.00235706	-1.56656	down	Arginine/serine-rich protein 45 GN=F19K19.9 OS=Arabidopsis thaliana (Mouse-ear cress) PE=1 SV=1	hypothetical protein [Zea mays]
GRMZM2G422212	0.00229837	1.55956	up	--	TPA: hypothetical protein ZEAMMB73_449854 [Zea mays]
GRMZM2G078441	0.00224884	-4.16984	down	Globulin-1 S allele (Precursor) GN=GLB1 OS=Zea mays (Maize) PE=1 SV=2	hypothetical protein ZEAMMB73_545327 [Zea mays]
GRMZM2G487136	0.00218736	Inf	up	Pyrophosphate--fructose 6-phosphate 1-phosphotransferase subunit alpha OS=Solanum tuberosum (Potato) PE=1 SV=1	hypothetical protein ZEAMMB73_747373 [Zea mays]
Zea_mays_newGene_1300	0.00218736	Inf	up	Lactoylglutathione lyase GN=OSJNBa0056O06.9-1 OS=Oryza sativa subsp. japonica (Rice) PE=1 SV=2	PREDICTED: uncharacterized protein LOC100382199 isoform X1 [Zea mays]
GRMZM2G047028	0.0021298	-1.70462	down	Phosphoglycerate kinase, chloroplastic (Precursor) OS=Nicotiana tabacum (Common tobacco) PE=1 SV=1	phosphoglycerate kinase [Zea mays]
GRMZM2G136803	0.00212075	1.2677	up	4-alpha-glucanotransferase DPE2 GN=P0453E03.120 OS=Oryza sativa subsp. japonica (Rice) PE=2 SV=1	TPA: hypothetical protein ZEAMMB73_565446 [Zea mays]
GRMZM6G734131	0.00201021	-2.06547	down	Protein TRANSPARENT TESTA 12 GN=F17J16_80 OS=Arabidopsis thaliana (Mouse-ear cress) PE=2 SV=1	uncharacterized protein LOC100274540 [Zea mays]
GRMZM2G043579	0.00192979	2.8069	up	Putative methylesterase 11, chloroplastic (Precursor) GN=At1gXXXXX OS=Arabidopsis thaliana (Mouse-ear cress) PE=2 SV=1	unknown [Zea mays]
GRMZM2G068566	0.00152208	1.84352	up	Early nodulin-20 (Precursor) GN=ENOD20 OS=Medicago truncatula (Barrel medic) PE=3 SV=1	hypothetical protein ZEAMMB73_497344 [Zea mays]
GRMZM2G149636	0.00132108	1.50203	up	3-ketoacyl-CoA synthase 1 GN=T25K16.11 OS=Arabidopsis thaliana (Mouse-ear cress) PE=2 SV=1	TPA: hypothetical protein ZEAMMB73_866142 [Zea mays]
GRMZM2G172642	0.00126634	3.41002	up	Monocopper oxidase-like protein SKU5 (Precursor) GN=SKU5 OS=Arabidopsis thaliana (Mouse-ear cress) PE=1 SV=1	monocopper oxidase [Zea mays]
GRMZM2G059753	0.0010872	1.40621	up	--	hypothetical protein [Zea mays]
Zea_mays_newGene_150	0.000903397	7.03203	up	--	uncharacterized protein LOC100383175 [Zea mays]
GRMZM2G047292	0.000749779	-1.65139	down	Probable galactinol--sucrose galactosyltransferase 2 GN=T8H10.120 OS=Arabidopsis thaliana (Mouse-ear cress) PE=2 SV=2	TPA: hypothetical protein ZEAMMB73_731676 [Zea mays]
AC203985.4_FG005	0.000696039	#NAME?	down	Probable prefoldin subunit 2 GN=At3g22480 OS=Arabidopsis thaliana (Mouse-ear cress) PE=2 SV=1	prefoldin subunit 2 [Zea mays]
GRMZM5G802403	0.000696039	Inf	up	Leucine-rich repeat extensin-like protein 5 (Precursor) GN=LRX5 OS=Arabidopsis thaliana (Mouse-ear cress) PE=2 SV=2	hypothetical protein [Zea mays]
GRMZM2G151755	0.000483264	Inf	up	Exopolygalacturonase (Precursor) GN=PG2C OS=Zea mays (Maize) PE=2 SV=1	hypothetical protein ZEAMMB73_580033 [Zea mays]
GRMZM5G881568	0.000401681	Inf	up	--	uncharacterized protein LOC100383310 [Zea mays]
GRMZM2G014499	0.000388159	4.11006	up	Subtilisin-like protease (Precursor) GN=K8K14.8 OS=Arabidopsis thaliana (Mouse-ear cress) PE=1 SV=1	TPA: putative subtilase family protein [Zea mays]
GRMZM2G077317	0.000310154	5.98772	up	Monocopper oxidase-like protein SKU5 (Precursor) GN=SKU5 OS=Arabidopsis thaliana (Mouse-ear cress) PE=1 SV=1	hypothetical protein ZEAMMB73_984434 [Zea mays]
GRMZM2G164781	0.000307635	2.28781	up	--	unknown [Zea mays]
GRMZM2G336858	0.000307635	-1.3803	down	70 kDa peptidyl-prolyl isomerase GN=FKBP70 OS=Triticum aestivum (Wheat) PE=1 SV=1	unknown [Zea mays]
GRMZM2G083716	0.000248726	-1.40435	down	Chaperonin 60 subunit beta 2, chloroplastic (Precursor) GN=MRP15.11 OS=Arabidopsis thaliana (Mouse-ear cress) PE=1 SV=1	unknown [Zea mays]
GRMZM2G331811	0.000248726	-1.40446	down	Pre-mRNA-splicing factor SF2 GN=SF2 OS=Arabidopsis thaliana (Mouse-ear cress) PE=1 SV=1	TPA: hypothetical protein ZEAMMB73_543160 [Zea mays]
GRMZM2G094017	0.000234286	1.43976	up	Uncharacterized acetyltransferase At3g50280 GN=At3g50280 OS=Arabidopsis thaliana (Mouse-ear cress) PE=1 SV=1	hypothetical protein ZEAMMB73_519077 [Zea mays]
Zea_mays_newGene_4058	0.000222818	Inf	up	14-3-3-like protein GF14-12 GN=GRF2 OS=Zea mays (Maize) PE=2 SV=2	PREDICTED: uncharacterized protein LOC100273603 isoform X1 [Zea mays]
GRMZM6G781015	0.000222118	4.07465	up	Phospholipase A2 homolog 3 (Precursor) OS=Oryza sativa subsp. japonica (Rice) PE=1 SV=1	uncharacterized protein LOC100191566 precursor [Zea mays]
Zea_mays_newGene_2283	0.000209907	#NAME?	down	RNA-directed DNA polymerase homolog OS=Oenothera berteroana (Bertero&apos;s evening primrose) PE=4 SV=1	PREDICTED: uncharacterized protein LOC100382585 isoform X1 [Zea mays]
GRMZM2G460090	0.000192992	6.05397	up	Regulatory-associated protein of TOR 2 GN=RAPTOR2 OS=Oryza sativa subsp. japonica (Rice) PE=2 SV=2	hypothetical protein ZEAMMB73_168268 [Zea mays]
GRMZM2G034113	0.000186461	1.64298	up	Homeobox-leucine zipper protein HOX6 GN=OJ1439_F07.36 OS=Oryza sativa subsp. japonica (Rice) PE=2 SV=1	unknown [Zea mays]
GRMZM2G138479	0.000160966	Inf	up	--	hypothetical protein ZEAMMB73_733525 [Zea mays]
GRMZM2G305167	0.000160966	Inf	up	--	hypothetical protein ZEAMMB73_187749 [Zea mays]
GRMZM2G093101	0.000137699	-1.63855	down	Purple acid phosphatase 2 (Precursor) GN=PAP2 OS=Ipomoea batatas (Sweet potato) PE=1 SV=1	hypothetical protein precursor [Zea mays]
Zea_mays_newGene_143	0.000134995	Inf	up	Actin-depolymerizing factor 2 GN=OSJNBa0091J19.11 OS=Oryza sativa subsp. japonica (Rice) PE=2 SV=1	actin-depolymerizing factor 6 [Zea mays]
GRMZM2G004160	0.000130382	1.93888	up	Chemocyanin (Precursor) OS=Lilium longiflorum (Trumpet lily) PE=1 SV=1	chemocyanin precursor [Zea mays]
GRMZM2G099295	0.000130382	2.04638	up	Polygalacturonase inhibitor 1 (Precursor) GN=OJ1019_E02.4 OS=Oryza sativa subsp. japonica (Rice) PE=2 SV=1	TPA: polygalacturonase inhibitor 1 [Zea mays]
GRMZM2G071808	0.000125289	-1.75683	down	--	TPA: hypothetical protein ZEAMMB73_637615 [Zea mays]
GRMZM2G385622	0.000119608	1.57141	up	ATP synthase subunit beta, chloroplastic GN=atpB OS=Zea mays (Maize) PE=3 SV=1	ATP synthase CF1 beta subunit [Zea mays]
GRMZM2G050514	9.86035e-05	1.96333	up	Glutamine synthetase root isozyme 1 GN=GLN6 OS=Zea mays (Maize) PE=2 SV=1	TPA: glutamine synthetase6 [Zea mays]
Zea_mays_newGene_4460	9.52824e-05	Inf	up	UTP--glucose-1-phosphate uridylyltransferase GN=UGPA OS=Musa acuminata (Banana) PE=2 SV=1	PREDICTED: uncharacterized protein LOC103638846 isoform X2 [Zea mays]
GRMZM2G124225	7.47153e-05	Inf	up	Phospho-2-dehydro-3-deoxyheptonate aldolase 1, chloroplastic (Precursor) GN=OSJNBa0017N12.13 OS=Oryza sativa subsp. japonica (Rice) PE=2 SV=2	hypothetical protein ZEAMMB73_104642 [Zea mays]
Zea_mays_newGene_2331	7.34953e-05	Inf	up	--	PREDICTED: uncharacterized protein LOC103655397 [Zea mays]
Zea_mays_newGene_1811	6.66212e-05	-1.97332	down	--	PREDICTED: uncharacterized protein LOC103651125 [Zea mays]
GRMZM2G348664	6.52543e-05	-2.45856	down	--	TPA: hypothetical protein ZEAMMB73_747279 [Zea mays]
GRMZM2G050089	5.88995e-05	1.48006	up	--	putative auxin efflux carrier-like protein PINY [Zea mays]
GRMZM5G856653	4.83498e-05	1.63097	up	Hexokinase-6 OS=Oryza sativa subsp. japonica (Rice) PE=2 SV=1	TPA: hypothetical protein ZEAMMB73_919197 [Zea mays]
GRMZM2G162284	4.47933e-05	-2.12241	down	HMG1/2-like protein OS=Ipomoea nil (Japanese morning glory) PE=2 SV=1	TPA: hypothetical protein ZEAMMB73_374315 [Zea mays]
GRMZM2G039365	4.07214e-05	1.50314	up	Bidirectional sugar transporter SWEET1a OS=Oryza sativa subsp. japonica (Rice) PE=2 SV=1	TPA: hypothetical protein ZEAMMB73_267913 [Zea mays]
GRMZM2G087870	3.9152e-05	4.10754	up	40S ribosomal protein S27a (Precursor; Fragment) OS=Daucus carota (Carrot) PE=2 SV=2	TPA: hypothetical protein ZEAMMB73_281833 [Zea mays]
GRMZM2G176307	3.73462e-05	-2.44897	down	Glyceraldehyde-3-phosphate dehydrogenase 3, cytosolic GN=GAPC3 OS=Zea mays (Maize) PE=2 SV=1	cytosolic glyceroldehyde-3-phosphate dehydrogenase GAPC4 isoform 1 [Zea mays]
GRMZM2G143817	2.90196e-05	-3.00237	down	Derlin-1.2 GN=DER1.2 OS=Zea mays (Maize) PE=2 SV=1	derlin-1.2 [Zea mays]
GRMZM2G361442	2.13232e-05	Inf	up	Calreticulin (Precursor) OS=Oryza sativa subsp. japonica (Rice) PE=1 SV=2	hypothetical protein ZEAMMB73_384049 [Zea mays]
Zea_mays_newGene_250	2.13232e-05	Inf	up	--	PREDICTED: uncharacterized protein LOC100272506 isoform X1 [Zea mays]
GRMZM2G077632	2.01928e-05	1.7215	up	Leucine-rich repeat extensin-like protein 5 (Precursor) GN=LRX5 OS=Arabidopsis thaliana (Mouse-ear cress) PE=2 SV=2	TPA: hypothetical protein ZEAMMB73_994342 [Zea mays]
GRMZM2G139284	1.1003e-05	3.67416	up	Myb-related protein 306 GN=MYB306 OS=Antirrhinum majus (Garden snapdragon) PE=2 SV=1	TPA: putative MYB DNA-binding domain superfamily protein [Zea mays]
GRMZM2G045215	9.11422e-06	1.64507	up	GDSL esterase/lipase At5g45670 (Precursor) GN=At5g45670 OS=Arabidopsis thaliana (Mouse-ear cress) PE=2 SV=1	anther-specific proline-rich protein APG precursor [Zea mays]
GRMZM2G003937	9.06874e-06	2.09724	up	CYSTM1 family protein A GN=At2g41420 OS=Arabidopsis thaliana (Mouse-ear cress) PE=3 SV=1	uncharacterized protein LOC100216813 [Zea mays]
GRMZM2G025240	9.06874e-06	1.87341	up	Fasciclin-like arabinogalactan protein 11 (Precursor) GN=FLA11 OS=Arabidopsis thaliana (Mouse-ear cress) PE=2 SV=2	hypothetical protein ZEAMMB73_147222 [Zea mays]
AC234166.1_FG002	8.07173e-06	4.73106	up	--	TPA: hypothetical protein ZEAMMB73_317354 [Zea mays]
GRMZM2G117491	3.44749e-06	-2.29731	down	Purine permease 3 GN=PUP3 OS=Arabidopsis thaliana (Mouse-ear cress) PE=2 SV=1	TPA: hypothetical protein ZEAMMB73_889347 [Zea mays]
Zea_mays_newGene_1309	2.20489e-06	-2.06082	down	Protein REVERSION-TO-ETHYLENE SENSITIVITY1 GN=RTE1 OS=Arabidopsis thaliana (Mouse-ear cress) PE=1 SV=1	uncharacterized protein LOC100278855 [Zea mays]
GRMZM2G067915	1.2926e-06	3.68239	up	Probable carboxylesterase 18 GN=CXE18 OS=Arabidopsis thaliana (Mouse-ear cress) PE=2 SV=1	TPA: hypothetical protein ZEAMMB73_513554 [Zea mays]
GRMZM2G310431	6.88324e-07	-2.83085	down	Heat shock 70 kDa protein GN=HSP70 OS=Zea mays (Maize) PE=3 SV=2	uncharacterized protein LOC100501536 [Zea mays]
GRMZM2G166337	3.64817e-07	Inf	up	Transcription factor MYB39 GN=dl4925c OS=Arabidopsis thaliana (Mouse-ear cress) PE=2 SV=1	TPA: putative MYB DNA-binding domain superfamily protein [Zea mays]
Zea_mays_newGene_1172	1.54019e-07	Inf	up	--	PREDICTED: uncharacterized protein LOC103629477 [Zea mays]
GRMZM2G123212	1.02387e-07	-2.49404	down	E3 ubiquitin-protein ligase CIP8 GN=CIP8 OS=Arabidopsis thaliana (Mouse-ear cress) PE=1 SV=1	TPA: putative RING zinc finger domain superfamily protein [Zea mays]
GRMZM2G123896	1.02387e-07	2.07629	up	Auxin-repressed 12.5 kDa protein OS=Fragaria ananassa (Strawberry) PE=2 SV=1	auxin-repressed 12.5 kDa protein [Zea mays]
Zea_mays_newGene_1163	4.69243e-08	Inf	up	Phosphoenolpyruvate carboxylase 1 GN=PEP1 OS=Zea mays (Maize) PE=1 SV=2	PREDICTED: MLO-like protein 4 [Zea mays]
GRMZM2G067919	4.65619e-08	-4.98415	down	Globulin-1 S allele (Precursor) GN=GLB1 OS=Zea mays (Maize) PE=1 SV=2	unknown [Zea mays]
Zea_mays_newGene_709	2.50684e-08	Inf	up	Lactoylglutathione lyase GN=OSJNBa0056O06.9-1 OS=Oryza sativa subsp. japonica (Rice) PE=1 SV=2	PREDICTED: lactoylglutathione lyase-like [Zea mays]
GRMZM2G325118	2.29521e-08	#NAME?	down	Antimicrobial peptide MBP-1 OS=Zea mays (Maize) PE=1 SV=1	uncharacterized protein LOC100274918 precursor [Zea mays]
Zea_mays_newGene_1179	1.83042e-10	-2.44746	down	BTB/POZ domain-containing protein At3g19850 GN=At3g19850 OS=Arabidopsis thaliana (Mouse-ear cress) PE=2 SV=1	TPA: putative phototropic-responsive NPH3 family protein [Zea mays]
GRMZM2G140201	1.33601e-11	2.42863	up	Mannan endo-1,4-beta-mannosidase 2 (Precursor) OS=Oryza sativa subsp. japonica (Rice) PE=2 SV=2	uncharacterized protein LOC100191416 [Zea mays]
Zea_mays_newGene_1183	9.88922e-14	Inf	up	Probable serine/threonine-protein kinase At5g41260 GN=At5g41260 OS=Arabidopsis thaliana (Mouse-ear cress) PE=1 SV=1	hypothetical protein SORBIDRAFT_0013s011110 [Sorghum bicolor]
GRMZM2G072578	4.31699e-14	3.72112	up	Phospholipase A2 homolog 3 (Precursor) OS=Oryza sativa subsp. japonica (Rice) PE=1 SV=1	TPA: hypothetical protein ZEAMMB73_314053 [Zea mays]
Zea_mays_newGene_259	4.07088e-14	Inf	up	Alpha-mannosidase, light subunit {ECO:0000303|PubMed:24221485} OS=Canavalia ensiformis (Jack bean) PE=1 SV=1	PREDICTED: uncharacterized protein LOC100193937 isoform X1 [Zea mays]
Zea_mays_newGene_258	8.55069e-15	Inf	up	Glycosyltransferase-like KOBITO 1 {ECO:0000303|PubMed:12215501, ECO:0000303|PubMed:22457425} (Precursor) OS=Arabidopsis thaliana (Mouse-ear cress) PE=1 SV=1	unknown [Zea mays]
GRMZM2G117564	8.86951e-25	5.7148	up	Probable trehalose-phosphate phosphatase 3 GN=P0524E08.130 OS=Oryza sativa subsp. japonica (Rice) PE=2 SV=1	TPA: hypothetical protein ZEAMMB73_277907, partial [Zea mays]
GRMZM2G119675	6.929e-27	3.65497	up	ATP synthase 6 kDa subunit, mitochondrial (Fragment) OS=Solanum tuberosum (Potato) PE=1 SV=1	hypothetical protein [Zea mays]
GRMZM2G092877	8.19752e-28	5.10418	up	Probable galacturonosyltransferase-like 2 GN=GATL2 OS=Arabidopsis thaliana (Mouse-ear cress) PE=2 SV=1	TPA: hypothetical protein ZEAMMB73_334571, partial [Zea mays]
GRMZM2G124948	1.32945e-51	Inf	up	Protein argonaute 11 GN=OSJNBb0070O09.7 OS=Oryza sativa subsp. japonica (Rice) PE=2 SV=2	TPA: hypothetical protein ZEAMMB73_209006 [Zea mays]
