# Supplementary material for: Transcriptome Analysis Provides Insight into the Molecular Mechanisms Underlying gametophyte factor 2-Mediated Cross-Incompatibility in Maize
Source: Int J Mol Sci. 2018 Jun 13;19(6):1757. doi: 10.3390/ijms19061757 (PMC6032218; doi:10.3390/ijms19061757)
Supplement: Supplementary file 1 [file ijms-19-01757-s001.zip › ijms-287360-SI proofreading-WM/Table S9.xlsx]

## Sheet: Sheet1
Table S9. Genes involved in cross-incompatibility process
Gene product category	Gene ID	Annotation
Signal transduction	GRMZM2G428554	Protein kinase domain, Leucine Rich repeats
	GRMZM2G463574	Protein kinase domain, Leucine Rich repeats
	GRMZM2G028604	Serine/threonine-protein kinase HT1
	GRMZM2G406601	S-receptor-like serine/threonine-protein kinase
	GRMZM2G060057	zinc finger, LSD1
	GRMZM2G469371	Zinc finger, C3HC4 type
Defense related	GRMZM2G302279	NB-ARC domain
	GRMZM2G333659	NB-ARC domain
	GRMZM2G132251	bHLH-MYC and R2R3-MYB transcription factors
	GRMZM2G395672	Myb-like DNA-binding domain
	GRMZM2G149683	WRKY transcription factor 27
	GRMZM2G395672	Transcription repressor MYB5
	GRMZM2G025642	NAC domain-containing protein 7
	GRMZM2G041668	NAC domain-containing protein 7
	GRMZM2G042494	NAC transcription factor NAM-B2
Gene product category	Gene ID	Annotation	log2[G_GB]	log2[G_GG]	log2[B_BG]	log2[B_BB]
Cell wall	GRMZM2G027782	Pectate lyase superfamily protein, Exopolygalacturonase	up	up	up	normal
	GRMZM2G030265	Pectate lyase superfamily protein, Exopolygalacturonase	up	up	up	normal
	GRMZM2G112579	Pectate lyase superfamily protein, Exopolygalacturonase	up	up	up	normal
	GRMZM2G320175	Pectate lyase superfamily protein, Exopolygalacturonase	up	up	up	normal
	GRMZM2G418644	Pectate lyase superfamily protein, Exopolygalacturonase	up	up	up	normal
	GRMZM2G454608	Pectate lyase superfamily protein, Exopolygalacturonase	up	up	up	normal
	GRMZM2G080056	Pectate lyase	up	up	up	normal
	GRMZM2G364349	Pectate lyase	up	up	up	normal
	GRMZM2G538064	Glycosyl hydrolase family 9	up	up	up	normal
	GRMZM2G005798	Glucan endo-1,3-beta-glucosidase	up	up	up	normal
	GRMZM2G175779	Beta-galactosidase 11	up	up	up	normal
	GRMZM2G030531	Expansin-A32	up	up	normal	up
	GRMZM2G139695	Expansin-A32	up	up	up	normal
	GRMZM5G871013	Expansin-A26	up	up	up	normal
	GRMZM2G072886	Expansin-B9	up	up	up	normal
	GRMZM2G127106	Expansin-B10	up	up	normal	normal
	GRMZM2G478920	leucine-rich repeat extensin-like protein 1	up	up	up	normal
	GRMZM2G300969	leucine-rich repeat extensin-like protein 1	up	up	up	normal
	GRMZM5G841015	leucine-rich repeat extensin-like protein 1	up	up	up	normal
	GRMZM2G431856	pectinesterase 53	up	up	up	normal
	GRMZM2G012328	Pectinesterase 58	up	up	up	up
	GRMZM2G112984	Pectinesterase 21	up	up	up	up
	GRMZM2G125356	Pectinesterase 58, Plant invertase/pectin methylesterase inhibitor	up	up	up	normal
	GRMZM2G137676	Pectinesterase 45, Plant invertase/pectin methylesterase inhibitor	up	up	normal	normal
	GRMZM2G321870	Pectinesterase 21, Plant invertase/pectin methylesterase inhibitor	up	up	up	normal
	GRMZM2G066950	Nucleolin 2, Plant invertase/pectin methylesterase inhibitor	up	up	up	normal
	GRMZM2G078804	cell wall protein gp1, Plant invertase/pectin methylesterase inhibitor	up	up	up	normal
	GRMZM2G122230	Formin-like protein 20, Plant invertase/pectin methylesterase inhibitor	up	up	up	normal
	GRMZM2G167149	Putative invertase inhibitor, Plant invertase/pectin methylesterase inhibitor	up	up	up	normal
	GRMZM2G482245	Protein IQ-DOMAIN 14, Plant invertase/pectin methylesterase inhibitor	up	up	normal	normal
Negative regulation	AC208204.3_FG006	Hsp20/alpha crystallin family	down	down	normal	normal
	GRMZM2G034157	Hsp20/alpha crystallin family	down	down	normal	normal
	GRMZM2G046382	Hsp20/alpha crystallin family	down	down	normal	normal
	GRMZM2G080724	Hsp20/alpha crystallin family	down	down	normal	normal
	GRMZM2G083810	Hsp20/alpha crystallin family	down	down	normal	normal
	GRMZM2G135960	Hsp20/alpha crystallin family	down	down	normal	normal
	GRMZM2G149647	Hsp20/alpha crystallin family	down	down	normal	normal
	GRMZM2G333635	Hsp20/alpha crystallin family	down	down	normal	normal
	GRMZM2G335242	Hsp20/alpha crystallin family	down	down	normal	normal
	GRMZM2G404249	Hsp20/alpha crystallin family	down	down	normal	normal
Gene product category	Gene ID	Annotation	log2[G_GB]
Negative regulation	GRMZM5G833699	Hsp90 protein	down
	GRMZM2G069651	Hsp90 protein	down
	GRMZM2G310431	Hsp70 protein	down
	GRMZM2G024718	Hsp70 protein	down
Enzymes	GRMZM2G045215	GDSL-like Lipase/Acylhydrolase	up
	GRMZM2G158205	GDSL-like Lipase/Acylhydrolase	up
	GRMZM2G052562	GDSL-like Lipase/Acylhydrolase	up
	GRMZM2G076348	Endo-1,3;1,4-beta-D-glucanase	up
	GRMZM2G083716	TCP-1/cpn60 chaperonin family	down
	GRMZM2G176307	Glyceraldehyde-3-phosphate dehydrogenase 3	down
	GRMZM2G050514	Glutamine synthetase root isozyme 1	up
	GRMZM2G047028	Phosphoglycerate kinase	down
	GRMZM5G856653	Hexokinase-6	up
	GRMZM2G149636	FAE1/Type III polyketide synthase-like protein	up
	GRMZM2G123896	Auxin-repressed 12.5 kDa protein	up
phospholipid metabolic process	GRMZM2G072578	Phospholipase A2	up
	GRMZM6G781015	Phospholipase A2	up
	GRMZM2G078887	PPPDE putative peptidase domain, DeSI-like protein	down
